# Supplementary material for: Essential function of the integrator complex in Kaposi’s sarcoma-associated herpesvirus lytic replication
Source: J Virol. 2025 Aug 13;99(9):e00266-25. doi: 10.1128/jvi.00266-25 (PMC12455965; doi:10.1128/jvi.00266-25)
Supplement: Table S1 — Differential expression of human genes. [file jvi.00266-25-s0007.xlsx]

## Sheet: Summary
Sup Table 1 Differential expression of Human Genes
Sheet Name	Contents
KDvsScr0h	Comparing gene expression in INTS11 KD samples and Scr control samples at 0h		Notes about interpreting differential expression data
KD24-0vsScr24-0	Comparing the the difference between gene expression at 24h to 0h in INTS11 KD to the difference between gene expression at 24h to 0h in Scr		- If a gene common name just says N/A, it usually means it does not have a common name and can be found by searching ENSEMBL for the geneID number listed in column 1
KD48-0vsScr48-0	Comparing the the difference between gene expression at 48h to 0h in INTS11 KD to the difference between gene expression at 48h to 0h in Scr
KD72-0vsScr72-0	Comparing the the difference between gene expression at 72h to 0h in INTS11 KD to the difference between gene expression at 72h to 0h in Scr
Scr24vs0	Comparing gene expression in the scramble control at 24h and 0h
Scr48vs0	Comparing gene expression in the scramble control at 48h and 0h
Scr48vs24	Comparing gene expression in the scramble control at 48h and 24h
Scr72vs0	Comparing gene expression in the scramble control at 72h and 0h
Scr72vs24	Comparing gene expression in the scramble control at 72h and 24h
Scr72vs48	Comparing gene expression in the scramble control at 72h and 48h
KD24vs0	Comparing gene expression in the INTS11 KD samples at 24h and 0h
KD48vs0	Comparing gene expression in the INTS11 KD samples at 48h and 0h
KD48vs24	Comparing gene expression in the INTS11 KD samples at 48h and 24h
KD72vs0	Comparing gene expression in the INTS11 KD samples at 72h and 0h
KD72vs24	Comparing gene expression in the INTS11 KD samples at 72h and 24h
KD72vs48	Comparing gene expression in the INTS11 KD samples at 72h and 48h

## Sheet: KDvsScr0h
	logFC	logCPM	F	PValue	FDR	gene_name
ENSG00000058085	2.28894	6.52202	1188.96	3.40085e-25	6.99588e-21	LAMC2
ENSG00000148180	2.47216	8.03213	1065.49	1.61848e-24	1.66469e-20	GSN
ENSG00000149591	3.01352	5.26567	1032.3	2.53682e-24	1.7395e-20	TAGLN
ENSG00000122861	1.86165	6.91537	955.766	7.56442e-24	3.89019e-20	PLAU
ENSG00000134954	1.77802	7.40788	816.253	7.03553e-23	2.53095e-19	ETS1
ENSG00000162692	2.04337	6.52378	813.474	7.38208e-23	2.53095e-19	VCAM1
ENSG00000222047	1.88346	5.45345	571.599	1.03334e-20	3.03668e-17	C10orf55
ENSG00000090339	1.45877	6.7257	557.452	1.46361e-20	3.7635e-17	ICAM1
ENSG00000125730	1.71615	11.129	536.838	2.46838e-20	5.64188e-17	C3
ENSG00000137801	1.6217	10.5716	527.52	3.14585e-20	6.47134e-17	THBS1
ENSG00000163661	1.48214	7.31815	520.041	3.83326e-20	7.16854e-17	PTX3
ENSG00000135074	1.59799	6.70126	501.972	6.24976e-20	1.07136e-16	ADAM19
ENSG00000112096	1.36655	6.7437	487.057	9.47588e-20	1.49945e-16	SOD2
ENSG00000196611	3.09256	4.36527	483.289	1.05465e-19	1.54966e-16	MMP1
ENSG00000145901	1.38645	8.12396	454.837	2.43026e-19	3.33285e-16	TNIP1
ENSG00000163739	2.04733	5.76157	446.728	3.11104e-19	3.99982e-16	CXCL1
ENSG00000134013	1.51436	7.50812	443.477	3.43885e-19	4.16121e-16	LOXL2
ENSG00000120708	1.47154	7.9354	440.248	3.80124e-19	4.34418e-16	TGFBI
ENSG00000167460	1.28833	8.32944	417.355	7.89454e-19	8.54729e-16	TPM4
ENSG00000100342	1.65897	7.33034	372.202	3.7514e-18	3.85851e-15	APOL1
ENSG00000140416	1.25382	10.0949	366.223	4.67208e-18	4.57664e-15	TPM1
ENSG00000111640	1.18122	10.8055	357.384	6.50258e-18	6.08021e-15	GAPDH
ENSG00000130513	-1.28978	7.44872	350.918	8.32171e-18	7.44287e-15	GDF15
ENSG00000101384	1.31846	9.22262	346.566	9.84839e-18	8.4413e-15	JAG1
ENSG00000279198	1.38837	6.43838	340.492	1.24988e-17	1.02845e-14	N/A
ENSG00000100292	1.59929	5.44038	337.72	1.39536e-17	1.104e-14	HMOX1
ENSG00000146674	1.34501	7.43275	336.112	1.48793e-17	1.13363e-14	IGFBP3
ENSG00000136997	1.12318	7.64262	327.741	2.08852e-17	1.53439e-14	MYC
ENSG00000006534	-1.24835	6.08972	325.345	2.30482e-17	1.58041e-14	ALDH3B1
ENSG00000151388	1.34475	8.15044	325.781	2.26377e-17	1.58041e-14	ADAMTS12
ENSG00000019582	1.6357	5.46526	318.099	3.11754e-17	2.02665e-14	CD74
ENSG00000196924	1.08285	11.2556	317.834	3.15264e-17	2.02665e-14	FLNA
ENSG00000196923	1.03796	6.85675	311.862	4.06403e-17	2.53337e-14	PDLIM7
ENSG00000150667	1.52818	7.47534	309.33	4.5322e-17	2.74212e-14	FSIP1
ENSG00000269968	1.18106	9.40858	307.552	4.89519e-17	2.87711e-14	N/A
ENSG00000145012	1.12878	7.43484	302.904	5.99899e-17	3.42792e-14	LPP
ENSG00000106366	1.22602	7.81783	301.88	6.27619e-17	3.48939e-14	SERPINE1
ENSG00000026025	1.09857	10.5888	294.815	8.60521e-17	4.59242e-14	VIM
ENSG00000089327	1.31301	6.40441	294.438	8.7533e-17	4.59242e-14	FXYD5
ENSG00000139641	-1.06948	6.33404	293.996	8.9299e-17	4.59242e-14	ESYT1
ENSG00000110092	1.02006	7.85136	290.28	1.05767e-16	5.30666e-14	CCND1
ENSG00000171631	2.17339	5.19034	285.62	1.31139e-16	6.42299e-14	P2RY6
ENSG00000038427	1.18725	9.73714	282.628	1.50804e-16	7.1771e-14	VCAN
ENSG00000184371	1.12807	7.49742	282.249	1.53513e-16	7.1771e-14	CSF1
ENSG00000157654	1.04012	7.13167	279.492	1.74848e-16	7.99287e-14	PALM2AKAP2
ENSG00000223496	-1.31292	5.7421	279.001	1.78973e-16	8.00358e-14	EXOSC6
ENSG00000138413	-1.10743	6.51501	273.314	2.35054e-16	1.02878e-13	IDH1
ENSG00000143248	1.80324	6.34368	271.104	2.61682e-16	1.10268e-13	RGS5
ENSG00000278621	1.52275	6.77117	271.028	2.62659e-16	1.10268e-13	THBS1-AS1
ENSG00000137491	1.95464	6.20181	268.646	2.95139e-16	1.21426e-13	SLCO2B1
ENSG00000120885	1.74027	4.97459	266.295	3.31433e-16	1.33684e-13	CLU
ENSG00000234745	0.987362	6.66664	265.372	3.46957e-16	1.37255e-13	HLA-B
ENSG00000128567	1.11164	6.7615	257.485	5.16193e-16	2.00351e-13	PODXL
ENSG00000104823	-1.03198	6.73172	256.217	5.50815e-16	2.0983e-13	ECH1
ENSG00000229124	1.1053	9.45828	255.739	5.64498e-16	2.11132e-13	VIM-AS1
ENSG00000108984	-1.15363	5.5027	255.225	5.79617e-16	2.12916e-13	MAP2K6
ENSG00000134333	1.13009	9.65137	254.766	5.93487e-16	2.14186e-13	LDHA
ENSG00000106991	1.10352	5.97039	252.146	6.79743e-16	2.41086e-13	ENG
ENSG00000138448	1.06011	8.49459	251.09	7.18227e-16	2.50418e-13	ITGAV
ENSG00000216490	-1.33955	5.29323	248.98	8.0224e-16	2.75048e-13	IFI30
ENSG00000141526	0.967088	6.67859	244.822	1.00017e-15	3.37287e-13	SLC16A3
ENSG00000244731	2.22373	4.23882	242.751	1.11765e-15	3.70825e-13	C4A
ENSG00000135318	1.84742	4.84965	235.536	1.65699e-15	5.41047e-13	NT5E
ENSG00000127054	-1.40629	5.23668	230.78	2.16075e-15	6.94513e-13	INTS11
ENSG00000123104	1.05248	7.22267	227.338	2.62656e-15	8.31247e-13	ITPR2
ENSG00000117228	1.78525	4.72538	225.93	2.84707e-15	8.80727e-13	GBP1
ENSG00000144959	1.41882	4.75481	225.548	2.9103e-15	8.80727e-13	NCEH1
ENSG00000171298	-1.72125	4.60967	225.288	2.95417e-15	8.80727e-13	GAA
ENSG00000255282	2.36382	3.25497	225.49	2.92004e-15	8.80727e-13	WTAPP1
ENSG00000251562	-0.83532	14.349	224.875	3.02522e-15	8.89026e-13	MALAT1
ENSG00000204386	-1.24391	5.37262	224.131	3.15792e-15	9.14952e-13	NEU1
ENSG00000259498	1.17081	6.13796	221.927	3.58914e-15	1.02545e-12	TPM1-AS
ENSG00000234961	1.09107	9.22507	220.319	3.9433e-15	1.1112e-12	N/A
ENSG00000130520	-1.31452	5.49796	219.764	4.0741e-15	1.13255e-12	LSM4
ENSG00000108515	0.828674	6.70209	217.446	4.67239e-15	1.2685e-12	ENO3
ENSG00000142173	0.972089	8.69796	217.395	4.68651e-15	1.2685e-12	COL6A2
ENSG00000171223	1.05559	6.18795	216.749	4.8701e-15	1.30108e-12	JUNB
ENSG00000135535	-0.918822	6.05094	212.947	6.11898e-15	1.61376e-12	CD164
ENSG00000064666	1.00746	7.14659	211.855	6.53764e-15	1.70235e-12	CNN2
ENSG00000107796	-1.70215	4.59153	209.724	7.44596e-15	1.91463e-12	ACTA2
ENSG00000149948	1.23189	6.88903	209.476	7.56043e-15	1.92007e-12	HMGA2
ENSG00000163362	1.76417	4.46421	208.781	7.89044e-15	1.97944e-12	INAVA
ENSG00000270722	2.44441	4.91689	208.338	8.10872e-15	2.00969e-12	RNVU1-31
ENSG00000100345	0.897832	10.4769	206.294	9.20344e-15	2.25386e-12	MYH9
ENSG00000175197	-0.855068	6.3297	202.52	1.16614e-14	2.8222e-12	DDIT3
ENSG00000168487	1.1217	7.01838	202.048	1.2015e-14	2.87397e-12	BMP1
ENSG00000110046	-1.102	5.20817	199.584	1.40579e-14	3.28618e-12	ATG2A
ENSG00000134070	1.03524	6.06718	199.752	1.39068e-14	3.28618e-12	IRAK2
ENSG00000163453	1.28443	6.64101	198.561	1.50117e-14	3.46972e-12	IGFBP7
ENSG00000101335	2.15636	4.88762	196.973	1.66327e-14	3.75396e-12	MYL9
ENSG00000185215	0.998847	7.11577	196.953	1.66541e-14	3.75396e-12	TNFAIP2
ENSG00000270792	1.44378	6.12	196.829	1.67889e-14	3.75396e-12	N/A
ENSG00000065534	0.864672	7.20126	195.81	1.79388e-14	3.96794e-12	MYLK
ENSG00000138078	-0.990786	6.01997	195.532	1.82669e-14	3.99753e-12	PREPL
ENSG00000118503	2.08766	3.99533	195.247	1.86094e-14	4.02961e-12	TNFAIP3
ENSG00000023445	1.58579	4.37182	193.703	2.0591e-14	4.41227e-12	BIRC3
ENSG00000103994	-0.800783	6.68548	192.556	2.22079e-14	4.67928e-12	ZNF106
ENSG00000163395	-1.06324	8.6821	192.499	2.2292e-14	4.67928e-12	IGFN1
ENSG00000249835	1.26462	5.74747	189.371	2.74535e-14	5.70451e-12	VCAN-AS1
ENSG00000128591	-0.853238	7.13169	188.161	2.97817e-14	6.1264e-12	FLNC
ENSG00000198467	0.90793	7.13022	187.741	3.06369e-14	6.23991e-12	TPM2
ENSG00000164237	-1.3018	5.01036	186.041	3.43828e-14	6.93419e-12	CMBL
ENSG00000115993	-0.86361	6.69056	185.381	3.59667e-14	7.18322e-12	TRAK2
ENSG00000164574	0.864338	7.18769	184.64	3.78374e-14	7.48416e-12	GALNT10
ENSG00000258947	1.44399	5.24254	182.888	4.2688e-14	8.3632e-12	TUBB3
ENSG00000071127	0.879359	8.58882	182.412	4.41178e-14	8.54295e-12	WDR1
ENSG00000108518	0.892634	7.49833	182.308	4.44361e-14	8.54295e-12	PFN1
ENSG00000102007	1.26443	5.06702	182.107	4.50596e-14	8.58259e-12	PLP2
ENSG00000163110	0.904673	6.65741	181.051	4.84952e-14	9.15225e-12	PDLIM5
ENSG00000074590	1.10805	6.53048	180.247	5.12984e-14	9.59327e-12	NUAK1
ENSG00000101104	-0.822509	6.82072	177.072	6.41746e-14	1.18931e-11	PABPC1L
ENSG00000071054	0.840944	8.12208	175.374	7.24421e-14	1.33054e-11	MAP4K4
ENSG00000249375	1.11378	5.49795	174.648	7.63196e-14	1.38936e-11	CASC11
ENSG00000169604	0.965396	9.01394	172.744	8.75839e-14	1.58043e-11	ANTXR1
ENSG00000261115	0.829136	6.54681	171.884	9.3236e-14	1.66779e-11	TMEM178B
ENSG00000102317	0.840105	7.29477	171.098	9.87495e-14	1.75119e-11	RBM3
ENSG00000139211	0.742089	7.51329	170.145	1.05905e-13	1.86203e-11	AMIGO2
ENSG00000181222	-0.81315	7.56971	169.094	1.14448e-13	1.99519e-11	POLR2A
ENSG00000272540	0.78704	7.88904	167.588	1.27984e-13	2.21241e-11	N/A
ENSG00000259207	0.896257	7.23655	167.091	1.32825e-13	2.27695e-11	ITGB3
ENSG00000088756	-1.23548	5.26683	166.857	1.3517e-13	2.298e-11	ARHGAP28
ENSG00000046889	0.933274	7.67907	166.625	1.37536e-13	2.31906e-11	PREX2
ENSG00000204525	0.814333	6.39121	165.987	1.4428e-13	2.41299e-11	HLA-C
ENSG00000162522	-0.899691	7.05451	164.323	1.63591e-13	2.71389e-11	KIAA1522
ENSG00000136490	1.296	4.82421	163.236	1.77683e-13	2.92409e-11	LIMD2
ENSG00000161513	-1.32931	5.2176	162.937	1.81776e-13	2.9677e-11	FDXR
ENSG00000259753	0.954233	6.49287	161.848	1.97577e-13	3.20028e-11	N/A
ENSG00000160255	-1.43522	4.18677	161.544	2.02248e-13	3.25034e-11	ITGB2
ENSG00000224389	2.04097	4.13258	160.856	2.13267e-13	3.40086e-11	C4B
ENSG00000147454	0.889362	6.54317	160.219	2.24039e-13	3.54517e-11	SLC25A37
ENSG00000126945	-0.886084	6.00197	159.314	2.40334e-13	3.74539e-11	HNRNPH2
ENSG00000158710	0.764574	7.48207	159.396	2.38811e-13	3.74539e-11	TAGLN2
ENSG00000198959	0.789943	10.404	156.708	2.94812e-13	4.55983e-11	TGM2
ENSG00000075785	-0.821594	8.04615	155.822	3.16218e-13	4.75206e-11	RAB7A
ENSG00000112343	-0.928618	5.80002	155.96	3.12773e-13	4.75206e-11	TRIM38
ENSG00000125266	0.918113	6.11515	156.016	3.11397e-13	4.75206e-11	EFNB2
ENSG00000170558	1.13562	5.55054	155.72	3.18791e-13	4.75206e-11	CDH2
ENSG00000197536	0.727265	6.48007	155.744	3.18166e-13	4.75206e-11	IRF1-AS1
ENSG00000143162	-1.043	5.28242	155.304	3.29508e-13	4.87648e-11	CREG1
ENSG00000125347	0.769369	7.02738	154.052	3.64112e-13	5.31217e-11	IRF1
ENSG00000142156	0.759595	7.99315	154.102	3.62654e-13	5.31217e-11	COL6A1
ENSG00000091136	0.862313	7.94664	153.807	3.71347e-13	5.37956e-11	LAMB1
ENSG00000179532	-1.19762	4.96338	152.854	4.00908e-13	5.76719e-11	DNHD1
ENSG00000139926	0.913841	6.13886	151.295	4.54859e-13	6.49785e-11	FRMD6
ENSG00000100906	1.14762	5.03191	151.198	4.58449e-13	6.50396e-11	NFKBIA
ENSG00000115234	-1.1631	5.46472	150.52	4.84498e-13	6.82645e-11	SNX17
ENSG00000072110	0.779786	9.04309	150.365	4.90659e-13	6.86622e-11	ACTN1
ENSG00000156599	0.846563	6.29292	149.846	5.1199e-13	7.11631e-11	ZDHHC5
ENSG00000035403	0.829266	8.73464	148.746	5.60445e-13	7.73752e-11	VCL
ENSG00000198211	1.29472	5.23153	148.162	5.88132e-13	8.06564e-11	N/A
ENSG00000105953	-0.955537	5.97557	147.797	6.06183e-13	8.25815e-11	OGDH
ENSG00000145934	0.992555	5.80961	146.459	6.77614e-13	9.17053e-11	TENM2
ENSG00000184205	-0.945671	5.43398	145.859	7.12547e-13	9.58026e-11	TSPYL2
ENSG00000167552	1.46118	5.62283	145.617	7.27175e-13	9.71345e-11	TUBA1A
ENSG00000123892	-1.25378	4.67478	145.037	7.6348e-13	1.01326e-10	RAB38
ENSG00000100664	0.765821	7.60913	143.941	8.37593e-13	1.1045e-10	EIF5
ENSG00000160613	1.05367	5.24892	143.543	8.66409e-13	1.13522e-10	PCSK7
ENSG00000267598	1.05533	5.16055	143.424	8.75236e-13	1.13952e-10	N/A
ENSG00000160888	0.973663	5.35129	142.963	9.10234e-13	1.17764e-10	IER2
ENSG00000125148	1.06273	6.14047	142.175	9.73731e-13	1.25191e-10	MT2A
ENSG00000183098	0.958709	5.67788	141.86	1.00035e-12	1.27815e-10	GPC6
ENSG00000026297	1.03599	6.24457	141.654	1.0182e-12	1.29292e-10	RNASET2
ENSG00000171206	0.762669	7.45868	141.427	1.03826e-12	1.31031e-10	TRIM8
ENSG00000198910	1.42138	4.33339	141.054	1.07219e-12	1.34488e-10	L1CAM
ENSG00000130702	0.820555	8.38484	140.913	1.08532e-12	1.3531e-10	LAMA5
ENSG00000035862	-0.650294	6.85025	140.336	1.14083e-12	1.41373e-10	TIMP2
ENSG00000134686	0.710974	6.65749	139.475	1.22938e-12	1.51434e-10	PHC2
ENSG00000113721	1.43881	5.94815	138.393	1.35123e-12	1.65453e-10	PDGFRB
ENSG00000116871	0.79135	7.35722	137.625	1.44551e-12	1.7595e-10	MAP7D1
ENSG00000147065	0.750209	8.06316	137.341	1.48216e-12	1.7935e-10	MSN
ENSG00000161638	0.851538	7.53719	137.071	1.5179e-12	1.82601e-10	ITGA5
ENSG00000113739	1.04807	6.01118	136.611	1.58095e-12	1.89079e-10	STC2
ENSG00000124766	0.973214	6.17124	136.392	1.61197e-12	1.91675e-10	SOX4
ENSG00000258017	0.729279	7.83021	136.218	1.63703e-12	1.93536e-10	N/A
ENSG00000134107	0.744607	7.5018	136.092	1.65536e-12	1.94585e-10	BHLHE40
ENSG00000136244	1.60344	6.07748	135.868	1.68871e-12	1.97378e-10	IL6
ENSG00000153707	0.780106	7.68713	135.579	1.73281e-12	2.00553e-10	PTPRD
ENSG00000258232	0.711738	6.99905	135.562	1.73538e-12	2.00553e-10	N/A
ENSG00000210196	0.94185	5.84116	134.864	1.84705e-12	2.12266e-10	MT-TP
ENSG00000100439	-1.43844	4.63557	134.522	1.90446e-12	2.17388e-10	ABHD4
ENSG00000166340	-0.97822	5.67036	134.474	1.91275e-12	2.17388e-10	TPP1
ENSG00000181722	-0.758465	8.25079	133.488	2.09019e-12	2.36248e-10	ZBTB20
ENSG00000170266	-0.928452	5.54279	133.17	2.15125e-12	2.41822e-10	GLB1
ENSG00000206503	0.845688	7.09635	132.908	2.2028e-12	2.4627e-10	HLA-A
ENSG00000057019	0.769285	7.76137	132.752	2.23414e-12	2.48425e-10	DCBLD2
ENSG00000127399	0.902601	5.55736	131.549	2.4929e-12	2.75707e-10	LRRC61
ENSG00000142089	0.888969	6.1938	131.163	2.58252e-12	2.84091e-10	IFITM3
ENSG00000099250	0.815405	8.07671	130.207	2.81947e-12	3.06875e-10	NRP1
ENSG00000114861	0.709303	6.50784	130.25	2.80853e-12	3.06875e-10	FOXP1
ENSG00000155465	0.841651	5.90241	130.04	2.86342e-12	3.09381e-10	SLC7A7
ENSG00000156471	0.701293	6.37921	130.005	2.87258e-12	3.09381e-10	PTDSS1
ENSG00000123416	0.706368	8.18982	129.754	2.93988e-12	3.14981e-10	TUBA1B
ENSG00000284966	0.937437	5.45895	129.668	2.96332e-12	3.15846e-10	N/A
ENSG00000049239	-0.791576	5.88658	129.394	3.03961e-12	3.20934e-10	H6PD
ENSG00000101882	-0.888785	5.3062	129.384	3.04225e-12	3.20934e-10	NKAP
ENSG00000277561	-1.38233	4.67267	129.261	3.07718e-12	3.22963e-10	GOLGA8IP
ENSG00000109321	-1.28617	4.17548	128.742	3.22905e-12	3.35479e-10	AREG
ENSG00000196230	0.712634	8.80395	128.763	3.22285e-12	3.35479e-10	TUBB
ENSG00000145246	-1.35992	4.15528	128.065	3.4396e-12	3.55557e-10	ATP10D
ENSG00000138675	0.76466	5.89468	127.173	3.7393e-12	3.84606e-10	FGF5
ENSG00000124762	-0.718857	6.5239	127.072	3.77507e-12	3.86353e-10	CDKN1A
ENSG00000164687	1.21656	5.37632	126.484	3.9902e-12	4.06349e-10	FABP5
ENSG00000139278	0.80575	5.55312	125.344	4.44508e-12	4.50442e-10	GLIPR1
ENSG00000284722	1.28958	5.72188	125.095	4.55177e-12	4.58992e-10	N/A
ENSG00000140682	1.02368	5.35484	124.91	4.63282e-12	4.64887e-10	TGFB1I1
ENSG00000001461	-1.09931	4.55805	123.963	5.07197e-12	5.043e-10	NIPAL3
ENSG00000165092	-0.825737	6.45016	123.958	5.07462e-12	5.043e-10	ALDH1A1
ENSG00000176046	-3.11689	3.45495	123.124	5.49842e-12	5.43788e-10	NUPR1
ENSG00000134278	0.590346	6.8303	123.021	5.5533e-12	5.46588e-10	SPIRE1
ENSG00000067057	0.745896	7.69174	122.63	5.76732e-12	5.6495e-10	PFKP
ENSG00000259976	-0.809721	7.04974	122.546	5.81419e-12	5.66842e-10	N/A
ENSG00000048392	-0.84632	5.98359	122.35	5.92599e-12	5.75017e-10	RRM2B
ENSG00000132341	0.723372	7.74109	121.874	6.20652e-12	5.9941e-10	RAN
ENSG00000167553	0.685455	8.07112	120.473	7.11728e-12	6.84157e-10	TUBA1C
ENSG00000165502	-0.693271	6.45856	120.248	7.27626e-12	6.96186e-10	RPL36AL
ENSG00000118263	1.05556	5.66328	119.993	7.46156e-12	7.1061e-10	KLF7
ENSG00000110047	0.721269	6.07013	119.895	7.53392e-12	7.14195e-10	EHD1
ENSG00000171793	0.71448	6.96813	119.055	8.18638e-12	7.72487e-10	CTPS1
ENSG00000118960	-0.970177	5.20074	118.661	8.51246e-12	7.95954e-10	HS1BP3
ENSG00000163735	1.14464	4.9337	118.675	8.50123e-12	7.95954e-10	CXCL5
ENSG00000125398	1.92522	4.08268	118.544	8.61212e-12	7.98017e-10	SOX9
ENSG00000156515	0.692336	7.01784	118.564	8.59568e-12	7.98017e-10	HK1
ENSG00000179715	0.632078	5.90121	118.467	8.67843e-12	8.00556e-10	PCED1B
ENSG00000261786	1.18248	4.60916	117.346	9.70791e-12	8.91524e-10	N/A
ENSG00000074800	0.657265	9.94405	116.259	1.08312e-11	9.85882e-10	ENO1
ENSG00000075624	0.685431	11.0955	116.281	1.08072e-11	9.85882e-10	ACTB
ENSG00000168303	-1.01759	4.99566	116.121	1.09832e-11	9.9531e-10	MPLKIP
ENSG00000162733	-1.56184	4.78315	116.072	1.10377e-11	9.95861e-10	DDR2
ENSG00000114126	-0.726563	6.14179	115.425	1.17862e-11	1.05875e-09	TFDP2
ENSG00000277599	-0.636427	6.6648	115.287	1.19529e-11	1.06906e-09	N/A
ENSG00000179912	-0.839038	5.79608	115.156	1.21138e-11	1.07876e-09	R3HDM2
ENSG00000254741	0.65899	7.60702	114.836	1.25155e-11	1.10973e-09	N/A
ENSG00000039560	0.668716	8.33845	114.514	1.29345e-11	1.14196e-09	RAI14
ENSG00000131100	-0.713346	5.72419	113.399	1.45036e-11	1.27502e-09	ATP6V1E1
ENSG00000165868	0.822958	6.56504	113.283	1.46781e-11	1.28486e-09	HSPA12A
ENSG00000226380	1.07067	5.24664	112.835	1.53743e-11	1.3401e-09	N/A
ENSG00000137767	0.773998	6.13794	112.772	1.54744e-11	1.34314e-09	SQOR
ENSG00000148730	-0.711535	6.23801	112.548	1.58378e-11	1.3689e-09	EIF4EBP2
ENSG00000026508	0.698407	7.56774	112.426	1.6041e-11	1.37558e-09	CD44
ENSG00000162496	-0.879142	5.4062	112.421	1.60487e-11	1.37558e-09	DHRS3
ENSG00000171561	1.22615	5.79673	111.507	1.76527e-11	1.50678e-09	OR2AT4
ENSG00000137821	1.38431	4.31606	110.994	1.8627e-11	1.57685e-09	LRRC49
ENSG00000285106	0.825909	5.6657	111.031	1.8554e-11	1.57685e-09	N/A
ENSG00000176171	0.749068	6.6747	110.701	1.92094e-11	1.61949e-09	BNIP3
ENSG00000105223	-0.828215	5.41914	110.362	1.99061e-11	1.67138e-09	PLD3
ENSG00000137959	1.36739	5.27995	109.91	2.08802e-11	1.74604e-09	IFI44L
ENSG00000172757	0.623099	8.1879	109.108	2.27331e-11	1.89329e-09	CFL1
ENSG00000118257	0.731196	7.29873	108.799	2.34931e-11	1.9487e-09	NRP2
ENSG00000170581	-0.750601	5.89508	108.177	2.51068e-11	2.07419e-09	STAT2
ENSG00000268173	-0.674579	6.99775	107.962	2.56946e-11	2.11426e-09	N/A
ENSG00000132965	1.60062	2.93775	107.498	2.70082e-11	2.21349e-09	ALOX5AP
ENSG00000166592	0.771451	6.29136	107.353	2.74317e-11	2.23927e-09	RRAD
ENSG00000060138	0.641316	8.57782	107.045	2.83602e-11	2.30592e-09	YBX3
ENSG00000174444	-0.634335	9.9748	106.508	3.00548e-11	2.43408e-09	RPL4
ENSG00000077549	0.617082	7.4243	106.155	3.12285e-11	2.51922e-09	CAPZB
ENSG00000152952	0.774194	6.92714	105.643	3.30205e-11	2.65338e-09	PLOD2
ENSG00000197872	-0.81223	5.08497	105.308	3.42506e-11	2.74151e-09	CYRIA
ENSG00000144036	-0.779614	5.48822	105.166	3.47873e-11	2.77368e-09	EXOC6B
ENSG00000138757	-0.620458	6.88725	105.052	3.52241e-11	2.79766e-09	G3BP2
ENSG00000186642	-2.00637	2.56972	104.989	3.54718e-11	2.8065e-09	PDE2A
ENSG00000110195	1.45349	4.28172	104.615	3.69557e-11	2.9127e-09	FOLR1
ENSG00000173545	-0.606409	6.63428	104.114	3.90563e-11	3.06651e-09	ZNF622
ENSG00000246705	-1.75001	3.53308	103.938	3.9823e-11	3.11483e-09	H2AJ
ENSG00000173638	0.656999	7.94492	103.626	4.12186e-11	3.21177e-09	SLC19A1
ENSG00000073008	0.619309	7.18638	103.568	4.14881e-11	3.22057e-09	PVR
ENSG00000157510	0.914943	4.92748	103.443	4.20636e-11	3.25297e-09	AFAP1L1
ENSG00000189067	-0.63463	7.1449	103.09	4.37482e-11	3.37058e-09	LITAF
ENSG00000077264	1.38042	4.08693	103.011	4.41356e-11	3.38774e-09	PAK3
ENSG00000162734	0.643913	7.37277	102.866	4.48549e-11	3.43015e-09	PEA15
ENSG00000159388	-1.95039	2.69715	102.433	4.70734e-11	3.58647e-09	BTG2
ENSG00000204628	0.610747	9.93444	102.392	4.72938e-11	3.58996e-09	RACK1
ENSG00000150687	0.961773	7.03347	102.039	4.92005e-11	3.70734e-09	PRSS23
ENSG00000242616	-1.37964	3.75278	102.049	4.91423e-11	3.70734e-09	GNG10
ENSG00000123836	-0.742798	5.64306	101.904	4.99516e-11	3.7502e-09	PFKFB2
ENSG00000188177	-1.24356	4.79913	101.864	5.01766e-11	3.75339e-09	ZC3H6
ENSG00000173020	-0.565992	6.81893	101.394	5.28974e-11	3.94258e-09	GRK2
ENSG00000113719	0.655026	7.73305	101.198	5.40835e-11	4.00888e-09	ERGIC1
ENSG00000164142	-1.0928	5.53149	101.182	5.41767e-11	4.00888e-09	FHIP1A
ENSG00000210049	0.771193	6.98742	100.782	5.66859e-11	4.17952e-09	MT-TF
ENSG00000166710	0.633992	8.21246	100.475	5.86939e-11	4.31212e-09	B2M
ENSG00000105220	0.633795	7.78229	100.224	6.03925e-11	4.42111e-09	GPI
ENSG00000128512	0.773155	5.82222	99.4701	6.58181e-11	4.80122e-09	DOCK4
ENSG00000198431	-0.61347	8.41651	99.1314	6.84222e-11	4.97355e-09	TXNRD1
ENSG00000104856	0.92206	5.37119	98.3568	7.48023e-11	5.41816e-09	RELB
ENSG00000253837	1.36783	4.85316	97.8826	7.90191e-11	5.70352e-09	N/A
ENSG00000124356	-0.824706	5.57957	97.707	8.06446e-11	5.80049e-09	STAMBP
ENSG00000279605	0.625442	8.22609	97.4105	8.34713e-11	5.98288e-09	N/A
ENSG00000136295	0.591116	6.77426	97.2891	8.46584e-11	6.0469e-09	TTYH3
ENSG00000163597	0.620773	7.22842	96.9339	8.82383e-11	6.2808e-09	SNHG16
ENSG00000227227	1.07416	4.74192	96.8224	8.93955e-11	6.34122e-09	N/A
ENSG00000266978	0.819515	5.3598	96.1907	9.62622e-11	6.80485e-09	N/A
ENSG00000112079	-0.754836	5.73086	96.1329	9.69182e-11	6.82775e-09	STK38
ENSG00000124225	0.689052	6.35799	95.98	9.86758e-11	6.92785e-09	PMEPA1
ENSG00000054965	-0.664972	6.78991	95.6258	1.02881e-10	7.19853e-09	FAM168A
ENSG00000130518	-2.43157	2.51483	95.5161	1.04223e-10	7.24878e-09	IQCN
ENSG00000141736	-0.745905	6.1168	95.4809	1.04656e-10	7.24878e-09	ERBB2
ENSG00000204262	0.644376	8.80053	95.5018	1.04399e-10	7.24878e-09	COL5A2
ENSG00000136235	-3.57531	1.76876	95.3113	1.06776e-10	7.37078e-09	GPNMB
ENSG00000134369	0.617983	9.23161	94.87	1.12509e-10	7.74051e-09	NAV1
ENSG00000106628	0.658047	6.23861	94.7979	1.13477e-10	7.78114e-09	POLD2
ENSG00000179918	-0.67186	5.91858	94.7398	1.14263e-10	7.80896e-09	SEPHS2
ENSG00000034510	0.609041	9.19896	94.6362	1.15679e-10	7.87959e-09	TMSB10
ENSG00000249141	1.18594	5.0985	94.5303	1.17146e-10	7.95317e-09	N/A
ENSG00000183087	0.720066	5.75781	94.3777	1.19296e-10	8.07247e-09	GAS6
ENSG00000268083	-0.552869	6.89573	94.3332	1.19929e-10	8.08874e-09	N/A
ENSG00000204054	-0.944675	5.43623	94.2705	1.2083e-10	8.12283e-09	LINC00963
ENSG00000172803	0.642025	7.12523	94.2392	1.21282e-10	8.12671e-09	SNX32
ENSG00000112514	-0.896678	5.1561	94.0885	1.23485e-10	8.22076e-09	CUTA
ENSG00000166250	0.720728	7.0516	94.1137	1.23113e-10	8.22076e-09	CLMP
ENSG00000288656	-2.29416	3.54056	94.0444	1.24138e-10	8.23753e-09	N/A
ENSG00000147010	0.668929	6.70178	93.8584	1.2693e-10	8.39577e-09	SH3KBP1
ENSG00000038945	1.02526	4.84012	93.8028	1.27778e-10	8.42473e-09	MSR1
ENSG00000184349	0.751032	6.59793	93.7145	1.29137e-10	8.48362e-09	EFNA5
ENSG00000227766	0.809321	5.60538	93.6913	1.29496e-10	8.48362e-09	N/A
ENSG00000136492	1.2416	4.68607	93.6643	1.29916e-10	8.48412e-09	BRIP1
ENSG00000278217	-0.790986	9.13952	93.6145	1.30694e-10	8.50792e-09	N/A
ENSG00000133216	0.897827	6.101	93.5545	1.3164e-10	8.54245e-09	EPHB2
ENSG00000135473	-1.46433	3.58885	93.4112	1.33923e-10	8.66332e-09	PAN2
ENSG00000117614	-0.65299	6.19457	93.291	1.35873e-10	8.71281e-09	SYF2
ENSG00000137936	0.659012	6.25204	93.2965	1.35784e-10	8.71281e-09	BCAR3
ENSG00000149925	0.623829	9.15702	93.2857	1.35959e-10	8.71281e-09	ALDOA
ENSG00000051523	0.65095	6.75759	93.2523	1.36507e-10	8.72078e-09	CYBA
ENSG00000090013	-1.14203	4.61185	92.796	1.44225e-10	9.16849e-09	BLVRB
ENSG00000128791	0.727381	6.72987	92.7601	1.44852e-10	9.16849e-09	TWSG1
ENSG00000130066	0.606107	6.26307	92.7772	1.44553e-10	9.16849e-09	SAT1
ENSG00000145730	-0.642478	6.84647	92.6317	1.47118e-10	9.28333e-09	PAM
ENSG00000285043	0.620704	9.14301	92.057	1.57733e-10	9.92268e-09	N/A
ENSG00000179820	0.814518	6.55321	91.8869	1.6103e-10	1.00992e-08	MYADM
ENSG00000203950	-0.84677	5.16847	91.8263	1.62221e-10	1.0143e-08	RTL8A
ENSG00000213625	-0.686685	6.48572	91.5395	1.67993e-10	1.04721e-08	LEPROT
ENSG00000180530	0.61894	7.06515	91.2855	1.73287e-10	1.07695e-08	NRIP1
ENSG00000144642	0.942127	5.35823	91.2339	1.74384e-10	1.0805e-08	RBMS3
ENSG00000142178	0.853888	5.13447	91.1666	1.75827e-10	1.08442e-08	SIK1
ENSG00000148773	0.87285	6.90653	91.1553	1.76071e-10	1.08442e-08	MKI67
ENSG00000077150	0.7844	5.95854	90.386	1.9352e-10	1.18811e-08	NFKB2
ENSG00000182871	0.62212	9.45927	90.3633	1.94061e-10	1.18811e-08	COL18A1
ENSG00000140853	0.748296	6.01315	89.7606	2.09068e-10	1.27618e-08	NLRC5
ENSG00000171617	1.17549	5.18155	89.341	2.20245e-10	1.34043e-08	ENC1
ENSG00000110422	-0.617711	6.86482	89.0235	2.29126e-10	1.39037e-08	HIPK3
ENSG00000002834	0.568603	7.74966	88.9025	2.32609e-10	1.40735e-08	LASP1
ENSG00000123240	0.665673	7.20715	88.4192	2.47103e-10	1.49066e-08	OPTN
ENSG00000131013	-0.744303	5.55257	88.2082	2.53731e-10	1.52172e-08	PPIL4
ENSG00000177888	-0.957743	5.11057	88.221	2.53324e-10	1.52172e-08	ZBTB41
ENSG00000125966	-1.31256	3.96325	87.9962	2.60581e-10	1.54925e-08	MMP24
ENSG00000137312	-0.678106	6.49053	88.0131	2.60027e-10	1.54925e-08	FLOT1
ENSG00000172380	-0.614661	7.18821	88.0046	2.60305e-10	1.54925e-08	GNG12
ENSG00000245067	1.49707	5.12838	87.8165	2.66542e-10	1.58013e-08	IGFBP7-AS1
ENSG00000154767	-0.622809	6.23686	87.7783	2.67829e-10	1.58319e-08	XPC
ENSG00000182768	-0.663089	6.1317	87.4576	2.7889e-10	1.64385e-08	NGRN
ENSG00000138430	0.578542	6.71419	87.1957	2.88286e-10	1.69438e-08	OLA1
ENSG00000159840	0.634833	7.39597	87.1224	2.90975e-10	1.70531e-08	ZYX
ENSG00000184922	0.718185	5.2773	87.0983	2.91867e-10	1.70568e-08	FMNL1
ENSG00000115091	0.584048	7.56676	86.3311	3.21785e-10	1.87519e-08	ACTR3
ENSG00000069956	-0.565161	6.94955	86.155	3.29101e-10	1.91241e-08	MAPK6
ENSG00000258830	-0.892928	5.082	86.1247	3.3038e-10	1.91443e-08	N/A
ENSG00000067225	0.56563	10.2566	86.0788	3.32325e-10	1.92029e-08	PKM
ENSG00000116005	-0.7343	5.81578	86.0532	3.33416e-10	1.92121e-08	PCYOX1
ENSG00000189241	-0.801033	5.34617	85.897	3.40148e-10	1.95452e-08	TSPYL1
ENSG00000169047	0.697827	6.13092	85.7071	3.48532e-10	1.99712e-08	IRS1
ENSG00000096746	-0.606712	6.96147	85.5576	3.55289e-10	2.03018e-08	HNRNPH3
ENSG00000161547	0.644255	6.73288	85.2179	3.71162e-10	2.11501e-08	SRSF2
ENSG00000180210	3.42696	1.87575	85.1822	3.72877e-10	2.11891e-08	F2
ENSG00000080371	-0.572228	6.2698	84.9793	3.82769e-10	2.16913e-08	RAB21
ENSG00000132470	0.698558	5.84127	84.511	4.06682e-10	2.29831e-08	ITGB4
ENSG00000259627	1.26058	5.34448	84.4538	4.09712e-10	2.30909e-08	N/A
ENSG00000287037	1.2076	4.06138	84.0368	4.32536e-10	2.43106e-08	N/A
ENSG00000182827	-0.537259	6.77572	83.6716	4.53644e-10	2.54276e-08	ACBD3
ENSG00000110075	-0.561347	7.61736	83.5603	4.60292e-10	2.57301e-08	PPP6R3
ENSG00000185088	-0.756057	5.58051	83.4296	4.68235e-10	2.61031e-08	RPS27L
ENSG00000113070	1.33611	3.69541	83.3616	4.72422e-10	2.62654e-08	HBEGF
ENSG00000127824	1.14149	3.89564	83.2824	4.77353e-10	2.64302e-08	TUBA4A
ENSG00000178150	1.29667	4.03388	83.2728	4.77957e-10	2.64302e-08	ZNF114
ENSG00000285708	0.750891	5.74864	82.9194	5.00663e-10	2.76116e-08	N/A
ENSG00000124422	-0.608663	6.82214	82.6446	5.19119e-10	2.85254e-08	USP22
ENSG00000130203	0.657438	6.20503	82.63	5.20119e-10	2.85254e-08	APOE
ENSG00000130770	-0.632246	6.4503	82.6115	5.21392e-10	2.85254e-08	ATP5IF1
ENSG00000138772	0.829078	4.90316	82.1249	5.56036e-10	3.03401e-08	ANXA3
ENSG00000111057	0.566418	7.16345	82.0477	5.61759e-10	3.05713e-08	KRT18
ENSG00000132170	-0.536666	6.85229	81.7108	5.87467e-10	3.1886e-08	PPARG
ENSG00000177728	-0.541142	6.42173	81.6243	5.94262e-10	3.21699e-08	TMEM94
ENSG00000065150	0.540331	7.80967	81.0314	6.43211e-10	3.47283e-08	IPO5
ENSG00000132256	-1.07001	6.24801	80.9953	6.46324e-10	3.48051e-08	TRIM5
ENSG00000118785	0.752179	9.04412	80.9426	6.50903e-10	3.49601e-08	SPP1
ENSG00000125457	-0.870246	4.90261	80.7316	6.69583e-10	3.57211e-08	MIF4GD
ENSG00000134871	0.577936	9.71053	80.7238	6.70281e-10	3.57211e-08	COL4A2
ENSG00000210112	0.783021	5.12781	80.7358	6.69206e-10	3.57211e-08	MT-TM
ENSG00000134574	-1.0131	4.57485	80.663	6.75776e-10	3.59209e-08	DDB2
ENSG00000143970	-0.5018	6.47495	80.4687	6.9366e-10	3.67765e-08	ASXL2
ENSG00000131018	-0.61133	7.62608	80.1876	7.20427e-10	3.80974e-08	SYNE1
ENSG00000198648	0.593957	5.55597	80.1233	7.26712e-10	3.83312e-08	STK39
ENSG00000065809	0.943072	5.80017	80.1035	7.28653e-10	3.83353e-08	FAM107B
ENSG00000050165	0.67544	7.46216	80.0755	7.31412e-10	3.83824e-08	DKK3
ENSG00000109320	0.732943	5.37811	80.0366	7.35265e-10	3.84864e-08	NFKB1
ENSG00000129925	-0.73304	5.8864	79.8664	7.52381e-10	3.92823e-08	PGAP6
ENSG00000104687	-0.594916	6.59905	79.5449	7.85882e-10	4.09275e-08	GSR
ENSG00000072778	-0.568887	6.52282	79.3925	8.02322e-10	4.16782e-08	ACADVL
ENSG00000165494	-0.534024	6.84439	78.8287	8.66381e-10	4.48925e-08	PCF11
ENSG00000109089	0.639432	6.30522	78.6031	8.9353e-10	4.61829e-08	CDR2L
ENSG00000107771	-0.573529	6.5539	78.5389	9.01425e-10	4.64742e-08	CCSER2
ENSG00000135919	0.723077	5.3516	78.4867	9.07896e-10	4.65744e-08	SERPINE2
ENSG00000286618	0.727274	6.4023	78.4984	9.06437e-10	4.65744e-08	N/A
ENSG00000100403	0.591514	6.53463	78.387	9.20392e-10	4.7098e-08	ZC3H7B
ENSG00000173801	0.686818	5.51143	78.1422	9.51862e-10	4.85875e-08	JUP
ENSG00000132424	-0.505395	6.79982	78.0308	9.66564e-10	4.92158e-08	PNISR
ENSG00000173933	-0.669688	7.75411	77.8481	9.91201e-10	5.03457e-08	RBM4
ENSG00000177570	-1.47054	3.03232	77.6665	1.01636e-09	5.14963e-08	SAMD12
ENSG00000049192	1.34908	3.10932	77.4322	1.04983e-09	5.29864e-08	ADAMTS6
ENSG00000075651	-0.949623	6.09835	77.4247	1.05092e-09	5.29864e-08	PLD1
ENSG00000059573	-0.596687	6.08448	77.3297	1.06483e-09	5.35566e-08	ALDH18A1
ENSG00000106479	-1.91434	2.71987	77.1954	1.08485e-09	5.44303e-08	ZNF862
ENSG00000278050	-0.739471	5.32482	77.0398	1.10855e-09	5.54842e-08	N/A
ENSG00000006210	1.24978	4.14004	76.7454	1.1549e-09	5.76564e-08	CX3CL1
ENSG00000084731	0.841153	5.78394	76.7289	1.15756e-09	5.76564e-08	KIF3C
ENSG00000104529	0.55079	8.58322	76.6366	1.17256e-09	5.82624e-08	EEF1D
ENSG00000094916	-0.590525	7.60386	76.5961	1.17919e-09	5.84511e-08	CBX5
ENSG00000053747	0.694587	5.66072	76.5676	1.18389e-09	5.8543e-08	LAMA3
ENSG00000145536	-1.17923	3.83965	76.4561	1.20249e-09	5.932e-08	ADAMTS16
ENSG00000111412	-0.760288	5.12459	76.3403	1.22211e-09	5.99998e-08	SPRING1
ENSG00000164104	0.844472	5.83347	76.348	1.2208e-09	5.99998e-08	HMGB2
ENSG00000177119	0.577708	7.31141	76.2831	1.23193e-09	6.03384e-08	ANO6
ENSG00000184009	-0.553135	11.0291	76.0664	1.2699e-09	6.20502e-08	ACTG1
ENSG00000244115	-1.13376	3.96919	76.0486	1.27309e-09	6.20587e-08	DNAJC25-GNG10
ENSG00000140961	-1.5705	3.12429	76.0236	1.27756e-09	6.21293e-08	OSGIN1
ENSG00000104325	-0.800418	4.97305	75.8154	1.31548e-09	6.38224e-08	DECR1
ENSG00000163638	0.640895	6.01222	75.7517	1.32731e-09	6.42449e-08	ADAMTS9
ENSG00000146112	0.500379	6.50466	75.5276	1.36988e-09	6.6062e-08	PPP1R18
ENSG00000185650	0.575046	8.45892	75.5203	1.37127e-09	6.6062e-08	ZFP36L1
ENSG00000090006	0.604054	6.13111	75.4165	1.3915e-09	6.688e-08	LTBP4
ENSG00000105329	0.552588	7.32781	75.3758	1.39954e-09	6.71093e-08	TGFB1
ENSG00000012822	-0.841607	5.07083	75.3418	1.40627e-09	6.72751e-08	CALCOCO1
ENSG00000051108	0.651011	6.02971	75.0309	1.4695e-09	7.01371e-08	HERPUD1
ENSG00000169021	-0.725482	5.75	74.9865	1.47877e-09	7.0416e-08	UQCRFS1
ENSG00000165029	0.618389	7.61512	74.8733	1.5027e-09	7.13903e-08	ABCA1
ENSG00000134313	-0.532393	6.46017	74.8311	1.51174e-09	7.16543e-08	KIDINS220
ENSG00000284526	0.646969	5.92285	74.6492	1.55131e-09	7.3361e-08	N/A
ENSG00000153132	-1.10839	3.83009	74.5093	1.58251e-09	7.46645e-08	CLGN
ENSG00000213886	2.82228	4.93601	74.3363	1.62201e-09	7.63535e-08	UBD
ENSG00000080845	0.511603	6.76854	74.2744	1.6364e-09	7.68547e-08	DLGAP4
ENSG00000079819	0.585889	7.33026	74.2405	1.64435e-09	7.7052e-08	EPB41L2
ENSG00000067798	1.16421	4.27677	73.9583	1.71203e-09	7.98689e-08	NAV3
ENSG00000260032	-0.530692	7.98726	73.9576	1.71223e-09	7.98689e-08	NORAD
ENSG00000106443	0.560763	6.40132	73.8888	1.72917e-09	8.04769e-08	PHF14
ENSG00000133835	-0.590273	6.63853	73.6194	1.7973e-09	8.34587e-08	HSD17B4
ENSG00000254986	0.562917	6.10618	73.4906	1.83088e-09	8.48268e-08	DPP3
ENSG00000164125	1.79526	3.62932	73.2808	1.88704e-09	8.72323e-08	GASK1B
ENSG00000143303	-1.22188	4.11458	73.111	1.93386e-09	8.91959e-08	METTL25B
ENSG00000071082	0.616884	8.33617	72.9635	1.97551e-09	9.07101e-08	RPL31
ENSG00000237988	2.53211	5.16784	72.9637	1.97545e-09	9.07101e-08	OR2I1P
ENSG00000170421	0.605567	8.11592	72.7804	2.02856e-09	9.29388e-08	KRT8
ENSG00000099995	-0.524179	7.19561	72.706	2.05056e-09	9.37377e-08	SF3A1
ENSG00000137309	0.499574	8.21129	72.5957	2.0836e-09	9.5037e-08	HMGA1
ENSG00000267607	1.40697	3.65934	72.3557	2.15756e-09	9.81927e-08	N/A
ENSG00000187954	-0.669867	5.66126	72.2662	2.18585e-09	9.92608e-08	CYHR1
ENSG00000214655	-0.7434	5.47061	72.2502	2.19093e-09	9.92724e-08	ZSWIM8
ENSG00000271303	-0.81574	4.64288	72.2263	2.19857e-09	9.93997e-08	SRXN1
ENSG00000221890	-0.75677	5.18055	72.1552	2.22146e-09	1.00214e-07	NPTXR
ENSG00000148143	0.474343	6.60965	72.1043	2.23803e-09	1.00741e-07	ZNF462
ENSG00000153029	-1.43511	3.89861	72.037	2.2601e-09	1.01512e-07	MR1
ENSG00000166589	1.57433	5.00335	72.014	2.26772e-09	1.01632e-07	CDH16
ENSG00000150593	-0.504245	6.67572	71.6187	2.4027e-09	1.07215e-07	PDCD4
ENSG00000270299	-0.819252	4.60899	71.6278	2.3995e-09	1.07215e-07	N/A
ENSG00000185621	-1.04068	4.21479	71.4858	2.45e-09	1.09089e-07	LMLN
ENSG00000166123	0.533867	7.36902	71.4481	2.46358e-09	1.09456e-07	GPT2
ENSG00000138107	0.633814	5.92787	71.0827	2.59961e-09	1.15251e-07	ACTR1A
ENSG00000101361	0.454076	6.8239	70.9126	2.66566e-09	1.17925e-07	NOP56
ENSG00000039523	0.560876	7.68955	70.7799	2.71841e-09	1.20001e-07	RIPOR1
ENSG00000197586	0.956054	4.60451	70.6747	2.76105e-09	1.21622e-07	ENTPD6
ENSG00000183287	0.806929	6.03365	70.6	2.79173e-09	1.22711e-07	CCBE1
ENSG00000143878	-0.82602	5.49411	70.5823	2.79904e-09	1.2277e-07	RHOB
ENSG00000161791	0.603627	7.49568	70.2742	2.92996e-09	1.28235e-07	FMNL3
ENSG00000189171	-0.57884	5.74387	70.2601	2.9361e-09	1.28235e-07	S100A13
ENSG00000169100	-0.570381	7.33424	70.2434	2.94342e-09	1.28282e-07	SLC25A6
ENSG00000136830	0.499468	7.01914	70.1647	2.97805e-09	1.29517e-07	NIBAN2
ENSG00000019186	0.754417	5.53837	70.0524	3.02822e-09	1.31421e-07	CYP24A1
ENSG00000138069	-0.48866	6.57776	69.9633	3.06872e-09	1.32898e-07	RAB1A
ENSG00000214021	-0.793296	5.60284	69.8003	3.14422e-09	1.35882e-07	TTLL3
ENSG00000254027	1.22204	4.82837	69.5945	3.24246e-09	1.39834e-07	N/A
ENSG00000121851	-1.03548	4.13282	69.2877	3.39498e-09	1.46105e-07	POLR3GL
ENSG00000044574	-0.520637	9.89884	69.1472	3.46743e-09	1.48911e-07	HSPA5
ENSG00000124795	-0.495573	7.51748	68.9951	3.54766e-09	1.5204e-07	DEK
ENSG00000108175	0.544127	8.02707	68.8808	3.60928e-09	1.5407e-07	ZMIZ1
ENSG00000166311	-1.69981	2.51063	68.8656	3.61752e-09	1.5407e-07	SMPD1
ENSG00000167123	-1.06148	4.0914	68.8786	3.61047e-09	1.5407e-07	CERCAM
ENSG00000148468	0.890957	4.77032	68.4319	3.86252e-09	1.64165e-07	FAM171A1
ENSG00000115756	0.667089	5.24134	68.4003	3.88103e-09	1.64612e-07	HPCAL1
ENSG00000104635	0.559728	7.82314	67.8573	4.21476e-09	1.77975e-07	SLC39A14
ENSG00000105974	0.560246	7.07614	67.8465	4.22172e-09	1.77975e-07	CAV1
ENSG00000189337	0.681112	5.52967	67.846	4.22205e-09	1.77975e-07	KAZN
ENSG00000008394	-0.665457	5.44764	67.5372	4.42574e-09	1.858e-07	MGST1
ENSG00000168175	-0.507934	6.12893	67.5484	4.41821e-09	1.858e-07	MAPK1IP1L
ENSG00000131374	-0.605983	5.41397	67.5079	4.44566e-09	1.86256e-07	TBC1D5
ENSG00000204569	-0.509991	6.21388	67.3989	4.5204e-09	1.89002e-07	PPP1R10
ENSG00000244255	0.667128	5.15122	67.3629	4.54536e-09	1.8966e-07	N/A
ENSG00000163913	-0.858057	4.82304	67.2426	4.62997e-09	1.928e-07	IFT122
ENSG00000166741	0.539646	7.78632	67.2048	4.65688e-09	1.93529e-07	NNMT
ENSG00000180488	-0.837261	4.57727	67.1041	4.72938e-09	1.96145e-07	MIGA1
ENSG00000196535	-0.484858	6.6702	66.7111	5.02423e-09	2.07954e-07	MYO18A
ENSG00000275993	0.797034	4.74531	66.6695	5.0566e-09	2.08874e-07	N/A
ENSG00000105202	0.513637	6.04199	66.5889	5.11989e-09	2.10979e-07	FBL
ENSG00000106263	0.492312	8.31535	66.5785	5.12807e-09	2.10979e-07	EIF3B
ENSG00000206190	0.631175	5.82975	66.4824	5.20483e-09	2.1371e-07	ATP10A
ENSG00000119681	0.851313	5.27565	66.4213	5.25421e-09	2.14453e-07	LTBP2
ENSG00000162430	-0.607355	5.80671	66.4237	5.25223e-09	2.14453e-07	SELENON
ENSG00000226674	1.36676	4.4367	66.4397	5.2393e-09	2.14453e-07	TEX41
ENSG00000150630	1.01158	3.99347	66.3573	5.30651e-09	2.16159e-07	VEGFC
ENSG00000100359	-0.753008	5.07809	66.3411	5.3198e-09	2.16272e-07	SGSM3
ENSG00000108179	0.621467	6.23726	66.273	5.37624e-09	2.17812e-07	PPIF
ENSG00000133818	0.611858	5.98167	66.2698	5.37886e-09	2.17812e-07	RRAS2
ENSG00000125534	-0.572099	6.22004	66.2398	5.40399e-09	2.184e-07	PPDPF
ENSG00000126247	0.506992	6.48245	66.0501	5.56536e-09	2.2448e-07	CAPNS1
ENSG00000165516	-0.807861	5.12047	66.0224	5.58938e-09	2.25008e-07	KLHDC2
ENSG00000122515	0.530277	6.40451	66.009	5.601e-09	2.25036e-07	ZMIZ2
ENSG00000113194	-0.585098	6.09948	65.6162	5.95417e-09	2.38759e-07	FAF2
ENSG00000021574	-0.79734	4.73007	65.6028	5.9667e-09	2.38796e-07	SPAST
ENSG00000072062	-0.614696	5.50145	65.5607	6.00595e-09	2.399e-07	PRKACA
ENSG00000258317	-1.10351	3.55419	65.4937	6.06919e-09	2.41956e-07	N/A
ENSG00000162631	-1.11639	3.23617	65.4472	6.11338e-09	2.43246e-07	NTNG1
ENSG00000151014	0.922506	4.74602	65.3747	6.18314e-09	2.45547e-07	NOCT
ENSG00000116679	0.702765	7.81305	65.2648	6.29043e-09	2.49326e-07	IVNS1ABP
ENSG00000112118	0.535703	6.35721	65.2191	6.33555e-09	2.50632e-07	MCM3
ENSG00000164930	-0.491785	6.27404	65.0972	6.45787e-09	2.54789e-07	FZD6
ENSG00000228812	1.2119	3.88172	65.0897	6.46542e-09	2.54789e-07	LAMA5-AS1
ENSG00000180139	-1.33998	3.2357	65.0375	6.51866e-09	2.56396e-07	ACTA2-AS1
ENSG00000030582	0.550268	7.50976	64.9238	6.63615e-09	2.6052e-07	GRN
ENSG00000046604	0.524207	7.39635	64.7736	6.79481e-09	2.65854e-07	DSG2
ENSG00000169429	2.0811	1.55684	64.7707	6.79789e-09	2.65854e-07	CXCL8
ENSG00000077782	-0.450677	6.78862	64.6938	6.88077e-09	2.68585e-07	FGFR1
ENSG00000198034	0.477202	9.78074	64.6322	6.94786e-09	2.7069e-07	RPS4X
ENSG00000091986	-0.524724	6.58951	64.4916	7.10372e-09	2.76239e-07	CCDC80
ENSG00000144810	1.56979	3.42683	64.3956	7.21232e-09	2.79933e-07	COL8A1
ENSG00000189056	0.91958	5.15832	64.3522	7.262e-09	2.81331e-07	RELN
ENSG00000101255	-0.44874	7.00184	64.334	7.28294e-09	2.81612e-07	TRIB3
ENSG00000143374	-0.739003	4.91913	64.2068	7.43108e-09	2.868e-07	TARS2
ENSG00000160633	-0.508416	7.55164	64.0826	7.57886e-09	2.91956e-07	SAFB
ENSG00000243649	0.667486	5.16877	63.9454	7.74573e-09	2.97827e-07	CFB
ENSG00000092969	0.496914	6.61867	63.8331	7.88522e-09	3.02625e-07	TGFB2
ENSG00000145623	0.458821	7.13527	63.5392	8.26328e-09	3.16544e-07	OSMR
ENSG00000136026	0.560232	6.51478	63.3034	8.58055e-09	3.28086e-07	CKAP4
ENSG00000136261	0.661549	5.90593	63.1391	8.80926e-09	3.36207e-07	BZW2
ENSG00000068796	0.488578	6.38218	63.0322	8.96167e-09	3.4139e-07	KIF2A
ENSG00000184216	0.475593	7.93867	62.7851	9.32467e-09	3.54562e-07	IRAK1
ENSG00000179335	-0.538481	5.94827	62.772	9.34431e-09	3.54653e-07	CLK3
ENSG00000136003	-0.536158	6.12513	62.7598	9.36268e-09	3.54696e-07	ISCU
ENSG00000172667	-0.645882	5.70029	62.6283	9.56306e-09	3.61621e-07	ZMAT3
ENSG00000188707	0.629007	5.44278	62.6165	9.58128e-09	3.61645e-07	ZBED6CL
ENSG00000163347	0.471631	7.34924	62.53	9.71592e-09	3.66055e-07	CLDN1
ENSG00000157227	0.458602	6.79645	62.4663	9.8163e-09	3.68673e-07	MMP14
ENSG00000245532	-0.61729	11.1505	62.4519	9.83918e-09	3.68673e-07	NEAT1
ENSG00000261147	-0.632303	5.89723	62.4584	9.82894e-09	3.68673e-07	N/A
ENSG00000221792	-0.491432	7.19687	62.3618	9.9835e-09	3.73401e-07	MIR1282
ENSG00000211584	-0.664048	5.23659	62.318	1.00544e-08	3.7537e-07	SLC48A1
ENSG00000006118	0.956975	4.46537	62.198	1.02517e-08	3.8139e-07	TMEM132A
ENSG00000118454	-0.68805	5.43635	62.1974	1.02527e-08	3.8139e-07	ANKRD13C
ENSG00000069869	0.466624	6.3368	62.1005	1.04149e-08	3.8611e-07	NEDD4
ENSG00000138834	-0.545926	6.5232	62.0992	1.04171e-08	3.8611e-07	MAPK8IP3
ENSG00000110880	0.514126	7.35882	62.0849	1.04412e-08	3.86307e-07	CORO1C
ENSG00000123739	-0.840913	4.48728	61.9832	1.0615e-08	3.92031e-07	PLA2G12A
ENSG00000162433	0.572556	6.65204	61.8728	1.08071e-08	3.98411e-07	AK4
ENSG00000102316	-0.501962	6.57424	61.6869	1.11391e-08	4.09914e-07	MAGED2
ENSG00000172548	1.25099	3.55011	61.6319	1.12394e-08	4.12479e-07	NIPAL4
ENSG00000259354	2.48585	2.01913	61.6267	1.12489e-08	4.12479e-07	N/A
ENSG00000087088	-0.713463	5.0471	61.2213	1.20193e-08	4.39944e-07	BAX
ENSG00000169991	0.573805	7.1736	61.2031	1.20551e-08	4.4047e-07	IFFO2
ENSG00000183723	-0.787634	4.96722	61.0694	1.23222e-08	4.49433e-07	CMTM4
ENSG00000180263	0.541772	5.94698	61.0506	1.23604e-08	4.50026e-07	FGD6
ENSG00000074416	0.547273	6.30209	60.9764	1.25117e-08	4.54732e-07	MGLL
ENSG00000176170	0.682824	5.98815	60.8424	1.27902e-08	4.64035e-07	SPHK1
ENSG00000167110	-0.609576	5.59274	60.7684	1.29469e-08	4.68892e-07	GOLGA2
ENSG00000198715	-1.04575	3.81448	60.6795	1.3138e-08	4.74975e-07	GLMP
ENSG00000105137	0.656938	5.50662	60.6308	1.32439e-08	4.77964e-07	SYDE1
ENSG00000130176	-4.44725	0.434984	61.9876	1.35578e-08	4.88438e-07	CNN1
ENSG00000082146	-0.700556	5.17434	60.434	1.3681e-08	4.92014e-07	STRADB
ENSG00000167216	-1.30044	3.18251	60.1576	1.43215e-08	5.14148e-07	KATNAL2
ENSG00000279753	1.14753	4.53166	60.1072	1.44414e-08	5.17552e-07	N/A
ENSG00000136732	0.806426	4.63793	60.0267	1.46356e-08	5.23599e-07	GYPC
ENSG00000070540	-0.751543	4.9985	59.9242	1.48869e-08	5.30893e-07	WIPI1
ENSG00000214517	-0.545926	8.22106	59.9225	1.48911e-08	5.30893e-07	PPME1
ENSG00000138029	-0.538899	5.73356	59.8623	1.5041e-08	5.349e-07	HADHB
ENSG00000159110	0.784813	4.92279	59.8565	1.50555e-08	5.349e-07	IFNAR2
ENSG00000259001	-0.529182	11.0586	59.8314	1.51185e-08	5.36213e-07	N/A
ENSG00000277209	-0.529191	11.0575	59.7841	1.52381e-08	5.39523e-07	RPPH1
ENSG00000266714	-1.33014	2.62658	59.733	1.53682e-08	5.43196e-07	MYO15B
ENSG00000113742	-1.3812	3.24258	59.6837	1.54949e-08	5.46733e-07	CPEB4
ENSG00000133816	0.538584	7.96664	59.596	1.57231e-08	5.53836e-07	MICAL2
ENSG00000148248	-0.575292	6.12577	59.4704	1.60563e-08	5.64606e-07	SURF4
ENSG00000167986	0.47301	7.37775	59.4569	1.60927e-08	5.6492e-07	DDB1
ENSG00000092964	0.708034	6.86915	59.3771	1.63086e-08	5.71524e-07	DPYSL2
ENSG00000111110	-0.77042	4.794	59.2342	1.67035e-08	5.83376e-07	PPM1H
ENSG00000171222	-0.901929	4.42725	59.235	1.67014e-08	5.83376e-07	SCAND1
ENSG00000131508	0.532137	5.97634	59.1752	1.68694e-08	5.88171e-07	UBE2D2
ENSG00000114270	0.483858	7.7088	59.0975	1.70907e-08	5.93595e-07	COL7A1
ENSG00000131378	0.743038	4.83836	59.0971	1.7092e-08	5.93595e-07	RFTN1
ENSG00000171310	0.531651	5.97142	59.0902	1.71116e-08	5.93595e-07	CHST11
ENSG00000105373	0.412103	6.84824	58.9807	1.74293e-08	6.036e-07	NOP53
ENSG00000184557	0.890194	5.30961	58.9174	1.76156e-08	6.09027e-07	SOCS3
ENSG00000116521	-0.686084	5.27493	58.8809	1.77242e-08	6.11754e-07	SCAMP3
ENSG00000198856	1.15677	4.07816	58.8091	1.79397e-08	6.18152e-07	OSTC
ENSG00000079432	-0.607184	6.44427	58.7371	1.81583e-08	6.2464e-07	CIC
ENSG00000159335	0.817004	5.73924	58.7151	1.82257e-08	6.25912e-07	PTMS
ENSG00000130826	0.436292	7.33028	58.6674	1.83729e-08	6.29168e-07	DKC1
ENSG00000244509	-1.01248	4.62937	58.6646	1.83817e-08	6.29168e-07	APOBEC3C
ENSG00000248643	-0.607361	7.5904	58.6545	1.84129e-08	6.29189e-07	RBM14-RBM4
ENSG00000159352	-0.469661	7.02115	58.5781	1.8652e-08	6.36304e-07	PSMD4
ENSG00000106799	-0.861505	4.75954	58.5664	1.86886e-08	6.36497e-07	TGFBR1
ENSG00000095066	0.597456	5.90398	58.5339	1.87915e-08	6.37718e-07	HOOK2
ENSG00000175130	1.04103	4.27113	58.5301	1.88036e-08	6.37718e-07	MARCKSL1
ENSG00000187498	0.515026	9.82854	58.5258	1.88175e-08	6.37718e-07	COL4A1
ENSG00000196208	-2.27821	1.99985	58.5139	1.88552e-08	6.37946e-07	GREB1
ENSG00000115808	-0.515734	6.14624	58.4689	1.89992e-08	6.41763e-07	STRN
ENSG00000110917	-0.481246	7.06096	58.4173	1.91656e-08	6.45754e-07	MLEC
ENSG00000157216	0.834897	4.38328	58.4128	1.91802e-08	6.45754e-07	SSBP3
ENSG00000011422	1.00586	3.81701	58.3412	1.9414e-08	6.52556e-07	PLAUR
ENSG00000050820	0.469615	6.8948	58.1728	1.9976e-08	6.70352e-07	BCAR1
ENSG00000101187	0.867213	4.73916	58.0988	2.02284e-08	6.77716e-07	SLCO4A1
ENSG00000189060	-0.874538	4.77701	58.045	2.04138e-08	6.82816e-07	H1-0
ENSG00000134352	0.576426	8.05936	57.9592	2.07136e-08	6.91718e-07	IL6ST
ENSG00000288825	0.637161	6.395	57.8994	2.09254e-08	6.97661e-07	H2AC18
ENSG00000171703	-1.28979	3.45621	57.8379	2.11455e-08	7.03858e-07	TCEA2
ENSG00000179604	0.593318	5.6424	57.8255	2.11903e-08	7.0421e-07	CDC42EP4
ENSG00000124783	0.501121	6.69993	57.8113	2.12415e-08	7.04773e-07	SSR1
ENSG00000166479	0.785234	5.29231	57.7281	2.1545e-08	7.13691e-07	TMX3
ENSG00000196693	0.920667	4.57205	57.718	2.15821e-08	7.1377e-07	ZNF33B
ENSG00000168781	-0.943454	4.18844	57.6678	2.17676e-08	7.1875e-07	PPIP5K1
ENSG00000176871	-0.59917	5.54305	57.528	2.22936e-08	7.34939e-07	WSB2
ENSG00000075223	0.507256	7.1379	57.4878	2.24474e-08	7.38825e-07	SEMA3C
ENSG00000271853	-0.526593	5.8544	57.3466	2.29961e-08	7.55676e-07	N/A
ENSG00000143507	1.1522	2.99939	57.2274	2.3471e-08	7.70052e-07	DUSP10
ENSG00000133142	-0.544878	6.51469	57.2014	2.35757e-08	7.72256e-07	TCEAL4
ENSG00000258839	-1.49716	2.96327	56.9125	2.47758e-08	8.10275e-07	MC1R
ENSG00000047410	0.536348	8.25925	56.6967	2.57145e-08	8.39638e-07	TPR
ENSG00000116044	-0.433851	7.13884	56.6411	2.59629e-08	8.46406e-07	NFE2L2
ENSG00000076706	0.578626	5.82684	56.6244	2.60379e-08	8.47507e-07	MCAM
ENSG00000184897	-0.565716	5.9664	56.6096	2.61045e-08	8.48334e-07	H1-10
ENSG00000185222	-0.555039	6.4958	56.4788	2.67014e-08	8.66365e-07	TCEAL9
ENSG00000088325	0.614491	6.7009	56.3339	2.73801e-08	8.86986e-07	TPX2
ENSG00000129354	-1.59157	2.96765	56.2778	2.76477e-08	8.92844e-07	AP1M2
ENSG00000255395	1.83649	3.47493	56.2865	2.76061e-08	8.92844e-07	N/A
ENSG00000140443	0.469593	6.60672	56.0891	2.85686e-08	9.21135e-07	IGF1R
ENSG00000276600	-4.91346	1.70791	55.9787	2.91222e-08	9.37516e-07	RAB7B
ENSG00000114554	0.468804	8.20915	55.9516	2.92602e-08	9.40487e-07	PLXNA1
ENSG00000125648	-0.648725	5.42961	55.9354	2.9343e-08	9.40754e-07	SLC25A23
ENSG00000141295	-1.02262	3.84393	55.932	2.936e-08	9.40754e-07	SCRN2
ENSG00000151135	-0.628928	5.53983	55.8576	2.97436e-08	9.51563e-07	TMEM263
ENSG00000278730	-0.682425	5.30964	55.8083	3.00001e-08	9.58279e-07	N/A
ENSG00000260170	0.570771	5.89144	55.7884	3.01044e-08	9.6012e-07	N/A
ENSG00000066027	-0.759269	4.74473	55.656	3.08086e-08	9.8106e-07	PPP2R5A
ENSG00000108064	0.525312	5.66906	55.5801	3.12202e-08	9.92627e-07	TFAM
ENSG00000084207	0.450344	8.06186	55.3832	3.23152e-08	1.02477e-06	GSTP1
ENSG00000154127	0.662924	5.21974	55.3805	3.23309e-08	1.02477e-06	UBASH3B
ENSG00000119760	-0.518288	5.74959	55.3585	3.24554e-08	1.02714e-06	SUPT7L
ENSG00000289100	0.585272	6.10244	55.2718	3.2953e-08	1.04129e-06	N/A
ENSG00000197958	0.464293	8.94508	55.1292	3.37894e-08	1.06608e-06	RPL12
ENSG00000148848	1.02686	3.48367	55.1004	3.39609e-08	1.06985e-06	ADAM12
ENSG00000197912	-0.545652	6.9636	55.0324	3.437e-08	1.08108e-06	SPG7
ENSG00000162613	-0.457702	6.73703	55.0151	3.44749e-08	1.08272e-06	FUBP1
ENSG00000081051	4.64152	1.17571	54.9288	3.50027e-08	1.09595e-06	AFP
ENSG00000184743	-0.535548	6.29976	54.937	3.49521e-08	1.09595e-06	ATL3
ENSG00000105835	0.450282	6.69647	54.7293	3.62574e-08	1.13351e-06	NAMPT
ENSG00000185624	0.463038	9.48323	54.6911	3.65032e-08	1.13947e-06	P4HB
ENSG00000134109	-0.447794	6.49253	54.4915	3.78158e-08	1.17687e-06	EDEM1
ENSG00000223768	-0.64891	5.71122	54.4973	3.77768e-08	1.17687e-06	LINC00205
ENSG00000177169	0.531062	6.57477	54.44	3.81631e-08	1.18588e-06	ULK1
ENSG00000262211	0.648398	5.81275	54.4003	3.84327e-08	1.19246e-06	N/A
ENSG00000175727	0.506987	6.77054	54.2856	3.9223e-08	1.21332e-06	MLXIP
ENSG00000239900	0.45954	6.64025	54.2905	3.91891e-08	1.21332e-06	ADSL
ENSG00000120800	0.441868	6.49537	54.2767	3.92853e-08	1.21342e-06	UTP20
ENSG00000076555	-1.94302	2.06076	54.2394	3.95468e-08	1.21784e-06	ACACB
ENSG00000166295	-0.681339	5.173	54.2448	3.9509e-08	1.21784e-06	ANAPC16
ENSG00000111424	1.54454	2.47558	54.2124	3.9737e-08	1.22187e-06	VDR
ENSG00000102038	0.469477	7.18107	54.136	4.02809e-08	1.23674e-06	SMARCA1
ENSG00000280435	1.28445	3.29377	54.125	4.03602e-08	1.23733e-06	N/A
ENSG00000067167	0.450984	7.49458	54.1008	4.05346e-08	1.23899e-06	TRAM1
ENSG00000185201	1.25169	3.09877	54.1074	4.04869e-08	1.23899e-06	IFITM2
ENSG00000025772	-0.613913	5.16859	53.8169	4.26398e-08	1.3014e-06	TOMM34
ENSG00000115232	0.711519	5.29991	53.6126	4.42279e-08	1.34787e-06	ITGA4
ENSG00000173930	-1.26698	3.57981	53.5958	4.43612e-08	1.34993e-06	SLCO4C1
ENSG00000128487	0.465603	7.46389	53.5864	4.44364e-08	1.35022e-06	SPECC1
ENSG00000131747	0.804601	5.8513	53.5597	4.46496e-08	1.3547e-06	TOP2A
ENSG00000182134	-0.873281	4.22916	53.5053	4.50871e-08	1.36596e-06	TDRKH
ENSG00000187079	-0.515586	7.59941	53.3722	4.61779e-08	1.39695e-06	TEAD1
ENSG00000183762	-2.52775	1.50294	53.2717	4.70193e-08	1.42031e-06	KREMEN1
ENSG00000140044	0.717822	5.11802	53.2385	4.73016e-08	1.42675e-06	JDP2
ENSG00000183283	-0.487328	5.9994	53.1925	4.76949e-08	1.4365e-06	DAZAP2
ENSG00000163932	0.974638	4.52862	53.1307	4.82286e-08	1.45045e-06	PRKCD
ENSG00000119969	0.628057	5.72965	53.0617	4.88324e-08	1.46647e-06	HELLS
ENSG00000196458	-0.865478	4.21193	53.0485	4.89491e-08	1.46783e-06	ZNF605
ENSG00000025800	-0.442719	6.88461	52.9399	4.99181e-08	1.49471e-06	KPNA6
ENSG00000029153	0.883913	4.11394	52.9294	5.00135e-08	1.49539e-06	ARNTL2
ENSG00000102786	0.521212	6.0094	52.8937	5.03373e-08	1.50289e-06	INTS6
ENSG00000253861	-0.550517	5.45691	52.8772	5.04876e-08	1.50519e-06	SLC2A3P1
ENSG00000188643	0.419456	6.14939	52.8647	5.06012e-08	1.50639e-06	S100A16
ENSG00000071282	0.691623	6.49076	52.7253	5.18948e-08	1.54044e-06	LMCD1
ENSG00000072786	0.556927	6.13444	52.7256	5.18914e-08	1.54044e-06	STK10
ENSG00000064961	-0.821271	4.60082	52.6905	5.22228e-08	1.54572e-06	HMG20B
ENSG00000108799	-0.71322	4.95178	52.6943	5.2187e-08	1.54572e-06	EZH1
ENSG00000161011	0.466388	8.35156	52.6825	5.22982e-08	1.54573e-06	SQSTM1
ENSG00000111144	-0.496147	5.75492	52.6558	5.25521e-08	1.54914e-06	LTA4H
ENSG00000158125	1.62028	1.75233	52.6545	5.25644e-08	1.54914e-06	XDH
ENSG00000196262	0.460525	9.05206	52.563	5.34445e-08	1.57058e-06	PPIA
ENSG00000273419	-3.41778	0.602817	52.567	5.34061e-08	1.57058e-06	N/A
ENSG00000165895	0.506763	6.29121	52.4916	5.4142e-08	1.58881e-06	ARHGAP42
ENSG00000227741	0.813536	5.12464	52.4837	5.422e-08	1.58883e-06	N/A
ENSG00000277855	1.67012	2.44079	52.4531	5.45222e-08	1.59541e-06	N/A
ENSG00000159023	-0.459043	6.43116	52.414	5.49113e-08	1.60452e-06	EPB41
ENSG00000117143	0.574081	5.32506	52.3945	5.51062e-08	1.60793e-06	UAP1
ENSG00000112378	-1.46063	2.40478	52.3658	5.53948e-08	1.61406e-06	PERP
ENSG00000169241	-0.522955	5.96724	52.2628	5.64439e-08	1.6423e-06	SLC50A1
ENSG00000266953	0.59726	5.70618	52.2194	5.68917e-08	1.65299e-06	N/A
ENSG00000221963	0.419229	7.02485	52.0674	5.84924e-08	1.6971e-06	APOL6
ENSG00000197301	1.03883	4.13505	52.0568	5.86053e-08	1.69799e-06	HMGA2-AS1
ENSG00000159176	0.470416	7.2628	52.0348	5.88417e-08	1.70244e-06	CSRP1
ENSG00000109572	-0.569202	5.62	51.9213	6.00755e-08	1.73569e-06	CLCN3
ENSG00000288859	0.681344	6.37253	51.838	6.09993e-08	1.75991e-06	H2AC19
ENSG00000006712	-0.552814	5.74768	51.7832	6.16145e-08	1.77517e-06	PAF1
ENSG00000180198	0.520186	5.53806	51.7721	6.17405e-08	1.77631e-06	RCC1
ENSG00000262873	-4.14437	0.363387	52.821	6.28761e-08	1.80646e-06	N/A
ENSG00000198740	-0.502929	5.98773	51.6556	6.3074e-08	1.80962e-06	ZNF652
ENSG00000179222	-0.635	6.00205	51.608	6.36285e-08	1.82298e-06	MAGED1
ENSG00000140326	-0.864741	4.34311	51.5854	6.38927e-08	1.82801e-06	CDAN1
ENSG00000139793	-0.471065	6.08411	51.5276	6.4575e-08	1.84119e-06	MBNL2
ENSG00000180817	0.767227	4.96323	51.5237	6.46219e-08	1.84119e-06	PPA1
ENSG00000278144	-0.812848	4.9976	51.5296	6.45522e-08	1.84119e-06	N/A
ENSG00000075142	-0.898921	4.47552	51.3849	6.62946e-08	1.88623e-06	SRI
ENSG00000167657	0.750623	4.86056	51.3763	6.63992e-08	1.8866e-06	DAPK3
ENSG00000049769	-1.32296	2.84604	51.3288	6.69832e-08	1.89891e-06	PPP1R3F
ENSG00000133104	-0.416623	6.62386	51.3261	6.70172e-08	1.89891e-06	SPART
ENSG00000131981	-0.713499	5.1283	51.2399	6.80906e-08	1.92403e-06	LGALS3
ENSG00000187446	-0.590506	5.70898	51.2456	6.80188e-08	1.92403e-06	CHP1
ENSG00000172037	-0.544615	6.53063	51.2164	6.83877e-08	1.92977e-06	LAMB2
ENSG00000267023	-0.586301	5.27664	50.9703	7.15722e-08	2.01686e-06	LRRC37A16P
ENSG00000110697	0.478839	7.04743	50.9394	7.19822e-08	2.02564e-06	PITPNM1
ENSG00000144224	-0.449974	6.27935	50.9256	7.2167e-08	2.02807e-06	UBXN4
ENSG00000006747	-0.557168	6.07987	50.7797	7.4147e-08	2.08087e-06	SCIN
ENSG00000284987	1.61627	1.65865	50.7308	7.48233e-08	2.09699e-06	N/A
ENSG00000114019	-0.581947	8.59685	50.6977	7.52849e-08	2.10706e-06	AMOTL2
ENSG00000166847	-0.562075	5.82425	50.6711	7.56579e-08	2.11462e-06	DCTN5
ENSG00000107864	-1.06098	3.33553	50.5686	7.7115e-08	2.15242e-06	CPEB3
ENSG00000083444	0.44202	6.54954	50.5565	7.72895e-08	2.15257e-06	PLOD1
ENSG00000204186	-0.478386	6.09776	50.5537	7.73297e-08	2.15257e-06	ZDBF2
ENSG00000139112	-0.709061	5.6509	50.5428	7.74868e-08	2.15403e-06	GABARAPL1
ENSG00000186575	0.48988	6.15998	50.4819	7.83702e-08	2.17564e-06	NF2
ENSG00000112659	-0.643214	5.07049	50.437	7.90292e-08	2.19098e-06	CUL9
ENSG00000047644	-0.413572	6.71333	50.4211	7.92642e-08	2.19454e-06	WWC3
ENSG00000138685	-0.444455	6.77321	50.3535	8.02707e-08	2.21942e-06	FGF2
ENSG00000152556	-0.585508	5.39128	50.2893	8.1239e-08	2.24318e-06	PFKM
ENSG00000158006	-1.13573	3.31064	50.2729	8.14891e-08	2.24707e-06	PAFAH2
ENSG00000285517	1.41196	2.18705	50.254	8.17767e-08	2.25198e-06	N/A
ENSG00000087842	-1.14619	3.7661	50.0772	8.45285e-08	2.32154e-06	PIR
ENSG00000117525	1.43205	4.12983	50.0822	8.44495e-08	2.32154e-06	F3
ENSG00000140941	-0.426316	6.93078	50.0269	8.5329e-08	2.3404e-06	MAP1LC3B
ENSG00000136854	-1.39712	3.27958	50.0033	8.57071e-08	2.34765e-06	STXBP1
ENSG00000186951	-0.764966	5.12545	49.7545	8.98077e-08	2.45669e-06	PPARA
ENSG00000113758	0.462971	7.69325	49.7153	9.04742e-08	2.47164e-06	DBN1
ENSG00000173064	-0.441206	6.57079	49.614	9.22159e-08	2.51588e-06	HECTD4
ENSG00000078804	-1.16007	4.72763	49.5007	9.42086e-08	2.56684e-06	TP53INP2
ENSG00000168685	1.89529	2.20142	49.4423	9.52542e-08	2.5919e-06	IL7R
ENSG00000203999	-1.41085	2.67035	49.4198	9.56594e-08	2.59948e-06	LINC01270
ENSG00000185483	0.44337	6.58443	49.3325	9.72524e-08	2.63929e-06	ROR1
ENSG00000170525	0.530905	6.82799	49.2791	9.82392e-08	2.66255e-06	PFKFB3
ENSG00000110492	-1.34912	3.08679	49.2655	9.84928e-08	2.66591e-06	MDK
ENSG00000139163	-0.505641	5.81707	49.1333	1.00992e-07	2.72996e-06	ETNK1
ENSG00000183741	-0.470907	6.04722	49.0708	1.02198e-07	2.75893e-06	CBX6
ENSG00000188825	-1.4346	2.87602	49.013	1.03326e-07	2.78574e-06	LINC00910
ENSG00000184428	0.531601	5.71449	48.9046	1.05478e-07	2.84002e-06	TOP1MT
ENSG00000101745	-0.430865	6.79199	48.8004	1.0759e-07	2.89311e-06	ANKRD12
ENSG00000189050	-1.30391	2.98658	48.7871	1.07862e-07	2.89666e-06	RNFT1
ENSG00000113552	-0.666623	4.80944	48.7719	1.08177e-07	2.90131e-06	GNPDA1
ENSG00000206417	-0.587141	5.46744	48.7122	1.09415e-07	2.93069e-06	H1-10-AS1
ENSG00000004975	-0.722438	4.65401	48.6712	1.10274e-07	2.94987e-06	DVL2
ENSG00000090857	-0.541785	6.13036	48.6508	1.10705e-07	2.9557e-06	PDPR
ENSG00000185989	0.542382	5.93841	48.6404	1.10923e-07	2.9557e-06	RASA3
ENSG00000259426	1.05608	3.34926	48.6472	1.1078e-07	2.9557e-06	KIF23-AS1
ENSG00000037637	-0.597763	5.27453	48.5561	1.12724e-07	2.99981e-06	FBXO42
ENSG00000262831	0.544115	6.90116	48.524	1.13419e-07	3.01439e-06	N/A
ENSG00000100473	1.22509	3.1751	48.4938	1.14076e-07	3.02795e-06	COCH
ENSG00000185896	-0.42955	7.44912	48.3644	1.16938e-07	3.09992e-06	LAMP1
ENSG00000196205	0.452771	8.80747	48.1092	1.22808e-07	3.25134e-06	EEF1A1P5
ENSG00000110711	-0.538235	5.73376	48.0685	1.23774e-07	3.27268e-06	AIP
ENSG00000100796	0.46615	6.24697	48.0576	1.24033e-07	3.27534e-06	PPP4R3A
ENSG00000143612	-0.387113	6.8683	48.0227	1.2487e-07	3.29322e-06	C1orf43
ENSG00000109861	0.518348	6.20218	47.9727	1.26078e-07	3.31235e-06	CTSC
ENSG00000110048	-0.422911	6.38619	47.9736	1.26056e-07	3.31235e-06	OSBP
ENSG00000148926	1.00352	4.18263	47.9727	1.26079e-07	3.31235e-06	ADM
ENSG00000131507	-0.526362	6.1026	47.944	1.26778e-07	3.32647e-06	NDFIP1
ENSG00000066654	-0.4716	5.79875	47.9303	1.27111e-07	3.33096e-06	THUMPD1
ENSG00000158290	-0.486489	5.72379	47.9045	1.27746e-07	3.34334e-06	CUL4B
ENSG00000179023	-1.87178	2.06147	47.8825	1.28288e-07	3.35327e-06	KLHDC7A
ENSG00000143622	-0.66766	5.37451	47.8741	1.28497e-07	3.35445e-06	RIT1
ENSG00000167962	0.468526	5.99376	47.8429	1.29274e-07	3.37045e-06	ZNF598
ENSG00000115216	-0.41102	7.10543	47.8347	1.29477e-07	3.37149e-06	NRBP1
ENSG00000092010	0.452861	6.4745	47.7699	1.31108e-07	3.40613e-06	PSME1
ENSG00000117906	-0.666829	5.12608	47.7687	1.31139e-07	3.40613e-06	RCN2
ENSG00000174130	-1.40606	2.24471	47.6791	1.33428e-07	3.46122e-06	TLR6
ENSG00000128283	0.462723	7.12384	47.6412	1.3441e-07	3.48229e-06	CDC42EP1
ENSG00000177697	0.42616	6.78265	47.621	1.34938e-07	3.4916e-06	CD151
ENSG00000142864	0.437683	8.24542	47.5529	1.36728e-07	3.53347e-06	SERBP1
ENSG00000188191	0.691625	4.89316	47.5389	1.371e-07	3.53862e-06	PRKAR1B
ENSG00000143499	0.579336	6.0354	47.4891	1.38428e-07	3.56843e-06	SMYD2
ENSG00000163781	0.546351	5.81314	47.4717	1.38897e-07	3.57604e-06	TOPBP1
ENSG00000196199	-0.554279	5.81631	47.4336	1.39929e-07	3.59809e-06	MPHOSPH8
ENSG00000113083	0.591073	6.04987	47.3465	1.42315e-07	3.65489e-06	LOX
ENSG00000125868	0.491381	6.51758	47.2368	1.45381e-07	3.72898e-06	DSTN
ENSG00000210107	0.556999	5.58602	47.1562	1.4768e-07	3.78323e-06	MT-TQ
ENSG00000073331	-0.710746	4.75734	47.1453	1.47993e-07	3.78653e-06	ALPK1
ENSG00000040275	0.666236	5.09928	47.1271	1.48519e-07	3.79526e-06	SPDL1
ENSG00000204356	-0.452945	5.94985	47.0688	1.50218e-07	3.8339e-06	NELFE
ENSG00000182168	0.980869	4.43946	47.0187	1.51692e-07	3.86674e-06	UNC5C
ENSG00000110693	-1.01222	4.37342	46.9901	1.52542e-07	3.88359e-06	SOX6
ENSG00000117395	0.384843	6.34632	46.9307	1.54322e-07	3.92405e-06	EBNA1BP2
ENSG00000089351	0.447063	5.99633	46.9006	1.55232e-07	3.93002e-06	GRAMD1A
ENSG00000153721	-0.56681	6.04737	46.9089	1.54979e-07	3.93002e-06	CNKSR3
ENSG00000157483	0.450943	8.5009	46.9154	1.54784e-07	3.93002e-06	MYO1E
ENSG00000198223	-1.31372	2.20539	46.8976	1.55321e-07	3.93002e-06	CSF2RA
ENSG00000184840	0.479794	6.33966	46.8577	1.56539e-07	3.95598e-06	TMED9
ENSG00000111799	-0.435459	7.51587	46.8349	1.57238e-07	3.96877e-06	COL12A1
ENSG00000134851	0.726268	5.11478	46.8073	1.5809e-07	3.98537e-06	TMEM165
ENSG00000010404	-0.583695	5.79737	46.7599	1.59564e-07	4.01762e-06	IDS
ENSG00000143126	-0.569935	5.69457	46.7171	1.60907e-07	4.04646e-06	CELSR2
ENSG00000114796	-0.488903	5.5273	46.7045	1.61303e-07	4.05149e-06	KLHL24
ENSG00000104738	0.519943	6.25246	46.6924	1.61686e-07	4.05615e-06	MCM4
ENSG00000255302	-0.585668	5.40753	46.6861	1.61886e-07	4.05622e-06	EID1
ENSG00000122565	0.417646	7.02831	46.5803	1.65281e-07	4.13123e-06	CBX3
ENSG00000157764	-0.427402	6.53795	46.5833	1.65182e-07	4.13123e-06	BRAF
ENSG00000250067	-1.40968	2.8729	46.446	1.69698e-07	4.23649e-06	YJEFN3
ENSG00000054392	-1.21447	3.27728	46.4045	1.71092e-07	4.26611e-06	HHAT
ENSG00000174705	0.676743	5.59572	46.3972	1.71335e-07	4.267e-06	SH3PXD2B
ENSG00000105821	0.515404	5.65095	46.3857	1.71725e-07	4.27152e-06	DNAJC2
ENSG00000137819	0.895284	4.16402	46.3555	1.72749e-07	4.2918e-06	PAQR5
ENSG00000198408	-0.456945	7.10629	46.2737	1.75556e-07	4.35629e-06	OGA
ENSG00000204130	-0.469453	5.81268	46.2049	1.77954e-07	4.41047e-06	RUFY2
ENSG00000094975	-0.479427	6.32582	46.142	1.80175e-07	4.46016e-06	SUCO
ENSG00000198682	0.710903	5.28741	46.1306	1.80581e-07	4.464e-06	PAPSS2
ENSG00000224877	-0.626399	5.86253	46.1255	1.80765e-07	4.464e-06	NDUFAF8
ENSG00000102878	-1.36477	2.66376	46.1142	1.81168e-07	4.46858e-06	HSF4
ENSG00000185883	-0.472356	6.64603	46.0781	1.82466e-07	4.49522e-06	ATP6V0C
ENSG00000162600	-1.24666	2.78897	46.037	1.83954e-07	4.52647e-06	OMA1
ENSG00000051382	-0.586804	5.43951	46.0236	1.84442e-07	4.53303e-06	PIK3CB
ENSG00000205403	1.69021	2.13985	45.9734	1.86282e-07	4.57279e-06	CFI
ENSG00000137502	-1.25737	3.13313	45.8957	1.89171e-07	4.63819e-06	RAB30
ENSG00000157020	-0.431773	7.97081	45.8718	1.9007e-07	4.64914e-06	SEC13
ENSG00000286546	1.10831	5.25892	45.8739	1.89989e-07	4.64914e-06	N/A
ENSG00000138771	-0.58539	5.79998	45.842	1.91193e-07	4.67107e-06	SHROOM3
ENSG00000177000	-0.657692	5.1225	45.772	1.93868e-07	4.7308e-06	MTHFR
ENSG00000092978	-0.454496	6.10119	45.7398	1.95111e-07	4.75549e-06	GPATCH2
ENSG00000115977	-0.413783	7.23792	45.7299	1.95497e-07	4.75926e-06	AAK1
ENSG00000111145	0.599781	5.33064	45.5058	2.04404e-07	4.97021e-06	ELK3
ENSG00000092847	-0.491634	6.0879	45.484	2.05297e-07	4.98602e-06	AGO1
ENSG00000166886	-0.871911	3.97142	45.4535	2.06546e-07	5.01044e-06	NAB2
ENSG00000150527	-0.472454	5.76435	45.4061	2.08508e-07	5.05208e-06	MIA2
ENSG00000169242	0.824979	4.93679	45.2699	2.14256e-07	5.18524e-06	EFNA1
ENSG00000145022	-1.17434	3.17143	45.2172	2.16526e-07	5.23402e-06	TCTA
ENSG00000167202	0.577438	5.31755	45.1786	2.18202e-07	5.26836e-06	TBC1D2B
ENSG00000188153	-0.564233	5.90376	45.1558	2.19203e-07	5.28012e-06	COL4A5
ENSG00000196586	-0.54673	5.4959	45.1573	2.19137e-07	5.28012e-06	MYO6
ENSG00000108424	0.42003	8.88566	45.026	2.24977e-07	5.40024e-06	KPNB1
ENSG00000203705	-1.08052	3.00431	45.0345	2.24595e-07	5.40024e-06	TATDN3
ENSG00000272325	-0.433076	6.72162	45.03	2.24796e-07	5.40024e-06	NUDT3
ENSG00000138593	-0.469477	6.85569	44.9747	2.27305e-07	5.44974e-06	SECISBP2L
ENSG00000131778	0.503048	5.50396	44.8962	2.30915e-07	5.52412e-06	CHD1L
ENSG00000179832	-0.462803	6.1356	44.8956	2.30944e-07	5.52412e-06	MROH1
ENSG00000125970	0.401933	6.96984	44.8591	2.32644e-07	5.55832e-06	RALY
ENSG00000161013	-0.395539	6.92935	44.7894	2.35924e-07	5.63015e-06	MGAT4B
ENSG00000130254	-0.453734	7.04882	44.7249	2.39007e-07	5.69712e-06	SAFB2
ENSG00000064115	-0.702227	5.195	44.6617	2.42071e-07	5.76349e-06	TM7SF3
ENSG00000083520	0.499192	5.68714	44.6396	2.43154e-07	5.78258e-06	DIS3
ENSG00000109814	-0.424854	6.38334	44.5876	2.45716e-07	5.83675e-06	UGDH
ENSG00000012211	0.66991	4.8543	44.5774	2.46222e-07	5.84202e-06	PRICKLE3
ENSG00000255680	-1.02123	3.56642	44.5614	2.47016e-07	5.85411e-06	N/A
ENSG00000173273	-0.493766	6.04179	44.5296	2.48611e-07	5.88512e-06	TNKS
ENSG00000198420	-0.515774	5.51943	44.4973	2.50233e-07	5.90993e-06	TCAF1
ENSG00000266086	0.471516	7.12329	44.4993	2.50133e-07	5.90993e-06	N/A
ENSG00000249592	-0.581488	5.09203	44.4799	2.51119e-07	5.92406e-06	N/A
ENSG00000147592	-0.673404	4.82411	44.473	2.51465e-07	5.92542e-06	LACTB2
ENSG00000073060	0.439502	6.33031	44.4595	2.52153e-07	5.92804e-06	SCARB1
ENSG00000133103	-1.07536	3.8677	44.4637	2.51939e-07	5.92804e-06	COG6
ENSG00000232859	-1.71889	2.23823	44.3338	2.58648e-07	6.07379e-06	LYRM9
ENSG00000112893	-0.498994	5.55109	44.3003	2.60409e-07	6.10817e-06	MAN2A1
ENSG00000166855	-0.451864	5.91347	44.2799	2.61486e-07	6.11924e-06	CLPX
ENSG00000272405	-2.33664	1.54446	44.2794	2.61513e-07	6.11924e-06	N/A
ENSG00000276216	2.38656	1.45242	44.2745	2.61773e-07	6.11924e-06	N/A
ENSG00000113448	1.15607	3.07282	44.155	2.68198e-07	6.26232e-06	PDE4D
ENSG00000133138	-1.02523	3.31028	44.1376	2.69144e-07	6.27729e-06	TBC1D8B
ENSG00000162735	-0.543493	5.36565	44.1191	2.70158e-07	6.29379e-06	PEX19
ENSG00000267519	0.527823	5.63237	44.1029	2.71047e-07	6.30736e-06	MIR23AHG
ENSG00000125753	-0.41632	6.10705	44.0933	2.71574e-07	6.3125e-06	VASP
ENSG00000173281	0.495102	5.90779	44.073	2.727e-07	6.3315e-06	PPP1R3B
ENSG00000092531	-0.504453	5.69237	44.0483	2.74075e-07	6.35624e-06	SNAP23
ENSG00000116120	0.486697	5.75911	44.0048	2.76506e-07	6.40273e-06	FARSB
ENSG00000166920	1.65921	2.54227	44.0013	2.76702e-07	6.40273e-06	C15orf48
ENSG00000173120	0.422382	7.73245	43.9418	2.80072e-07	6.47345e-06	KDM2A
ENSG00000276980	1.42484	4.49487	43.9352	2.80452e-07	6.47495e-06	N/A
ENSG00000163125	-0.409458	6.44545	43.9255	2.81008e-07	6.48051e-06	RPRD2
ENSG00000183484	1.05151	3.64087	43.8236	2.86903e-07	6.60905e-06	GPR132
ENSG00000172663	-0.751966	4.42605	43.809	2.87755e-07	6.62127e-06	TMEM134
ENSG00000120137	-0.391606	7.62399	43.7861	2.89104e-07	6.64487e-06	PANK3
ENSG00000185722	0.464528	6.13159	43.7621	2.90522e-07	6.67e-06	ANKFY1
ENSG00000244128	0.771121	4.19298	43.7498	2.91253e-07	6.67933e-06	LINC01322
ENSG00000157064	1.73796	3.17668	43.6769	2.95624e-07	6.77202e-06	NMNAT2
ENSG00000111669	0.451445	8.83825	43.5757	3.01806e-07	6.90594e-06	TPI1
ENSG00000158555	-0.871776	3.59484	43.55	3.034e-07	6.93472e-06	GDPD5
ENSG00000181788	0.623364	4.93906	43.461	3.08978e-07	7.05437e-06	SIAH2
ENSG00000174996	-0.394715	6.45291	43.3861	3.13762e-07	7.15566e-06	KLC2
ENSG00000126458	-0.963768	3.83119	43.324	3.17791e-07	7.23952e-06	RRAS
ENSG00000106460	-0.449202	5.94342	43.2953	3.1967e-07	7.27427e-06	TMEM106B
ENSG00000145425	0.432737	8.63254	43.2835	3.20444e-07	7.28381e-06	RPS3A
ENSG00000137818	0.422607	9.68551	43.2722	3.21186e-07	7.29263e-06	RPLP1
ENSG00000064393	-0.403977	8.07236	43.2591	3.22055e-07	7.30429e-06	HIPK2
ENSG00000141424	0.383898	6.40869	43.2489	3.22729e-07	7.31152e-06	SLC39A6
ENSG00000131473	0.421249	8.6806	43.239	3.23386e-07	7.31833e-06	ACLY
ENSG00000231925	0.448805	7.53166	43.2302	3.23975e-07	7.32362e-06	TAPBP
ENSG00000285417	0.967312	5.35195	43.1961	3.26255e-07	7.36707e-06	N/A
ENSG00000005882	-1.02192	3.74087	43.1846	3.27027e-07	7.37639e-06	PDK2
ENSG00000182551	-0.964154	3.81244	43.126	3.30994e-07	7.45769e-06	ADI1
ENSG00000171564	0.712334	5.5977	43.0972	3.32968e-07	7.49397e-06	FGB
ENSG00000117305	-0.810584	4.23224	42.9961	3.3998e-07	7.63938e-06	HMGCL
ENSG00000168209	0.42559	7.89119	42.9934	3.40172e-07	7.63938e-06	DDIT4
ENSG00000081041	0.814622	4.3953	42.9133	3.45839e-07	7.75819e-06	CXCL2
ENSG00000011275	-0.453501	6.65151	42.8508	3.50339e-07	7.85057e-06	RNF216
ENSG00000242265	0.541048	8.05314	42.7473	3.57924e-07	8.0118e-06	PEG10
ENSG00000130164	-0.618691	5.86478	42.7392	3.58527e-07	8.01658e-06	LDLR
ENSG00000074527	0.902305	4.13618	42.7251	3.59574e-07	8.03127e-06	NTN4
ENSG00000011021	-0.756474	4.55196	42.7021	3.61291e-07	8.06086e-06	CLCN6
ENSG00000082074	2.46068	1.13396	42.6958	3.61765e-07	8.0627e-06	FYB1
ENSG00000126500	-1.07424	3.6568	42.6625	3.64265e-07	8.10963e-06	FLRT1
ENSG00000126457	0.391421	6.91729	42.6099	3.68261e-07	8.18973e-06	PRMT1
ENSG00000104884	0.464061	5.70151	42.5707	3.71271e-07	8.24775e-06	ERCC2
ENSG00000163584	0.456496	6.54502	42.5082	3.76124e-07	8.34655e-06	RPL22L1
ENSG00000133106	0.711251	5.22107	42.489	3.7763e-07	8.37094e-06	EPSTI1
ENSG00000163939	-0.503382	5.9296	42.4779	3.785e-07	8.38119e-06	PBRM1
ENSG00000011243	-0.447609	5.93788	42.4352	3.81874e-07	8.4395e-06	AKAP8L
ENSG00000259727	2.3742	1.34438	42.4342	3.81954e-07	8.4395e-06	N/A
ENSG00000140199	-0.920614	4.50225	42.4267	3.82554e-07	8.44369e-06	SLC12A6
ENSG00000088247	0.439489	8.54614	42.3951	3.85076e-07	8.48488e-06	KHSRP
ENSG00000174989	-0.565905	5.14931	42.393	3.85245e-07	8.48488e-06	FBXW8
ENSG00000188042	0.396922	6.43722	42.2948	3.932e-07	8.65083e-06	ARL4C
ENSG00000128335	0.49525	6.37235	42.2785	3.94544e-07	8.67112e-06	APOL2
ENSG00000225216	0.75752	4.49675	42.1359	4.06458e-07	8.91392e-06	N/A
ENSG00000260894	0.642906	5.38373	42.1368	4.06387e-07	8.91392e-06	N/A
ENSG00000119638	-0.464996	5.55124	42.0816	4.11102e-07	9.00615e-06	NEK9
ENSG00000144824	0.525748	6.59398	42.0371	4.1494e-07	9.08056e-06	PHLDB2
ENSG00000143653	0.503853	6.49254	41.9553	4.2211e-07	9.22765e-06	SCCPDH
ENSG00000106868	0.765038	4.48028	41.9452	4.23002e-07	9.23735e-06	SUSD1
ENSG00000173914	-0.515377	5.62397	41.8724	4.2951e-07	9.36952e-06	RBM4B
ENSG00000120738	-0.928051	3.18162	41.847	4.31805e-07	9.404e-06	EGR1
ENSG00000138079	-1.03377	3.90468	41.8448	4.32005e-07	9.404e-06	SLC3A1
ENSG00000146904	0.720171	4.60154	41.7736	4.38508e-07	9.53547e-06	EPHA1
ENSG00000167106	-0.551259	5.06226	41.7424	4.41389e-07	9.58797e-06	FAM102A
ENSG00000083312	-0.384536	6.87442	41.6988	4.45459e-07	9.66618e-06	TNPO1
ENSG00000047621	1.0141	3.61313	41.6377	4.51213e-07	9.78072e-06	C12orf4
ENSG00000118515	1.48769	4.16862	41.588	4.55964e-07	9.87329e-06	SGK1
ENSG00000163191	0.444028	7.5676	41.5276	4.61803e-07	9.98922e-06	S100A11
ENSG00000182054	0.534582	6.10907	41.4743	4.67022e-07	1.00915e-05	IDH2
ENSG00000102081	0.439905	5.92238	41.4638	4.68062e-07	1.01034e-05	FMR1
ENSG00000141682	0.458342	6.24639	41.435	4.70909e-07	1.01542e-05	PMAIP1
ENSG00000174032	-0.743744	5.24907	41.4124	4.73162e-07	1.01921e-05	SLC25A30
ENSG00000130382	-0.405047	6.78058	41.3878	4.75623e-07	1.02344e-05	MLLT1
ENSG00000260272	-0.441142	6.61847	41.3299	4.81487e-07	1.03497e-05	N/A
ENSG00000103479	-0.446968	5.86787	41.3192	4.82575e-07	1.03623e-05	RBL2
ENSG00000122126	-0.438129	5.98997	41.3042	4.84106e-07	1.03843e-05	OCRL
ENSG00000117724	0.431082	7.35518	41.2623	4.88413e-07	1.04658e-05	CENPF
ENSG00000254003	-1.0804	3.21154	41.2492	4.89767e-07	1.04839e-05	SRI-AS1
ENSG00000124098	-0.989609	3.76439	41.2297	4.91794e-07	1.05163e-05	FAM210B
ENSG00000157827	0.424802	7.33079	41.0694	5.08791e-07	1.08685e-05	FMNL2
ENSG00000078114	-0.674829	5.07314	41.0214	5.13999e-07	1.09683e-05	NEBL
ENSG00000086232	-0.361362	6.99459	40.9934	5.17074e-07	1.10225e-05	EIF2AK1
ENSG00000155097	-0.442281	6.21469	40.9729	5.19324e-07	1.1059e-05	ATP6V1C1
ENSG00000073150	-1.721	1.40408	40.9377	5.23232e-07	1.11307e-05	PANX2
ENSG00000164176	0.600412	5.7787	40.7979	5.39034e-07	1.14432e-05	EDIL3
ENSG00000248429	1.8152	2.37027	40.798	5.39021e-07	1.14432e-05	GASK1B-AS1
ENSG00000285133	-0.904569	3.43155	40.7748	5.41687e-07	1.14877e-05	N/A
ENSG00000174165	-0.580527	5.21235	40.747	5.44908e-07	1.15441e-05	ZDHHC24
ENSG00000116016	-0.42449	9.60558	40.7329	5.46554e-07	1.1567e-05	EPAS1
ENSG00000150938	0.4345	8.24484	40.6939	5.51114e-07	1.16516e-05	CRIM1
ENSG00000116478	-0.458866	5.74586	40.6863	5.52009e-07	1.16585e-05	HDAC1
ENSG00000134802	0.94257	3.88569	40.6553	5.55673e-07	1.17238e-05	SLC43A3
ENSG00000197496	-1.56199	2.31724	40.6481	5.5653e-07	1.17299e-05	SLC2A10
ENSG00000152332	-0.442817	7.17785	40.5654	5.66447e-07	1.19267e-05	UHMK1
ENSG00000264235	0.365922	7.21461	40.5595	5.67161e-07	1.19295e-05	MYL12-AS1
ENSG00000285625	0.420267	8.09544	40.5107	5.73111e-07	1.20424e-05	N/A
ENSG00000198373	-0.420865	5.92147	40.5033	5.74022e-07	1.20492e-05	WWP2
ENSG00000151012	0.433972	7.15185	40.4904	5.75607e-07	1.20701e-05	SLC7A11
ENSG00000143742	-0.418494	6.46058	40.4746	5.77566e-07	1.20866e-05	SRP9
ENSG00000173145	0.379288	6.48496	40.4753	5.77473e-07	1.20866e-05	NOC3L
ENSG00000135480	0.9194	3.64329	40.4369	5.82243e-07	1.21721e-05	KRT7
ENSG00000112308	-0.389537	6.56044	40.4137	5.85146e-07	1.22204e-05	C6orf62
ENSG00000136826	0.622914	4.91806	40.355	5.9255e-07	1.23624e-05	KLF4
ENSG00000134755	0.58277	5.67999	40.3354	5.95055e-07	1.23955e-05	DSC2
ENSG00000288701	-0.414204	7.93382	40.3331	5.95341e-07	1.23955e-05	PRRC2B
ENSG00000197894	-0.435212	6.0485	40.326	5.96251e-07	1.24019e-05	ADH5
ENSG00000163814	0.71425	4.4374	40.2925	6.00549e-07	1.24787e-05	CDCP1
ENSG00000115875	0.464521	6.1693	40.2676	6.03776e-07	1.25204e-05	SRSF7
ENSG00000140264	-0.395275	7.85117	40.2722	6.03178e-07	1.25204e-05	SERF2
ENSG00000164405	-0.410895	6.52424	40.2603	6.04718e-07	1.25273e-05	UQCRQ
ENSG00000197461	0.488596	5.591	40.247	6.06452e-07	1.25506e-05	PDGFA
ENSG00000174197	-0.401743	7.14654	40.2175	6.10305e-07	1.26177e-05	MGA
ENSG00000136450	0.455038	7.34285	40.2114	6.11109e-07	1.26216e-05	SRSF1
ENSG00000210117	0.750059	5.29631	40.1994	6.12679e-07	1.26413e-05	MT-TW
ENSG00000035928	0.447764	6.2383	40.1677	6.16875e-07	1.27152e-05	RFC1
ENSG00000089685	0.980949	4.53165	40.0479	6.32994e-07	1.30344e-05	BIRC5
ENSG00000120053	-0.408084	6.26324	40.0355	6.3468e-07	1.3056e-05	GOT1
ENSG00000110318	-0.847134	3.63683	40.0232	6.36371e-07	1.30777e-05	CEP126
ENSG00000175482	-0.444251	5.8896	40.01	6.3818e-07	1.30816e-05	POLD4
ENSG00000225339	-0.466427	6.05109	40.0079	6.38466e-07	1.30816e-05	N/A
ENSG00000241489	-0.597982	5.7089	40.016	6.37358e-07	1.30816e-05	N/A
ENSG00000108306	-0.519387	5.41239	39.9592	6.45214e-07	1.32067e-05	FBXL20
ENSG00000153363	-1.20642	2.52291	39.9273	6.4967e-07	1.32847e-05	LINC00467
ENSG00000088888	0.372053	6.79987	39.9181	6.50952e-07	1.32976e-05	MAVS
ENSG00000134198	0.987231	4.01959	39.8503	6.60567e-07	1.34807e-05	TSPAN2
ENSG00000160058	-0.533576	5.43309	39.7684	6.72367e-07	1.37079e-05	BSDC1
ENSG00000154845	0.363313	6.84926	39.7551	6.74305e-07	1.37338e-05	PPP4R1
ENSG00000108854	0.419936	6.37946	39.7387	6.76698e-07	1.37689e-05	SMURF2
ENSG00000182378	0.868681	4.24413	39.7146	6.80236e-07	1.38272e-05	PLCXD1
ENSG00000011132	-1.13975	3.14996	39.701	6.82241e-07	1.3854e-05	APBA3
ENSG00000138398	-0.412826	7.04191	39.6966	6.82902e-07	1.3854e-05	PPIG
ENSG00000244687	-0.470823	5.9792	39.5724	7.01525e-07	1.42178e-05	UBE2V1
ENSG00000145555	0.442156	6.77834	39.5359	7.0711e-07	1.43169e-05	MYO10
ENSG00000215386	0.65112	5.22794	39.525	7.0879e-07	1.43368e-05	MIR99AHG
ENSG00000150457	-0.429675	6.88025	39.5201	7.09534e-07	1.43377e-05	LATS2
ENSG00000150756	-1.0057	3.31957	39.5147	7.10367e-07	1.43405e-05	ATPSCKMT
ENSG00000128595	-0.372018	7.1342	39.3485	7.36522e-07	1.48539e-05	CALU
ENSG00000197183	0.45249	6.454	39.3275	7.39886e-07	1.49071e-05	NOL4L
ENSG00000003436	-0.622939	4.60095	39.3136	7.42129e-07	1.49377e-05	TFPI
ENSG00000107263	0.388801	6.26474	39.2576	7.51244e-07	1.51064e-05	RAPGEF1
ENSG00000204196	0.510631	5.83236	39.2357	7.54844e-07	1.5164e-05	RPL12P16
ENSG00000275291	2.56723	0.977297	39.2266	7.56345e-07	1.51793e-05	RNVU1-26
ENSG00000283563	0.855234	4.2517	39.1524	7.68693e-07	1.54121e-05	N/A
ENSG00000157379	-1.25524	2.4791	39.1278	7.72829e-07	1.54649e-05	DHRS1
ENSG00000198087	0.403439	6.77134	39.1304	7.72404e-07	1.54649e-05	CD2AP
ENSG00000165609	-0.446822	5.5869	39.1132	7.75309e-07	1.54994e-05	NUDT5
ENSG00000255443	0.742433	4.14746	39.0891	7.79406e-07	1.55662e-05	CD44-AS1
ENSG00000264558	0.521311	5.58028	39.0639	7.83704e-07	1.56368e-05	N/A
ENSG00000137970	0.398472	5.91603	39.0172	7.9175e-07	1.57821e-05	RPL7P9
ENSG00000004399	0.413652	8.48851	38.996	7.95427e-07	1.584e-05	PLXND1
ENSG00000147526	0.650831	4.78163	38.9662	8.00637e-07	1.59283e-05	TACC1
ENSG00000164715	-0.521349	5.38901	38.9348	8.06171e-07	1.60229e-05	LMTK2
ENSG00000134318	0.452977	6.97011	38.8836	8.15262e-07	1.6188e-05	ROCK2
ENSG00000175567	0.621922	5.88073	38.8772	8.16409e-07	1.61951e-05	UCP2
ENSG00000127947	0.393031	6.34772	38.8445	8.22293e-07	1.62961e-05	PTPN12
ENSG00000171634	-0.37952	7.54774	38.8124	8.28102e-07	1.63916e-05	BPTF
ENSG00000254999	-0.459661	5.98587	38.8091	8.28705e-07	1.63916e-05	BRK1
ENSG00000124831	0.380872	7.32822	38.7951	8.31255e-07	1.64263e-05	LRRFIP1
ENSG00000157657	-0.743108	4.73882	38.7906	8.32071e-07	1.64266e-05	ZNF618
ENSG00000137478	0.47782	5.5291	38.7583	8.37993e-07	1.65277e-05	FCHSD2
ENSG00000006459	0.522151	5.24006	38.7044	8.47988e-07	1.67088e-05	KDM7A
ENSG00000113140	0.489942	9.37139	38.6793	8.52673e-07	1.6785e-05	SPARC
ENSG00000005884	0.423871	9.50624	38.6667	8.55035e-07	1.68154e-05	ITGA3
ENSG00000151693	0.492755	5.53899	38.5877	8.70051e-07	1.70944e-05	ASAP2
ENSG00000175416	-0.541467	5.29364	38.5658	8.74255e-07	1.71606e-05	CLTB
ENSG00000171867	-0.429262	5.56425	38.5271	8.8173e-07	1.72908e-05	PRNP
ENSG00000122778	-0.445237	5.77239	38.511	8.84879e-07	1.73361e-05	KIAA1549
ENSG00000117519	0.413333	6.73104	38.4735	8.92228e-07	1.74634e-05	CNN3
ENSG00000196141	0.430464	6.72758	38.4418	8.98484e-07	1.75691e-05	SPATS2L
ENSG00000287190	2.16826	1.73487	38.433	9.00238e-07	1.75867e-05	N/A
ENSG00000164463	-0.600351	4.96942	38.41	9.04821e-07	1.76595e-05	CREBRF
ENSG00000283805	0.878859	4.73644	38.3499	9.1692e-07	1.78786e-05	MIR636
ENSG00000141337	-0.76632	4.02353	38.3382	9.1929e-07	1.79079e-05	ARSG
ENSG00000158856	1.06659	3.33565	38.3093	9.25178e-07	1.80055e-05	DMTN
ENSG00000108469	-0.663457	4.96986	38.2547	9.36435e-07	1.82074e-05	RECQL5
ENSG00000167972	-1.86974	1.5166	38.1229	9.64182e-07	1.87292e-05	ABCA3
ENSG00000105887	-0.469072	5.68974	38.0985	9.69415e-07	1.87953e-05	MTPN
ENSG00000142765	-1.30907	1.88046	38.0992	9.69267e-07	1.87953e-05	SYTL1
ENSG00000214944	0.420467	5.99177	38.0665	9.76338e-07	1.89117e-05	ARHGEF28
ENSG00000006451	0.407942	5.78486	38.0207	9.86307e-07	1.90868e-05	RALA
ENSG00000186814	-1.29538	2.17808	38.0096	9.88752e-07	1.91162e-05	ZSCAN30
ENSG00000089006	0.361279	6.74993	37.9954	9.91883e-07	1.91587e-05	SNX5
ENSG00000149380	-0.559715	6.27007	37.9692	9.97663e-07	1.92436e-05	P4HA3
ENSG00000164096	-1.19516	2.98828	37.967	9.9815e-07	1.92436e-05	C4orf3
ENSG00000064601	-0.415643	6.54514	37.9556	1.0007e-06	1.92567e-05	CTSA
ENSG00000100129	0.387527	7.14229	37.9562	1.00056e-06	1.92567e-05	EIF3L
ENSG00000103811	-0.850826	3.76402	37.9274	1.00699e-06	1.93596e-05	CTSH
ENSG00000115963	0.485183	6.48209	37.8725	1.01938e-06	1.95612e-05	RND3
ENSG00000167515	-0.783594	3.92212	37.8765	1.01847e-06	1.95612e-05	TRAPPC2L
ENSG00000188878	-0.67049	4.67513	37.8491	1.02471e-06	1.96452e-05	FBF1
ENSG00000177885	-0.38806	7.24046	37.8378	1.02728e-06	1.96761e-05	GRB2
ENSG00000163703	-0.845836	3.46012	37.6924	1.06115e-06	2.0306e-05	CRELD1
ENSG00000130522	-0.450867	5.97383	37.6255	1.07715e-06	2.05929e-05	JUND
ENSG00000198380	-0.392815	8.24729	37.6199	1.07848e-06	2.05992e-05	GFPT1
ENSG00000159399	0.736449	4.80692	37.5604	1.09292e-06	2.08557e-05	HK2
ENSG00000278419	0.980445	4.20244	37.5105	1.1052e-06	2.10705e-05	N/A
ENSG00000164039	-0.885832	3.3093	37.4768	1.11358e-06	2.12105e-05	BDH2
ENSG00000033867	0.383247	6.47347	37.4254	1.1265e-06	2.14198e-05	SLC4A7
ENSG00000135253	-0.75424	4.14613	37.4248	1.12665e-06	2.14198e-05	KCP
ENSG00000162909	0.402277	8.53126	37.3489	1.14599e-06	2.17674e-05	CAPN2
ENSG00000077238	0.549729	5.21033	37.3165	1.15437e-06	2.18862e-05	IL4R
ENSG00000260808	-0.913777	3.70723	37.3178	1.15403e-06	2.18862e-05	N/A
ENSG00000128245	-0.428712	6.02074	37.3018	1.1582e-06	2.19313e-05	YWHAH
ENSG00000235831	0.741527	5.02952	37.2991	1.15888e-06	2.19313e-05	BHLHE40-AS1
ENSG00000257671	0.968274	2.7699	37.2335	1.1761e-06	2.22368e-05	KRT7-AS
ENSG00000010322	-0.499594	5.74748	37.1949	1.18636e-06	2.24101e-05	NISCH
ENSG00000092820	0.388639	7.808	37.1538	1.19741e-06	2.2598e-05	EZR
ENSG00000171863	0.412715	7.92332	37.1356	1.20231e-06	2.26697e-05	RPS7
ENSG00000232098	-1.17211	2.47051	37.1289	1.20413e-06	2.26834e-05	N/A
ENSG00000129083	-0.376855	6.53246	37.1185	1.20694e-06	2.27155e-05	COPB1
ENSG00000179889	-0.358745	6.80003	37.0811	1.21717e-06	2.2887e-05	PDXDC1
ENSG00000137807	0.830826	4.91917	37.0624	1.22233e-06	2.29421e-05	KIF23
ENSG00000143515	-0.4366	5.59241	37.0642	1.22181e-06	2.29421e-05	ATP8B2
ENSG00000160752	-0.409484	6.1341	37.027	1.23213e-06	2.3105e-05	FDPS
ENSG00000186318	-0.770744	4.16198	37.005	1.23824e-06	2.31984e-05	BACE1
ENSG00000020633	1.2176	3.99324	36.9733	1.24714e-06	2.33438e-05	RUNX3
ENSG00000130309	0.363608	7.04154	36.8813	1.27335e-06	2.38128e-05	COLGALT1
ENSG00000099194	0.385556	9.17868	36.8521	1.28178e-06	2.39486e-05	SCD
ENSG00000160818	0.451738	6.21758	36.8273	1.28902e-06	2.4062e-05	GPATCH4
ENSG00000090612	-0.847813	3.86274	36.82	1.29113e-06	2.40796e-05	ZNF268
ENSG00000123094	-0.583841	5.29881	36.7753	1.30428e-06	2.43028e-05	RASSF8
ENSG00000142327	-0.538818	5.21528	36.7687	1.30622e-06	2.43169e-05	RNPEPL1
ENSG00000279738	0.457343	6.25893	36.7619	1.30823e-06	2.43323e-05	N/A
ENSG00000167491	0.393245	7.60218	36.6401	1.34488e-06	2.49915e-05	GATAD2A
ENSG00000104671	-0.898323	3.54625	36.6222	1.35036e-06	2.50706e-05	DCTN6
ENSG00000156508	0.44124	11.7836	36.607	1.35504e-06	2.51349e-05	EEF1A1
ENSG00000254680	0.682634	4.02616	36.5411	1.37548e-06	2.5491e-05	N/A
ENSG00000145685	0.456977	6.01743	36.523	1.38116e-06	2.55732e-05	LHFPL2
ENSG00000115020	-0.385118	6.36946	36.4855	1.39299e-06	2.57691e-05	PIKFYVE
ENSG00000168769	-0.561447	5.21504	36.3876	1.42442e-06	2.63268e-05	TET2
ENSG00000127463	0.4275	6.65622	36.3794	1.42709e-06	2.63524e-05	EMC1
ENSG00000288706	0.538074	5.13746	36.3724	1.42935e-06	2.63706e-05	N/A
ENSG00000162616	-1.18679	3.59766	36.3596	1.43352e-06	2.64238e-05	DNAJB4
ENSG00000028203	0.459714	5.97055	36.3513	1.43625e-06	2.64267e-05	VEZT
ENSG00000143751	-0.421169	5.79793	36.3514	1.43623e-06	2.64267e-05	SDE2
ENSG00000108946	-0.378976	8.38388	36.3432	1.4389e-06	2.64519e-05	PRKAR1A
ENSG00000147251	0.415842	6.15883	36.3333	1.44215e-06	2.6488e-05	DOCK11
ENSG00000125826	-0.343216	6.72734	36.3232	1.44548e-06	2.65255e-05	RBCK1
ENSG00000278768	-0.944109	3.42798	36.2784	1.46033e-06	2.67741e-05	BACE1-AS
ENSG00000080031	-1.00915	2.78774	36.2646	1.46496e-06	2.6835e-05	PTPRH
ENSG00000105402	-0.492516	5.94064	36.238	1.47388e-06	2.69743e-05	NAPA
ENSG00000073712	0.397029	6.43363	36.2131	1.48229e-06	2.708e-05	FERMT2
ENSG00000197329	-0.7127	5.02087	36.2151	1.48162e-06	2.708e-05	PELI1
ENSG00000155111	-0.729811	4.16207	36.1734	1.49581e-06	2.72786e-05	CDK19
ENSG00000170855	-0.674888	4.45945	36.1748	1.49533e-06	2.72786e-05	TRIAP1
ENSG00000108669	0.426905	6.81966	36.1636	1.49918e-06	2.73159e-05	CYTH1
ENSG00000196743	-1.11465	2.95681	36.1272	1.51171e-06	2.75198e-05	GM2A
ENSG00000055044	0.373321	6.68572	36.1164	1.51545e-06	2.75634e-05	NOP58
ENSG00000120254	0.394821	7.00813	36.0994	1.52137e-06	2.76467e-05	MTHFD1L
ENSG00000229656	1.26583	3.30977	36.0451	1.5404e-06	2.79679e-05	ITGB1-DT
ENSG00000001460	-1.01473	3.31411	36.0332	1.54461e-06	2.79733e-05	STPG1
ENSG00000132471	-0.3653	6.51911	36.0346	1.54413e-06	2.79733e-05	WBP2
ENSG00000255517	-0.854256	3.72997	36.0327	1.54478e-06	2.79733e-05	DPP3-DT
ENSG00000126705	0.546052	5.54273	35.9941	1.55852e-06	2.81972e-05	AHDC1
ENSG00000226232	-1.03879	3.44848	35.9506	1.57417e-06	2.84554e-05	NPIPB14P
ENSG00000182446	-0.367791	7.81448	35.94	1.578e-06	2.84996e-05	NPLOC4
ENSG00000197905	0.613132	5.04613	35.9194	1.58546e-06	2.86092e-05	TEAD4
ENSG00000138668	0.374496	7.19698	35.9144	1.58728e-06	2.8617e-05	HNRNPD
ENSG00000149823	0.60211	5.0509	35.9016	1.59199e-06	2.86767e-05	VPS51
ENSG00000170190	-0.850837	3.9587	35.8645	1.6056e-06	2.88875e-05	SLC16A5
ENSG00000244879	-0.616867	5.38858	35.8621	1.6065e-06	2.88875e-05	GABPB1-AS1
ENSG00000267009	-0.383852	7.39404	35.7158	1.66149e-06	2.98502e-05	N/A
ENSG00000087266	0.432164	7.01746	35.7045	1.66585e-06	2.99024e-05	SH3BP2
ENSG00000175970	-0.743485	4.55	35.6997	1.66768e-06	2.99093e-05	UNC119B
ENSG00000100815	-0.439577	5.89397	35.667	1.6803e-06	3.01093e-05	TRIP11
ENSG00000143819	-0.543489	5.27754	35.6511	1.68648e-06	3.01937e-05	EPHX1
ENSG00000135823	-0.446744	5.38811	35.5977	1.70739e-06	3.05415e-05	STX6
ENSG00000122694	1.19602	3.05466	35.5821	1.71353e-06	3.06247e-05	GLIPR2
ENSG00000100612	-0.772666	4.09594	35.539	1.73067e-06	3.08774e-05	DHRS7
ENSG00000127124	1.27225	2.34041	35.542	1.7295e-06	3.08774e-05	HIVEP3
ENSG00000113558	-0.387689	7.19234	35.5325	1.73329e-06	3.08916e-05	SKP1
ENSG00000167994	-1.66756	1.55263	35.5295	1.73447e-06	3.08916e-05	RAB3IL1
ENSG00000077235	-0.421158	7.22959	35.517	1.73951e-06	3.09506e-05	GTF3C1
ENSG00000145337	-0.720497	4.77442	35.5101	1.7423e-06	3.09506e-05	PYURF
ENSG00000255072	-0.720497	4.77442	35.5101	1.7423e-06	3.09506e-05	PIGY
ENSG00000173334	0.714283	5.93505	35.5019	1.74561e-06	3.09826e-05	TRIB1
ENSG00000262001	-0.857651	3.46155	35.4906	1.75016e-06	3.10367e-05	DLGAP1-AS2
ENSG00000068400	-0.425483	5.88976	35.4596	1.76275e-06	3.12129e-05	GRIPAP1
ENSG00000186815	0.452345	5.95027	35.4587	1.76313e-06	3.12129e-05	TPCN1
ENSG00000232112	-0.552381	5.25835	35.4277	1.77581e-06	3.14104e-05	TMA7
ENSG00000119335	0.359576	8.04008	35.4162	1.78055e-06	3.1467e-05	SET
ENSG00000234611	1.28057	3.98742	35.401	1.78684e-06	3.15511e-05	OR2AT2P
ENSG00000126254	-0.440677	5.96675	35.3701	1.79967e-06	3.17505e-05	RBM42
ENSG00000013619	1.23095	5.12151	35.3254	1.81843e-06	3.20539e-05	MAMLD1
ENSG00000140043	-1.08282	3.0368	35.2723	1.84092e-06	3.24226e-05	PTGR2
ENSG00000150867	0.420567	6.6889	35.2186	1.86405e-06	3.28019e-05	PIP4K2A
ENSG00000112655	-0.460411	5.96613	35.1866	1.87795e-06	3.30183e-05	PTK7
ENSG00000152767	0.380085	8.20486	35.157	1.89091e-06	3.32177e-05	FARP1
ENSG00000188385	-1.95049	2.05773	35.012	1.95584e-06	3.43291e-05	JAKMIP3
ENSG00000138002	-0.593436	5.22323	35.0006	1.96102e-06	3.43905e-05	IFT172
ENSG00000168394	0.72546	4.61548	34.9214	1.99762e-06	3.50026e-05	TAP1
ENSG00000087076	-1.66596	2.28709	34.8543	2.02913e-06	3.55244e-05	HSD17B14
ENSG00000133318	-0.392777	6.19497	34.8466	2.03279e-06	3.55583e-05	RTN3
ENSG00000108846	-0.331161	6.27854	34.8011	2.05454e-06	3.58472e-05	ABCC3
ENSG00000111540	-0.471957	5.66898	34.8073	2.05155e-06	3.58472e-05	RAB5B
ENSG00000187720	0.695162	4.43401	34.8016	2.05429e-06	3.58472e-05	THSD4
ENSG00000166167	-0.606125	4.98922	34.7923	2.05877e-06	3.58907e-05	BTRC
ENSG00000172965	0.413404	7.44857	34.7654	2.07177e-06	3.60867e-05	MIR4435-2HG
ENSG00000152795	0.360573	7.60727	34.756	2.07633e-06	3.6105e-05	HNRNPDL
ENSG00000224821	0.655012	5.51652	34.7575	2.07561e-06	3.6105e-05	COL4A2-AS2
ENSG00000272398	0.399772	6.99023	34.6879	2.10971e-06	3.66544e-05	CD24
ENSG00000198242	0.360448	9.20753	34.6351	2.13598e-06	3.70795e-05	RPL23A
ENSG00000158079	-0.776898	4.22121	34.6285	2.1393e-06	3.71059e-05	PTPDC1
ENSG00000175334	-0.570266	4.77984	34.6153	2.14593e-06	3.71895e-05	BANF1
ENSG00000137193	0.531469	5.65829	34.6052	2.15102e-06	3.72463e-05	PIM1
ENSG00000153904	0.468971	5.67501	34.597	2.15517e-06	3.72868e-05	DDAH1
ENSG00000285991	-1.0625	3.143	34.5928	2.15726e-06	3.72916e-05	N/A
ENSG00000285581	-2.34868	0.889608	34.5489	2.17963e-06	3.76467e-05	N/A
ENSG00000228232	1.85442	1.82767	34.5271	2.19082e-06	3.78082e-05	GAPDHP1
ENSG00000177565	-0.392062	7.57299	34.4976	2.20603e-06	3.80387e-05	TBL1XR1
ENSG00000131016	1.367	1.83628	34.4772	2.21664e-06	3.81898e-05	AKAP12
ENSG00000197903	-0.546851	6.11257	34.455	2.22824e-06	3.83574e-05	H2BC12
ENSG00000112658	0.523291	4.98416	34.4053	2.25448e-06	3.87767e-05	SRF
ENSG00000141959	0.41196	6.75885	34.3804	2.26774e-06	3.89722e-05	PFKL
ENSG00000283426	-3.16036	0.70369	34.371	2.27274e-06	3.90255e-05	SMBD1P
ENSG00000100592	-0.716792	4.25612	34.3323	2.29357e-06	3.93503e-05	DAAM1
ENSG00000106853	-0.541963	5.16086	34.3265	2.29668e-06	3.93568e-05	PTGR1
ENSG00000205517	-0.844793	3.87227	34.3245	2.29778e-06	3.93568e-05	RGL3
ENSG00000134287	0.358785	7.18273	34.3077	2.30688e-06	3.94799e-05	ARF3
ENSG00000196365	-0.368046	7.86064	34.2493	2.3389e-06	3.99946e-05	LONP1
ENSG00000165997	-0.573205	5.26568	34.2429	2.3424e-06	4.00212e-05	ARL5B
ENSG00000002746	-0.995744	3.06104	34.2344	2.34714e-06	4.00357e-05	HECW1
ENSG00000258525	1.3793	2.07431	34.2355	2.34653e-06	4.00357e-05	N/A
ENSG00000284707	0.364781	6.54588	34.2273	2.35109e-06	4.00698e-05	N/A
ENSG00000145014	0.632556	4.6437	34.2067	2.36251e-06	4.02203e-05	TMEM44
ENSG00000274070	-0.8571	4.24697	34.2044	2.36383e-06	4.02203e-05	CASTOR2
ENSG00000178404	-0.456559	5.27311	34.1923	2.37056e-06	4.03014e-05	CEP295NL
ENSG00000218226	-0.773483	3.73986	34.1877	2.37317e-06	4.03125e-05	TATDN2P2
ENSG00000169760	-1.46256	2.05228	34.1756	2.37994e-06	4.03942e-05	NLGN1
ENSG00000031003	0.421019	5.74927	34.1563	2.39082e-06	4.05454e-05	FAM13B
ENSG00000244380	-0.554653	5.22599	34.1517	2.39342e-06	4.05561e-05	N/A
ENSG00000261556	-1.34621	3.29469	34.1367	2.40194e-06	4.06669e-05	SMG1P7
ENSG00000169139	-0.406612	5.89059	34.1148	2.41443e-06	4.08448e-05	UBE2V2
ENSG00000111319	-1.2715	2.3465	34.0892	2.42906e-06	4.10585e-05	SCNN1A
ENSG00000135905	0.722234	4.69639	34.0854	2.43123e-06	4.10615e-05	DOCK10
ENSG00000120256	-0.96434	3.40923	34.0569	2.44774e-06	4.13063e-05	LRP11
ENSG00000146373	0.488635	5.91191	34.0361	2.45979e-06	4.14757e-05	RNF217
ENSG00000103021	-0.73442	4.31762	34.0169	2.47098e-06	4.16303e-05	CCDC113
ENSG00000188060	1.16897	4.504	34.0047	2.47813e-06	4.17166e-05	RAB42
ENSG00000055147	-0.703752	4.3521	33.992	2.48561e-06	4.18083e-05	FAM114A2
ENSG00000224078	0.399817	7.12875	33.8807	2.55214e-06	4.28922e-05	SNHG14
ENSG00000139269	0.840128	3.96247	33.8692	2.55911e-06	4.29743e-05	INHBE
ENSG00000127419	-1.02017	3.0993	33.8331	2.58116e-06	4.33091e-05	TMEM175
ENSG00000164331	-1.09065	2.81119	33.8286	2.58388e-06	4.33195e-05	ANKRA2
ENSG00000115419	-0.383557	9.09678	33.7561	2.62882e-06	4.40369e-05	GLS
ENSG00000265972	-0.384819	8.34672	33.7298	2.64535e-06	4.42779e-05	TXNIP
ENSG00000210100	0.545419	5.5963	33.7216	2.65053e-06	4.43284e-05	MT-TI
ENSG00000101191	-0.330961	6.72035	33.711	2.65718e-06	4.44036e-05	DIDO1
ENSG00000158301	-1.29105	2.17931	33.6728	2.68146e-06	4.4773e-05	GPRASP2
ENSG00000255112	-0.462372	5.59095	33.6562	2.69208e-06	4.49139e-05	CHMP1B
ENSG00000107874	-0.517192	4.96293	33.6426	2.70087e-06	4.5024e-05	CUEDC2
ENSG00000136802	0.510763	5.12479	33.6225	2.71386e-06	4.52039e-05	LRRC8A
ENSG00000091844	0.790577	3.6764	33.5763	2.74387e-06	4.56669e-05	RGS17
ENSG00000161509	-1.12424	3.10617	33.5549	2.75795e-06	4.5864e-05	GRIN2C
ENSG00000204267	0.449415	5.58381	33.5436	2.76539e-06	4.59506e-05	TAP2
ENSG00000267681	-1.02187	2.8971	33.5273	2.77618e-06	4.60927e-05	N/A
ENSG00000264577	0.3644	8.64723	33.5047	2.79123e-06	4.63051e-05	N/A
ENSG00000150403	-0.423917	6.3066	33.4932	2.79887e-06	4.63946e-05	TMCO3
ENSG00000272772	-0.365554	6.53735	33.4785	2.80878e-06	4.65212e-05	N/A
ENSG00000127481	-0.387218	9.39872	33.4581	2.82245e-06	4.66875e-05	UBR4
ENSG00000240567	0.531113	5.21854	33.4568	2.82335e-06	4.66875e-05	LINC02067
ENSG00000072210	-0.820252	3.7097	33.4305	2.84116e-06	4.69442e-05	ALDH3A2
ENSG00000184867	-1.1884	2.99137	33.3958	2.86485e-06	4.72976e-05	ARMCX2
ENSG00000090263	-0.631857	4.66703	33.384	2.87294e-06	4.73552e-05	MRPS33
ENSG00000188229	0.382884	7.43513	33.3843	2.87276e-06	4.73552e-05	TUBB4B
ENSG00000164051	-0.473042	5.49378	33.3573	2.89137e-06	4.76207e-05	CCDC51
ENSG00000173706	0.409694	7.38022	33.3405	2.90306e-06	4.7775e-05	HEG1
ENSG00000121691	-0.638023	4.94859	33.333	2.90824e-06	4.7822e-05	CAT
ENSG00000101842	1.46583	1.83034	33.3182	2.91862e-06	4.79543e-05	VSIG1
ENSG00000008300	-1.01332	3.04116	33.2352	2.97727e-06	4.88791e-05	CELSR3
ENSG00000028277	1.28499	2.15118	33.2023	3.00087e-06	4.92271e-05	POU2F2
ENSG00000253676	1.03622	2.82637	33.1921	3.00828e-06	4.93094e-05	TAGLN2P1
ENSG00000095951	0.39458	6.50636	33.1877	3.01144e-06	4.93219e-05	HIVEP1
ENSG00000165244	1.19408	3.09725	33.1674	3.02619e-06	4.9524e-05	ZNF367
ENSG00000235852	-0.399335	6.72785	33.1522	3.03724e-06	4.96654e-05	N/A
ENSG00000184381	-0.826066	3.89231	33.1349	3.04991e-06	4.9833e-05	PLA2G6
ENSG00000063660	-0.551726	6.1607	33.0957	3.07876e-06	5.02268e-05	GPC1
ENSG00000179094	-0.805031	3.93776	33.0955	3.07889e-06	5.02268e-05	PER1
ENSG00000184584	0.879005	3.88398	33.0886	3.08406e-06	5.02711e-05	STING1
ENSG00000135829	0.384282	7.50086	33.0448	3.11675e-06	5.07638e-05	DHX9
ENSG00000161202	0.3306	7.06976	33.0148	3.13929e-06	5.10904e-05	DVL3
ENSG00000205336	0.391605	8.16533	33.0074	3.14489e-06	5.11411e-05	ADGRG1
ENSG00000187098	-0.761851	4.23612	32.9979	3.15216e-06	5.12188e-05	MITF
ENSG00000136068	0.383926	9.80134	32.975	3.16955e-06	5.14608e-05	FLNB
ENSG00000137691	-1.00268	3.41422	32.967	3.17566e-06	5.15192e-05	CFAP300
ENSG00000022840	-0.353109	7.08963	32.9488	3.18964e-06	5.17053e-05	RNF10
ENSG00000174206	-0.981668	2.97758	32.944	3.19334e-06	5.17246e-05	KICS2
ENSG00000244486	0.878911	3.63819	32.9195	3.21224e-06	5.19897e-05	SCARF2
ENSG00000103495	0.408543	6.39928	32.9121	3.21802e-06	5.20424e-05	MAZ
ENSG00000092931	0.435864	6.57974	32.903	3.22509e-06	5.21158e-05	MFSD11
ENSG00000080947	2.57598	4.19769	32.8122	3.29663e-06	5.323e-05	CROCCP3
ENSG00000143379	-0.396522	5.81769	32.8031	3.30388e-06	5.33051e-05	SETDB1
ENSG00000196696	-0.639266	5.30089	32.7644	3.33493e-06	5.3764e-05	PDXDC2P-NPIPB14P
ENSG00000143420	-0.362559	6.04884	32.7606	3.33795e-06	5.37705e-05	ENSA
ENSG00000179119	-0.54221	5.3963	32.7568	3.34103e-06	5.37781e-05	SPTY2D1
ENSG00000249859	-0.359657	7.64768	32.7445	3.35104e-06	5.38969e-05	PVT1
ENSG00000011405	-0.339932	6.5537	32.7156	3.37455e-06	5.42327e-05	PIK3C2A
ENSG00000161010	0.343232	6.86957	32.7065	3.38202e-06	5.43103e-05	MRNIP
ENSG00000049246	-1.06288	2.6272	32.6873	3.39775e-06	5.45204e-05	PER3
ENSG00000147403	0.392826	9.23303	32.6599	3.42038e-06	5.48408e-05	RPL10
ENSG00000078814	-0.953823	2.91064	32.6478	3.43038e-06	5.49583e-05	MYH7B
ENSG00000184983	-0.571848	4.79654	32.6411	3.43597e-06	5.5005e-05	NDUFA6
ENSG00000185697	0.873611	3.96036	32.625	3.44943e-06	5.51775e-05	MYBL1
ENSG00000117691	-0.533759	5.48753	32.5872	3.4812e-06	5.56423e-05	NENF
ENSG00000196531	0.400467	9.46288	32.5757	3.49097e-06	5.57552e-05	NACA
ENSG00000115884	0.60234	4.82652	32.5684	3.49713e-06	5.58102e-05	SDC1
ENSG00000088367	-0.400144	6.27715	32.5617	3.50284e-06	5.58581e-05	EPB41L1
ENSG00000085872	-0.416153	6.55417	32.5558	3.50783e-06	5.58943e-05	CHERP
ENSG00000100297	0.488547	5.63305	32.5361	3.52464e-06	5.61186e-05	MCM5
ENSG00000117877	0.496495	5.32538	32.5054	3.55104e-06	5.64954e-05	POLR1G
ENSG00000176809	-0.734539	3.99516	32.4836	3.5699e-06	5.67076e-05	LRRC37A3
ENSG00000179085	-1.11367	2.84676	32.4862	3.56769e-06	5.67076e-05	DPM3
ENSG00000243279	-0.509074	5.07534	32.45	3.59919e-06	5.71288e-05	PRAF2
ENSG00000277671	-7.91292	4.62305	32.4445	3.60398e-06	5.71607e-05	N/A
ENSG00000138378	-1.55984	3.2098	32.4169	3.62829e-06	5.74343e-05	STAT4
ENSG00000182195	-0.786528	4.45024	32.4154	3.6296e-06	5.74343e-05	LDOC1
ENSG00000241553	0.368272	7.11829	32.4176	3.62763e-06	5.74343e-05	ARPC4
ENSG00000129654	2.84602	0.950059	32.4067	3.63732e-06	5.7468e-05	FOXJ1
ENSG00000171475	-0.438184	5.99774	32.408	3.63611e-06	5.7468e-05	WIPF2
ENSG00000131015	-1.92969	0.920009	32.325	3.71043e-06	5.85332e-05	ULBP2
ENSG00000142197	0.422941	6.25919	32.3269	3.70871e-06	5.85332e-05	DOP1B
ENSG00000186432	0.35104	7.32543	32.3064	3.72725e-06	5.87534e-05	KPNA4
ENSG00000135048	0.445745	6.14628	32.2572	3.77223e-06	5.93715e-05	CEMIP2
ENSG00000168140	0.593122	4.62713	32.2596	3.77007e-06	5.93715e-05	VASN
ENSG00000167771	1.12005	2.93994	32.2358	3.79199e-06	5.96193e-05	RCOR2
ENSG00000176915	0.362833	7.33877	32.2339	3.79377e-06	5.96193e-05	ANKLE2
ENSG00000105135	-0.525967	5.06468	32.1719	3.85164e-06	6.04824e-05	ILVBL
ENSG00000140526	-0.449358	6.9614	32.1608	3.86212e-06	6.05546e-05	ABHD2
ENSG00000197321	0.34876	7.69456	32.1634	3.85964e-06	6.05546e-05	SVIL
ENSG00000091262	-0.854347	3.81714	32.1392	3.88254e-06	6.08284e-05	ABCC6
ENSG00000139174	0.434951	5.68737	32.1243	3.89676e-06	6.10048e-05	PRICKLE1
ENSG00000171160	-0.963853	3.20434	32.1162	3.90451e-06	6.10795e-05	MORN4
ENSG00000169682	-0.513325	4.86279	32.0991	3.92084e-06	6.12885e-05	SPNS1
ENSG00000154914	1.07229	3.15957	32.0515	3.96682e-06	6.19353e-05	USP43
ENSG00000204642	1.37744	3.33885	32.05	3.96824e-06	6.19353e-05	HLA-F
ENSG00000102854	-1.07359	2.66651	31.995	4.02207e-06	6.27278e-05	MSLN
ENSG00000114450	0.497515	5.70349	31.9865	4.03048e-06	6.28114e-05	GNB4
ENSG00000131759	-0.507606	5.33912	31.9832	4.03376e-06	6.28149e-05	RARA
ENSG00000138758	0.337725	6.78189	31.9645	4.05227e-06	6.30555e-05	SEPTIN11
ENSG00000197989	0.46761	6.58574	31.9599	4.05682e-06	6.30785e-05	SNHG12
ENSG00000107338	0.565628	5.5239	31.9324	4.0843e-06	6.34372e-05	SHB
ENSG00000197956	-0.364906	8.65109	31.9306	4.08606e-06	6.34372e-05	S100A6
ENSG00000113615	-0.538412	5.23577	31.9168	4.09999e-06	6.36055e-05	SEC24A
ENSG00000144827	-0.702449	4.3724	31.8812	4.13593e-06	6.40665e-05	ABHD10
ENSG00000234851	0.517224	5.29951	31.8821	4.13504e-06	6.40665e-05	RPL23AP42
ENSG00000070669	0.341457	6.63755	31.8741	4.1432e-06	6.40878e-05	ASNS
ENSG00000227039	-1.25944	1.86237	31.8737	4.14354e-06	6.40878e-05	ITGB2-AS1
ENSG00000130768	-1.38321	1.71322	31.8245	4.19401e-06	6.48196e-05	SMPDL3B
ENSG00000176945	-1.48964	1.96887	31.8189	4.19971e-06	6.48591e-05	MUC20
ENSG00000156162	-0.666716	4.51164	31.8122	4.20668e-06	6.49179e-05	DPY19L4
ENSG00000140545	-0.929243	3.5347	31.7856	4.23424e-06	6.52943e-05	MFGE8
ENSG00000154736	1.25617	2.38098	31.7775	4.24269e-06	6.53755e-05	ADAMTS5
ENSG00000275023	0.413858	6.30882	31.7435	4.27838e-06	6.58761e-05	MLLT6
ENSG00000154734	0.654571	4.70446	31.7205	4.30268e-06	6.62008e-05	ADAMTS1
ENSG00000276043	0.737651	4.95105	31.7122	4.3115e-06	6.62869e-05	UHRF1
ENSG00000118985	0.351233	6.05231	31.6519	4.37598e-06	6.72279e-05	ELL2
ENSG00000134775	0.371856	6.90574	31.6247	4.40551e-06	6.76312e-05	FHOD3
ENSG00000100028	-0.379484	5.7831	31.6025	4.42967e-06	6.79246e-05	SNRPD3
ENSG00000232220	0.780839	4.73262	31.6011	4.43123e-06	6.79246e-05	N/A
ENSG00000157353	-0.840719	3.4629	31.5923	4.44081e-06	6.80207e-05	FCSK
ENSG00000070423	0.532148	4.92313	31.5815	4.45272e-06	6.81524e-05	RNF126
ENSG00000163807	-0.810464	3.86405	31.5781	4.4564e-06	6.81581e-05	KIAA1143
ENSG00000262814	0.34538	6.29535	31.5522	4.48505e-06	6.85452e-05	MRPL12
ENSG00000100897	-0.606415	4.70371	31.5408	4.49766e-06	6.8636e-05	DCAF11
ENSG00000132334	0.422689	5.87942	31.5412	4.49724e-06	6.8636e-05	PTPRE
ENSG00000171992	-0.439506	5.99419	31.5308	4.50873e-06	6.8754e-05	SYNPO
ENSG00000116133	0.397664	6.93757	31.5073	4.53503e-06	6.91038e-05	DHCR24
ENSG00000076201	-0.437394	5.84091	31.4737	4.57293e-06	6.96297e-05	PTPN23
ENSG00000112183	-1.49943	1.14609	31.4583	4.59037e-06	6.98436e-05	RBM24
ENSG00000095794	-0.750958	3.71498	31.451	4.5986e-06	6.99171e-05	CREM
ENSG00000138061	-0.428115	6.27589	31.3543	4.71006e-06	7.15588e-05	CYP1B1
ENSG00000163029	0.428852	5.61173	31.3228	4.74696e-06	7.20663e-05	SMC6
ENSG00000163346	-0.521524	4.98029	31.3094	4.7628e-06	7.22533e-05	PBXIP1
ENSG00000185033	0.600468	4.80057	31.2972	4.77719e-06	7.23649e-05	SEMA4B
ENSG00000229953	-2.24321	0.900719	31.2973	4.77713e-06	7.23649e-05	N/A
ENSG00000149798	1.00061	4.83104	31.2779	4.80015e-06	7.26593e-05	CDC42EP2
ENSG00000143543	-0.333978	6.472	31.2535	4.82936e-06	7.29655e-05	JTB
ENSG00000156671	-0.444297	5.51798	31.2539	4.82885e-06	7.29655e-05	SAMD8
ENSG00000177951	-0.517	5.04144	31.2521	4.83102e-06	7.29655e-05	BET1L
ENSG00000154380	0.362104	8.4857	31.2193	4.87052e-06	7.3508e-05	ENAH
ENSG00000117425	1.17055	3.21647	31.1984	4.8958e-06	7.38355e-05	PTCH2
ENSG00000136631	-0.681913	4.41919	31.1464	4.95958e-06	7.47425e-05	VPS45
ENSG00000005893	-0.412423	6.28499	31.1363	4.97202e-06	7.48751e-05	LAMP2
ENSG00000126698	-0.389862	5.88045	31.1037	5.01258e-06	7.54308e-05	DNAJC8
ENSG00000175866	-0.41514	6.09326	31.0799	5.04238e-06	7.58236e-05	BAIAP2
ENSG00000181467	0.536067	4.75951	31.0537	5.07537e-06	7.62641e-05	RAP2B
ENSG00000113810	0.375241	6.40985	31.0492	5.08104e-06	7.62935e-05	SMC4
ENSG00000124201	0.352654	7.64194	31.0279	5.10808e-06	7.66435e-05	ZNFX1
ENSG00000159216	0.388773	5.68547	31.0114	5.12916e-06	7.69038e-05	RUNX1
ENSG00000198040	-0.60818	4.83608	30.9895	5.15723e-06	7.72683e-05	ZNF84
ENSG00000104964	0.426284	5.95181	30.9827	5.16591e-06	7.73421e-05	TLE5
ENSG00000103415	-0.543848	5.10917	30.9361	5.22638e-06	7.81905e-05	HMOX2
ENSG00000084693	-0.530459	5.35116	30.933	5.23045e-06	7.81944e-05	AGBL5
ENSG00000137693	-0.335561	7.8451	30.9294	5.2351e-06	7.82072e-05	YAP1
ENSG00000117139	-0.400655	7.37985	30.8665	5.31801e-06	7.93881e-05	KDM5B
ENSG00000134986	1.10014	3.2263	30.8525	5.3367e-06	7.96093e-05	NREP
ENSG00000185728	-0.361683	6.19122	30.8214	5.37829e-06	8.01717e-05	YTHDF3
ENSG00000153786	0.434243	5.32161	30.802	5.40454e-06	8.05045e-05	ZDHHC7
ENSG00000116747	-0.352037	7.1477	30.7816	5.43211e-06	8.08567e-05	RO60
ENSG00000072415	-0.443059	5.78774	30.756	5.46709e-06	8.13186e-05	PALS1
ENSG00000226833	-1.55416	1.91405	30.7501	5.47521e-06	8.13804e-05	PPP1CB-DT
ENSG00000003400	-0.907758	3.1971	30.7408	5.48801e-06	8.14706e-05	CASP10
ENSG00000259945	0.6065	5.30326	30.7399	5.4892e-06	8.14706e-05	N/A
ENSG00000119729	-0.412601	5.66519	30.7279	5.50579e-06	8.1658e-05	RHOQ
ENSG00000188846	0.347232	8.15431	30.7244	5.51053e-06	8.16694e-05	RPL14
ENSG00000196628	0.714263	5.37889	30.7101	5.5303e-06	8.19034e-05	TCF4
ENSG00000131711	0.338552	8.59674	30.6806	5.57138e-06	8.24524e-05	MAP1B
ENSG00000164054	0.555529	5.03517	30.6693	5.5872e-06	8.26271e-05	SHISA5
ENSG00000180964	-0.6951	4.40711	30.6605	5.5996e-06	8.2751e-05	TCEAL8
ENSG00000103222	-0.326165	7.04946	30.623	5.65244e-06	8.34719e-05	ABCC1
ENSG00000079739	-0.376167	6.4966	30.6086	5.6729e-06	8.3714e-05	PGM1
ENSG00000179428	1.32288	3.92436	30.5823	5.71061e-06	8.42101e-05	IL6-AS1
ENSG00000087274	-0.343643	7.91059	30.4879	5.84771e-06	8.617e-05	ADD1
ENSG00000100577	-1.11712	2.29602	30.4772	5.86348e-06	8.62787e-05	GSTZ1
ENSG00000158315	-1.82583	1.52514	30.4774	5.86319e-06	8.62787e-05	RHBDL2
ENSG00000006704	-0.442634	5.76295	30.4743	5.86778e-06	8.62803e-05	GTF2IRD1
ENSG00000023608	-0.611554	4.57618	30.4653	5.88098e-06	8.63509e-05	SNAPC1
ENSG00000131495	-0.650615	4.39704	30.4665	5.87926e-06	8.63509e-05	NDUFA2
ENSG00000083857	0.367754	9.71389	30.4309	5.93219e-06	8.70408e-05	FAT1
ENSG00000197530	-0.870704	3.66355	30.4277	5.93705e-06	8.70499e-05	MIB2
ENSG00000107186	-0.387673	5.93855	30.4116	5.96116e-06	8.73412e-05	MPDZ
ENSG00000141232	-0.969754	4.05889	30.3959	5.98472e-06	8.76239e-05	TOB1
ENSG00000136238	-0.359939	7.61056	30.3816	6.00634e-06	8.7878e-05	RAC1
ENSG00000263961	0.418368	6.41361	30.3772	6.01301e-06	8.79131e-05	RHEX
ENSG00000176986	-0.348137	6.40636	30.3574	6.04311e-06	8.82903e-05	SEC24C
ENSG00000123815	-0.874801	4.31258	30.3529	6.04998e-06	8.83281e-05	COQ8B
ENSG00000256633	-3.28047	0.0206106	30.3363	6.07541e-06	8.86364e-05	PDE2A-AS2
ENSG00000058056	0.425461	5.78865	30.3169	6.1052e-06	8.89924e-05	USP13
ENSG00000204516	-0.817095	3.75279	30.3148	6.10847e-06	8.89924e-05	MICB
ENSG00000181649	0.538538	5.59464	30.3103	6.11539e-06	8.90302e-05	PHLDA2
ENSG00000171729	0.999311	3.5706	30.2788	6.16412e-06	8.9667e-05	TMEM51
ENSG00000198363	0.366151	7.35592	30.2765	6.16785e-06	8.9667e-05	ASPH
ENSG00000255150	-0.941353	3.09754	30.2666	6.18329e-06	8.9828e-05	EID3
ENSG00000087086	-0.352115	9.47798	30.2375	6.22892e-06	9.0427e-05	FTL
ENSG00000156510	0.328635	7.22586	30.2324	6.23694e-06	9.04796e-05	HKDC1
ENSG00000263528	0.731962	4.11049	30.2123	6.26869e-06	9.08761e-05	IKBKE
ENSG00000198496	-0.608241	4.45569	30.2092	6.27354e-06	9.08823e-05	NBR2
ENSG00000146648	0.354866	9.75238	30.1988	6.29002e-06	9.1057e-05	EGFR
ENSG00000254662	0.365771	6.11946	30.1652	6.34384e-06	9.17715e-05	N/A
ENSG00000267601	-0.720114	4.16662	30.1487	6.37036e-06	9.20905e-05	N/A
ENSG00000100364	0.403889	5.64069	30.1392	6.38575e-06	9.2248e-05	KIAA0930
ENSG00000165219	-0.336827	6.46719	30.1331	6.3956e-06	9.23256e-05	GAPVD1
ENSG00000019549	1.24016	3.07867	30.119	6.41839e-06	9.25896e-05	SNAI2
ENSG00000244462	-0.316572	6.9428	30.0814	6.47985e-06	9.34106e-05	RBM12
ENSG00000233476	0.415434	7.25067	30.0357	6.55532e-06	9.44324e-05	EEF1A1P6
ENSG00000185129	-0.495337	5.21705	30.0256	6.57223e-06	9.46097e-05	PURA
ENSG00000100804	-0.51563	5.08516	30.0207	6.58028e-06	9.46595e-05	PSMB5
ENSG00000116209	-0.415157	5.53749	29.9756	6.65606e-06	9.56375e-05	TMEM59
ENSG00000116761	-0.405258	5.69519	29.9747	6.65757e-06	9.56375e-05	CTH
ENSG00000093072	-2.15555	1.31813	29.9654	6.67338e-06	9.57977e-05	ADA2
ENSG00000259470	1.72301	1.37681	29.9626	6.6781e-06	9.57986e-05	KRT8P9
ENSG00000114739	0.611873	4.63409	29.933	6.72858e-06	9.64554e-05	ACVR2B
ENSG00000103145	-0.674914	4.73296	29.9283	6.73658e-06	9.65029e-05	HCFC1R1
ENSG00000117984	0.355772	8.72738	29.9241	6.74368e-06	9.65374e-05	CTSD
ENSG00000119801	-0.390024	5.77813	29.9212	6.74869e-06	9.6542e-05	YPEL5
ENSG00000141569	0.633661	4.27614	29.9121	6.76435e-06	9.66987e-05	TRIM65
ENSG00000279207	-0.880877	2.87756	29.9082	6.77099e-06	9.67264e-05	N/A
ENSG00000181513	-0.851487	3.37917	29.8696	6.83779e-06	9.76129e-05	ACBD4
ENSG00000153317	0.343812	8.12782	29.8556	6.86232e-06	9.78952e-05	ASAP1
ENSG00000163466	0.336559	7.59217	29.8437	6.88309e-06	9.81234e-05	ARPC2
ENSG00000082497	0.801786	5.50263	29.7911	6.9759e-06	9.93776e-05	SERTAD4
ENSG00000115109	-0.617042	4.65311	29.7863	6.98444e-06	9.94303e-05	EPB41L5
ENSG00000151694	-0.389054	6.10281	29.7645	7.02339e-06	9.99141e-05	ADAM17
ENSG00000178467	-1.00075	3.44915	29.7618	7.02813e-06	9.99141e-05	P4HTM
ENSG00000180185	-0.774553	3.96705	29.7401	7.06708e-06	0.000100398	FAHD1
ENSG00000117280	-0.69976	4.34225	29.7329	7.08007e-06	0.000100514	RAB29
ENSG00000170832	-0.325168	7.04876	29.7256	7.09326e-06	0.000100567	USP32
ENSG00000242086	-0.433057	5.95607	29.7254	7.09362e-06	0.000100567	MUC20-OT1
ENSG00000141504	-0.851586	4.0447	29.6887	7.16034e-06	0.000101314	SAT2
ENSG00000161016	0.330652	9.80365	29.6925	7.15357e-06	0.000101314	RPL8
ENSG00000243678	0.346858	7.73015	29.6871	7.16339e-06	0.000101314	NME2
ENSG00000271984	-0.875625	3.55458	29.6857	7.16599e-06	0.000101314	N/A
ENSG00000063322	-0.530433	5.23888	29.6739	7.18759e-06	0.000101549	MED29
ENSG00000078018	-1.27571	2.55911	29.6579	7.21695e-06	0.000101894	MAP2
ENSG00000048162	0.432405	5.57646	29.6536	7.22489e-06	0.000101936	NOP16
ENSG00000174136	0.559881	4.8207	29.6449	7.241e-06	0.000102094	RGMB
ENSG00000130038	0.662233	3.92606	29.6017	7.3213e-06	0.000103155	CRACR2A
ENSG00000065361	-1.97445	1.47151	29.5799	7.36232e-06	0.000103662	ERBB3
ENSG00000115170	-0.551812	5.35844	29.5759	7.36981e-06	0.000103697	ACVR1
ENSG00000214108	-1.87499	1.16214	29.5511	7.41676e-06	0.000104286	TPT1P5
ENSG00000177303	-0.54546	4.74778	29.5447	7.42875e-06	0.000104383	CASKIN2
ENSG00000103319	0.570397	4.93303	29.5065	7.50174e-06	0.000105337	EEF2K
ENSG00000106771	0.368624	6.1323	29.465	7.58202e-06	0.000106391	TMEM245
ENSG00000260916	-0.349551	7.33059	29.4572	7.59715e-06	0.000106531	CCPG1
ENSG00000130830	-0.774767	3.61211	29.446	7.61899e-06	0.000106764	MPP1
ENSG00000261684	-0.498037	4.99582	29.4413	7.62824e-06	0.000106821	N/A
ENSG00000115365	-0.540608	4.88874	29.4093	7.69103e-06	0.000107627	LANCL1
ENSG00000105810	0.362104	7.92424	29.4057	7.69811e-06	0.000107653	CDK6
ENSG00000007255	-1.42785	1.97012	29.3778	7.75347e-06	0.00010828	TRAPPC6A
ENSG00000072840	0.390981	6.89539	29.378	7.75295e-06	0.00010828	EVC
ENSG00000185104	0.3793	6.22132	29.3693	7.77036e-06	0.000108442	FAF1
ENSG00000135622	-1.0445	2.62055	29.3595	7.78994e-06	0.000108568	SEMA4F
ENSG00000166762	-0.924164	2.97012	29.3597	7.78953e-06	0.000108568	CATSPER2
ENSG00000146416	0.641167	4.21103	29.327	7.85516e-06	0.000109403	AIG1
ENSG00000111271	-0.630081	4.52243	29.3022	7.90536e-06	0.000109953	ACAD10
ENSG00000175662	-0.785752	4.43935	29.3048	7.90022e-06	0.000109953	TOM1L2
ENSG00000254979	0.97299	3.20957	29.2486	8.01524e-06	0.000111406	N/A
ENSG00000165617	2.34637	0.154306	29.2386	8.03587e-06	0.000111618	DACT1
ENSG00000124193	0.341327	6.6195	29.2288	8.05616e-06	0.000111824	SRSF6
ENSG00000096063	0.313604	6.46861	29.2086	8.09814e-06	0.000112331	SRPK1
ENSG00000106211	0.40088	6.49773	29.2028	8.11018e-06	0.000112422	HSPB1
ENSG00000107249	-0.368219	6.7679	29.1956	8.12517e-06	0.000112554	GLIS3
ENSG00000204620	0.752423	4.14694	29.1757	8.16689e-06	0.000113056	N/A
ENSG00000279689	-0.439187	5.4677	29.1658	8.18777e-06	0.000113269	N/A
ENSG00000221914	-0.388776	5.99565	29.1551	8.21036e-06	0.000113505	PPP2R2A
ENSG00000015532	-0.555466	4.9225	29.1385	8.24561e-06	0.000113916	XYLT2
ENSG00000149716	0.441543	5.46191	29.1265	8.27123e-06	0.000114193	LTO1
ENSG00000255236	-2.65064	0.895991	29.0669	8.39935e-06	0.000115884	CHKA-DT
ENSG00000163435	-0.386094	6.08098	29.0431	8.4511e-06	0.00011652	ELF3
ENSG00000286522	0.830371	5.49823	29.0076	8.52886e-06	0.000117513	H3C2
ENSG00000188157	0.362055	7.98074	29.0019	8.54161e-06	0.00011761	AGRN
ENSG00000185619	-0.432385	5.9341	28.9725	8.60677e-06	0.000118428	PCGF3
ENSG00000172264	0.709563	5.1517	28.9656	8.62211e-06	0.00011856	MACROD2
ENSG00000185324	-0.591497	4.68415	28.9458	8.66631e-06	0.000119088	CDK10
ENSG00000100104	0.543854	4.63523	28.9183	8.72812e-06	0.000119857	SRRD
ENSG00000104408	0.373982	7.84759	28.8914	8.78909e-06	0.000120614	EIF3E
ENSG00000101843	-0.688817	3.91934	28.86	8.86101e-06	0.00012152	PSMD10
ENSG00000145247	0.468944	5.25347	28.8492	8.88585e-06	0.000121779	OCIAD2
ENSG00000197415	0.687471	4.89382	28.8329	8.92338e-06	0.000122212	VEPH1
ENSG00000143476	0.744978	4.16116	28.823	8.94632e-06	0.000122445	DTL
ENSG00000123689	0.534116	4.40462	28.8096	8.97748e-06	0.00012279	G0S2
ENSG00000148843	0.295842	6.79234	28.8053	8.98734e-06	0.000122843	PDCD11
ENSG00000137393	0.811505	4.18346	28.7922	9.018e-06	0.00012318	RNF144B
ENSG00000159267	-0.487995	5.18859	28.7424	9.13544e-06	0.000124701	HLCS
ENSG00000108506	-0.562232	4.86369	28.723	9.18138e-06	0.000125245	INTS2
ENSG00000173227	-1.14746	1.99736	28.7138	9.20347e-06	0.000125464	SYT12
ENSG00000104413	-1.32248	1.92752	28.6842	9.27448e-06	0.000126191	ESRP1
ENSG00000182197	0.362685	7.61723	28.6837	9.27566e-06	0.000126191	EXT1
ENSG00000182934	-0.454134	5.46645	28.6814	9.28135e-06	0.000126191	SRPRA
ENSG00000269888	0.519064	5.14401	28.6819	9.27997e-06	0.000126191	N/A
ENSG00000230615	-2.583	0.527437	28.65	9.35735e-06	0.00012714	N/A
ENSG00000165240	-0.605136	4.97865	28.6321	9.401e-06	0.000127649	ATP7A
ENSG00000173848	0.603864	5.12834	28.5692	9.55607e-06	0.000129669	NET1
ENSG00000155304	-0.317762	6.17931	28.5448	9.61722e-06	0.000130412	HSPA13
ENSG00000134072	-0.636678	4.51622	28.4983	9.7345e-06	0.000131916	CAMK1
ENSG00000162300	-0.688975	4.11722	28.4793	9.78266e-06	0.000132481	ZFPL1
ENSG00000100938	-0.604043	4.87272	28.4428	9.87641e-06	0.000133663	GMPR2
ENSG00000108465	-0.467954	5.33681	28.4278	9.91504e-06	0.000134098	CDK5RAP3
ENSG00000065978	0.331333	9.66655	28.4232	9.92713e-06	0.000134173	YBX1
ENSG00000136205	0.359446	9.39133	28.4041	9.97664e-06	0.000134753	TNS3
ENSG00000107959	-0.39917	6.04896	28.4008	9.9852e-06	0.000134781	PITRM1
ENSG00000158089	0.504562	6.03376	28.3934	1.00047e-05	0.000134955	GALNT14
ENSG00000067066	0.376255	6.52877	28.3907	1.00117e-05	0.000134961	SP100
ENSG00000189091	-0.315445	7.56981	28.3594	1.0094e-05	0.000135981	SF3B3
ENSG00000102699	-0.340051	6.57034	28.3293	1.01738e-05	0.000136967	PARP4
ENSG00000272168	-0.537055	5.052	28.3261	1.01821e-05	0.000136989	CASC15
ENSG00000164045	0.998792	2.98528	28.3119	1.022e-05	0.000137409	CDC25A
ENSG00000074964	-0.465595	5.75678	28.3072	1.02326e-05	0.000137489	ARHGEF10L
ENSG00000113312	-0.363478	5.85467	28.2992	1.02542e-05	0.000137689	TTC1
ENSG00000101608	0.318994	8.21142	28.2791	1.03082e-05	0.000138324	MYL12A
ENSG00000286207	0.473596	5.27909	28.241	1.04116e-05	0.00013962	N/A
ENSG00000105929	-1.05904	2.57783	28.2288	1.0445e-05	0.000139976	ATP6V0A4
ENSG00000131236	0.323362	7.8737	28.2202	1.04686e-05	0.000140201	CAP1
ENSG00000198837	-0.38385	5.64275	28.2085	1.05008e-05	0.000140542	DENND4B
ENSG00000130766	0.309595	6.78473	28.1769	1.05882e-05	0.000141619	SESN2
ENSG00000121931	-0.727114	4.02428	28.1633	1.06261e-05	0.000141849	LRIF1
ENSG00000242902	-0.83478	3.25506	28.1682	1.06124e-05	0.000141849	FLNC-AS1
ENSG00000272589	-0.782432	3.65691	28.1641	1.06238e-05	0.000141849	ZSWIM8-AS1
ENSG00000166508	0.400311	6.08974	28.1466	1.06725e-05	0.000142377	MCM7
ENSG00000149273	0.318299	10.4592	28.1348	1.07056e-05	0.000142725	RPS3
ENSG00000117020	-0.322124	6.67602	28.0792	1.08633e-05	0.000144733	AKT3
ENSG00000180914	1.43203	2.09583	28.0537	1.09361e-05	0.000145601	OXTR
ENSG00000286116	-1.10242	3.1145	28.0515	1.09426e-05	0.000145601	N/A
ENSG00000137269	-0.74922	4.28975	28.0306	1.1003e-05	0.000146311	LRRC1
ENSG00000287978	2.40738	0.92145	28.0261	1.10159e-05	0.000146387	N/A
ENSG00000124374	-2.37089	0.563128	28.0043	1.10793e-05	0.000147135	PAIP2B
ENSG00000107077	-0.410131	5.4392	28.0007	1.10899e-05	0.00014718	KDM4C
ENSG00000173992	-0.594516	4.64739	27.9819	1.11449e-05	0.000147816	CCS
ENSG00000107537	-0.756624	3.76676	27.946	1.12507e-05	0.000149122	PHYH
ENSG00000140464	0.330985	6.40515	27.9161	1.13398e-05	0.000150207	PML
ENSG00000163754	-0.407131	5.31518	27.8953	1.1402e-05	0.000150934	GYG1
ENSG00000109654	-0.742891	3.91134	27.8485	1.15436e-05	0.000152612	TRIM2
ENSG00000288670	-1.00081	2.82992	27.849	1.15421e-05	0.000152612	N/A
ENSG00000001617	0.567399	5.01428	27.8234	1.16203e-05	0.000153455	SEMA3F
ENSG00000047346	-0.878888	3.08689	27.8228	1.16223e-05	0.000153455	FAM214A
ENSG00000273706	0.765234	3.41504	27.8141	1.1649e-05	0.000153708	LHX1
ENSG00000074054	-0.375638	6.35473	27.8064	1.16728e-05	0.000153924	CLASP1
ENSG00000166987	-0.482287	5.50624	27.778	1.17606e-05	0.000154983	MBD6
ENSG00000078795	1.07576	2.39527	27.7695	1.17872e-05	0.000155134	PKD2L2
ENSG00000141456	-0.360645	5.88223	27.7701	1.17852e-05	0.000155134	PELP1
ENSG00000202444	1.18989	3.09461	27.7562	1.18286e-05	0.000155579	RNU5E-6P
ENSG00000168916	-0.501912	6.42088	27.7332	1.19009e-05	0.00015643	ZNF608
ENSG00000144355	1.00148	2.23871	27.6997	1.20067e-05	0.00015772	DLX1
ENSG00000210154	0.814621	5.4425	27.6903	1.20368e-05	0.000158015	MT-TD
ENSG00000144199	-1.01909	2.75046	27.6841	1.20564e-05	0.000158171	FAHD2B
ENSG00000117394	0.407732	7.0824	27.6781	1.20757e-05	0.000158222	SLC2A1
ENSG00000167601	-0.330179	6.94841	27.6804	1.20683e-05	0.000158222	AXL
ENSG00000067533	-0.336992	5.9766	27.6658	1.21149e-05	0.000158588	RRP15
ENSG00000148339	-0.735219	4.74033	27.6645	1.21191e-05	0.000158588	SLC25A25
ENSG00000065427	0.306902	6.89435	27.6602	1.2133e-05	0.00015867	KARS1
ENSG00000119661	-0.752211	3.88619	27.6575	1.21415e-05	0.00015868	DNAL1
ENSG00000225377	-1.4196	1.91534	27.6518	1.21601e-05	0.000158822	NRSN2-AS1
ENSG00000070081	-0.691466	4.09339	27.6483	1.21713e-05	0.000158868	NUCB2
ENSG00000135723	0.63056	4.38651	27.6325	1.22225e-05	0.000159434	FHOD1
ENSG00000173272	0.582686	4.75884	27.6279	1.22371e-05	0.000159525	MZT2A
ENSG00000114982	0.31039	7.03132	27.5976	1.2336e-05	0.000160712	KANSL3
ENSG00000140688	-0.350238	5.76026	27.5796	1.23949e-05	0.000161376	RUSF1
ENSG00000120992	0.418517	5.67845	27.5763	1.24057e-05	0.000161416	LYPLA1
ENSG00000186281	-1.98587	1.38186	27.5634	1.24484e-05	0.000161868	GPAT2
ENSG00000100979	0.388565	6.45018	27.4915	1.26881e-05	0.000164882	PLTP
ENSG00000072042	-0.439582	5.1714	27.4808	1.27242e-05	0.000165246	RDH11
ENSG00000056558	2.11579	0.942507	27.4665	1.2773e-05	0.000165566	TRAF1
ENSG00000121310	-0.615419	4.59234	27.4666	1.27726e-05	0.000165566	ECHDC2
ENSG00000126012	-0.301507	7.07617	27.4703	1.27599e-05	0.000165566	KDM5C
ENSG00000155158	-0.824098	3.72137	27.4618	1.27887e-05	0.000165665	TTC39B
ENSG00000149428	-0.329531	7.46106	27.4455	1.28442e-05	0.00016628	HYOU1
ENSG00000172795	0.454583	5.60152	27.4262	1.29105e-05	0.000167033	DCP2
ENSG00000115758	-0.385029	5.89958	27.4235	1.29198e-05	0.000167047	ODC1
ENSG00000068438	0.341104	6.8342	27.4082	1.29724e-05	0.000167623	FTSJ1
ENSG00000158195	-0.360947	7.26282	27.3991	1.30037e-05	0.000167922	WASF2
ENSG00000100300	0.534344	4.83971	27.3943	1.30204e-05	0.000168032	TSPO
ENSG00000225733	-0.357888	5.78864	27.3883	1.30415e-05	0.000168198	FGD5-AS1
ENSG00000107854	-0.313206	6.62396	27.3645	1.31244e-05	0.000169161	TNKS2
ENSG00000263327	-1.27512	2.22882	27.3601	1.31395e-05	0.000169251	TAPT1-AS1
ENSG00000086061	0.304159	7.08824	27.3432	1.31991e-05	0.000169911	DNAJA1
ENSG00000176014	0.327791	7.65204	27.2833	1.34114e-05	0.000172536	TUBB6
ENSG00000274428	3.48795	0.459165	27.2792	1.34259e-05	0.000172615	RNVU1-25
ENSG00000101210	0.330787	9.08213	27.2674	1.34685e-05	0.000173054	EEF1A2
ENSG00000120696	-1.01714	2.77155	27.2568	1.35064e-05	0.000173434	KBTBD7
ENSG00000073464	-1.0965	2.97588	27.2432	1.35556e-05	0.000173636	CLCN4
ENSG00000155846	0.600027	5.09938	27.2445	1.3551e-05	0.000173636	PPARGC1B
ENSG00000177595	-1.03153	2.90797	27.2491	1.35343e-05	0.000173636	PIDD1
ENSG00000198585	-0.625642	4.81859	27.2431	1.3556e-05	0.000173636	NUDT16
ENSG00000011007	0.312111	6.57096	27.2126	1.36668e-05	0.000174947	ELOA
ENSG00000163468	0.319875	8.78995	27.1907	1.37469e-05	0.000175863	CCT3
ENSG00000067182	0.327028	6.26059	27.1872	1.37601e-05	0.000175922	TNFRSF1A
ENSG00000089248	-0.309378	6.76592	27.1792	1.37894e-05	0.000176187	ERP29
ENSG00000116962	0.397308	7.02832	27.1642	1.38447e-05	0.000176785	NID1
ENSG00000156113	0.538105	5.49341	27.1581	1.38672e-05	0.000176962	KCNMA1
ENSG00000097021	0.816609	3.89834	27.1246	1.3992e-05	0.000178444	ACOT7
ENSG00000228412	-1.48575	2.51707	27.1137	1.40331e-05	0.000178856	LNC-LBCS
ENSG00000130684	-0.530495	4.72191	27.1081	1.40541e-05	0.000179014	ZNF337
ENSG00000228242	-0.545843	4.91938	27.0907	1.41196e-05	0.000179736	XPC-AS1
ENSG00000103855	-0.318612	6.55894	27.085	1.41413e-05	0.000179901	CD276
ENSG00000115414	0.349379	11.5213	27.0712	1.41935e-05	0.000180454	FN1
ENSG00000119900	0.333559	7.65161	27.0667	1.42108e-05	0.000180563	OGFRL1
ENSG00000184432	-0.326762	7.21102	27.0565	1.42497e-05	0.000180944	COPB2
ENSG00000213903	-1.05296	2.48444	27.0498	1.42751e-05	0.000181156	LTB4R
ENSG00000120071	-0.330211	6.83995	27.0461	1.42895e-05	0.000181226	KANSL1
ENSG00000171421	-0.774371	3.8921	27.0283	1.43578e-05	0.000181981	MRPL36
ENSG00000139668	0.550784	4.66736	27.0197	1.43907e-05	0.000182285	WDFY2
ENSG00000135940	-0.424721	5.52597	26.991	1.45019e-05	0.00018358	COX5B
ENSG00000263798	-0.396375	5.62697	26.9153	1.47995e-05	0.000187233	N/A
ENSG00000034713	-0.483897	5.09727	26.8929	1.48888e-05	0.000188247	GABARAPL2
ENSG00000235027	0.343907	6.07181	26.8867	1.49136e-05	0.000188445	N/A
ENSG00000207501	2.06029	1.05419	26.8735	1.49669e-05	0.000189002	RNVU1-14
ENSG00000169213	0.407884	6.21394	26.8604	1.50197e-05	0.000189553	RAB3B
ENSG00000175455	0.369442	5.73058	26.8255	1.51614e-05	0.000191224	CCDC14
ENSG00000100311	0.869814	2.83118	26.7922	1.52978e-05	0.000192825	PDGFB
ENSG00000076248	0.69971	4.41873	26.6955	1.57014e-05	0.00019767	UNG
ENSG00000099953	-1.57693	2.04641	26.6976	1.56926e-05	0.00019767	MMP11
ENSG00000198589	-0.319484	6.10143	26.6816	1.57605e-05	0.000198293	LRBA
ENSG00000138279	-0.366428	5.93286	26.6689	1.58146e-05	0.000198853	ANXA7
ENSG00000149136	0.326783	7.90795	26.642	1.59298e-05	0.000200179	SSRP1
ENSG00000280778	-0.453472	5.22071	26.6189	1.60298e-05	0.000201312	N/A
ENSG00000110107	0.350241	6.3004	26.6072	1.60805e-05	0.000201825	PRPF19
ENSG00000106992	-0.700507	4.1107	26.5641	1.62686e-05	0.000204062	AK1
ENSG00000147912	-0.728006	3.45133	26.5222	1.64541e-05	0.000206176	FBXO10
ENSG00000247077	0.350476	5.66798	26.5215	1.64572e-05	0.000206176	PGAM5
ENSG00000085117	1.7064	2.96819	26.5161	1.64814e-05	0.000206354	CD82
ENSG00000100243	-0.326161	6.88908	26.5084	1.6516e-05	0.000206661	CYB5R3
ENSG00000047578	-0.38607	5.90064	26.5027	1.65412e-05	0.000206727	KATNIP
ENSG00000149480	0.361468	5.97563	26.5027	1.65413e-05	0.000206727	MTA2
ENSG00000107862	-0.333588	7.26421	26.4875	1.66095e-05	0.000207388	GBF1
ENSG00000130810	0.566628	5.26092	26.4864	1.66145e-05	0.000207388	PPAN
ENSG00000126767	-0.385239	5.34662	26.4732	1.66741e-05	0.000208006	ELK1
ENSG00000120451	-0.351505	6.29911	26.461	1.67292e-05	0.000208441	SNX19
ENSG00000174010	-0.553247	5.07986	26.461	1.67292e-05	0.000208441	KLHL15
ENSG00000154134	-1.03583	2.26758	26.4544	1.67592e-05	0.000208689	ROBO3
ENSG00000123983	-0.308678	7.04489	26.4486	1.67855e-05	0.000208889	ACSL3
ENSG00000061676	-0.323478	7.84046	26.4268	1.68848e-05	0.000209998	NCKAP1
ENSG00000143631	-0.621624	4.62472	26.419	1.69205e-05	0.000210315	FLG
ENSG00000164244	-0.457893	5.37141	26.4159	1.69351e-05	0.00021037	PRRC1
ENSG00000129636	-0.532626	4.92073	26.3761	1.71186e-05	0.000212393	ITFG1
ENSG00000255054	-0.771151	4.37957	26.3765	1.71167e-05	0.000212393	N/A
ENSG00000267205	-2.40295	0.325783	26.3424	1.7276e-05	0.000214216	N/A
ENSG00000077380	0.333189	6.31212	26.3126	1.74164e-05	0.000215827	DYNC1I2
ENSG00000174951	-1.47112	1.61147	26.3023	1.74652e-05	0.000216301	FUT1
ENSG00000244921	-1.70188	1.19994	26.2883	1.75319e-05	0.000216997	MTCYBP18
ENSG00000165434	0.933856	3.12345	26.2761	1.75903e-05	0.000217589	PGM2L1
ENSG00000282933	-0.881393	3.51749	26.2698	1.76205e-05	0.000217831	RHOXF1P3
ENSG00000169570	-0.685124	3.58631	26.2625	1.76552e-05	0.000218129	DTWD2
ENSG00000265735	-0.644247	11.411	26.2519	1.77061e-05	0.000218627	RN7SL5P
ENSG00000147853	-0.521882	4.96496	26.2336	1.77945e-05	0.000219586	AK3
ENSG00000142279	-0.545196	5.11762	26.201	1.79532e-05	0.000221279	WTIP
ENSG00000272822	0.355736	6.33573	26.2012	1.79521e-05	0.000221279	N/A
ENSG00000178202	-0.681819	4.2802	26.1878	1.80178e-05	0.000221943	POGLUT3
ENSG00000168785	0.786501	3.82316	26.1786	1.80633e-05	0.00022237	TSPAN5
ENSG00000185875	-1.03853	2.18551	26.1492	1.82085e-05	0.000224024	THNSL1
ENSG00000175110	-0.34509	6.25232	26.1432	1.82383e-05	0.000224256	MRPS22
ENSG00000123700	-0.785509	3.56384	26.1242	1.83327e-05	0.000225282	KCNJ2
ENSG00000111752	0.410611	5.34963	26.1161	1.83735e-05	0.000225649	PHC1
ENSG00000178988	-0.460738	5.66182	26.1029	1.84399e-05	0.000226329	MRFAP1L1
ENSG00000105518	-0.531975	5.11683	26.0365	1.8777e-05	0.000230329	TMEM205
ENSG00000137413	-0.584397	4.53047	26.0072	1.8928e-05	0.000232043	TAF8
ENSG00000153250	0.329679	6.96479	25.9614	1.91664e-05	0.000234826	RBMS1
ENSG00000288000	0.356017	6.04739	25.9348	1.93063e-05	0.000236399	N/A
ENSG00000250644	0.329129	8.46897	25.9161	1.94055e-05	0.000237472	N/A
ENSG00000085721	-0.479088	5.43977	25.9101	1.94374e-05	0.000237655	RRN3
ENSG00000146232	0.709221	3.58541	25.909	1.94435e-05	0.000237655	NFKBIE
ENSG00000104164	-0.415438	5.29348	25.9017	1.94824e-05	0.000237847	BLOC1S6
ENSG00000163349	0.346804	5.92789	25.9036	1.94722e-05	0.000237847	HIPK1
ENSG00000100354	-0.368777	5.70823	25.8779	1.96098e-05	0.00023926	TNRC6B
ENSG00000100714	0.328348	6.27282	25.8697	1.96536e-05	0.000239511	MTHFD1
ENSG00000155090	0.278891	6.72544	25.8717	1.96429e-05	0.000239511	KLF10
ENSG00000103051	-0.49044	4.90219	25.8419	1.98039e-05	0.000241199	COG4
ENSG00000075391	0.340721	7.45293	25.8106	1.99746e-05	0.000243046	RASAL2
ENSG00000280195	0.460057	6.15297	25.8098	1.99791e-05	0.000243046	N/A
ENSG00000137414	-0.84259	3.30888	25.8054	2.00031e-05	0.000243194	FAM8A1
ENSG00000097033	-0.345445	5.94042	25.8	2.00328e-05	0.000243269	SH3GLB1
ENSG00000147604	0.326825	9.30996	25.8	2.0033e-05	0.000243269	RPL7
ENSG00000268575	-0.570177	4.68939	25.7941	2.00653e-05	0.000243518	N/A
ENSG00000164967	-0.940056	2.85046	25.7837	2.01228e-05	0.000244071	RPP25L
ENSG00000101412	1.06337	3.54678	25.7675	2.02124e-05	0.000244987	E2F1
ENSG00000148400	0.424817	6.45146	25.7658	2.0222e-05	0.000244987	NOTCH1
ENSG00000174938	-0.624573	4.69938	25.7554	2.028e-05	0.000245544	SEZ6L2
ENSG00000184677	-0.349027	5.88908	25.7353	2.03921e-05	0.000246756	ZBTB40
ENSG00000122870	0.336769	8.09963	25.7274	2.04363e-05	0.000247146	BICC1
ENSG00000079263	1.36714	1.45324	25.7191	2.04833e-05	0.000247568	SP140
ENSG00000142949	0.324702	7.49711	25.6945	2.06218e-05	0.000249096	PTPRF
ENSG00000276550	-0.470695	5.60619	25.6845	2.06787e-05	0.000249637	HERC2P2
ENSG00000021355	-0.433897	5.43934	25.6821	2.06926e-05	0.000249658	SERPINB1
ENSG00000008086	0.463923	6.15534	25.6759	2.07275e-05	0.000249933	CDKL5
ENSG00000180881	-1.46815	1.49351	25.6717	2.07515e-05	0.000250076	CAPS2
ENSG00000112983	-0.371757	5.88223	25.6688	2.07683e-05	0.000250132	BRD8
ENSG00000108100	-0.327764	6.9094	25.6506	2.08728e-05	0.000251243	CCNY
ENSG00000135297	-0.557263	4.45743	25.6463	2.08972e-05	0.000251303	MTO1
ENSG00000231194	0.816924	3.77376	25.6454	2.09022e-05	0.000251303	FARP1-AS1
ENSG00000064225	0.663331	4.0179	25.6287	2.09989e-05	0.000252318	ST3GAL6
ENSG00000112972	-0.53356	4.95453	25.6138	2.10848e-05	0.000253202	HMGCS1
ENSG00000239920	-0.92399	4.91627	25.5988	2.11721e-05	0.000254102	N/A
ENSG00000076003	0.342856	6.15924	25.5946	2.11969e-05	0.000254252	MCM6
ENSG00000114573	-0.459249	5.17202	25.5757	2.13077e-05	0.000255432	ATP6V1A
ENSG00000135457	-0.533894	5.62041	25.5357	2.15441e-05	0.000258115	TFCP2
ENSG00000175602	-0.553051	4.46324	25.525	2.16072e-05	0.000258721	CCDC85B
ENSG00000184076	-0.910465	3.69479	25.4881	2.18286e-05	0.000261219	UQCR10
ENSG00000057757	0.467626	5.5128	25.4804	2.18751e-05	0.000261623	PITHD1
ENSG00000141753	0.759706	3.73002	25.4761	2.19013e-05	0.000261785	IGFBP4
ENSG00000172943	-0.397707	5.6712	25.4102	2.23037e-05	0.00026644	PHF8
ENSG00000063438	-1.32312	1.83535	25.4007	2.23621e-05	0.000266909	AHRR
ENSG00000287562	-1.8032	1.13097	25.3996	2.2369e-05	0.000266909	N/A
ENSG00000125741	-0.652777	4.28689	25.3965	2.2388e-05	0.000266982	OPA3
ENSG00000119139	0.435189	5.1107	25.3852	2.24586e-05	0.000267669	TJP2
ENSG00000158186	-0.657858	5.02031	25.3577	2.26299e-05	0.000269541	MRAS
ENSG00000239779	-0.884587	3.09512	25.3558	2.26419e-05	0.000269541	WBP1
ENSG00000197915	-0.392489	5.99296	25.3517	2.26673e-05	0.000269687	HRNR
ENSG00000108784	-0.622333	4.22085	25.3317	2.27933e-05	0.00027103	NAGLU
ENSG00000101596	0.355906	7.14326	25.3024	2.29792e-05	0.000273082	SMCHD1
ENSG00000158966	0.752943	4.66623	25.2828	2.31044e-05	0.000274412	CACHD1
ENSG00000153933	-0.35892	5.80147	25.2708	2.31815e-05	0.000275168	DGKE
ENSG00000147202	0.422936	5.91416	25.2337	2.34208e-05	0.000277848	DIAPH2
ENSG00000168273	-0.780463	3.17763	25.2219	2.34977e-05	0.000278554	SMIM4
ENSG00000170515	0.306108	7.10005	25.2204	2.35073e-05	0.000278554	PA2G4
ENSG00000128524	-0.724465	3.84688	25.2184	2.35209e-05	0.000278554	ATP6V1F
ENSG00000130758	-0.573178	4.32479	25.2055	2.36051e-05	0.00027939	MAP3K10
ENSG00000024048	-0.430857	5.34479	25.188	2.37197e-05	0.000280585	UBR2
ENSG00000210077	0.587644	6.12113	25.1857	2.37351e-05	0.000280607	MT-TV
ENSG00000130175	0.318155	7.76911	25.177	2.37928e-05	0.000280965	PRKCSH
ENSG00000164024	0.486243	5.24675	25.1787	2.37814e-05	0.000280965	METAP1
ENSG00000114026	-0.451792	5.19958	25.1698	2.38404e-05	0.000281366	OGG1
ENSG00000124587	-0.85377	3.08431	25.1449	2.40055e-05	0.000282911	PEX6
ENSG00000134982	-0.372463	5.86351	25.1441	2.40109e-05	0.000282911	APC
ENSG00000250337	-0.530249	5.07495	25.1439	2.40126e-05	0.000282911	PURPL
ENSG00000225032	0.816441	3.22485	25.1242	2.41444e-05	0.000284301	N/A
ENSG00000187109	0.350905	9.8323	25.1057	2.42689e-05	0.000285604	NAP1L1
ENSG00000125912	0.35966	5.71707	25.102	2.4294e-05	0.000285627	NCLN
ENSG00000143376	-0.314549	6.38326	25.1013	2.42987e-05	0.000285627	SNX27
ENSG00000213742	-0.513929	4.73737	25.0915	2.43649e-05	0.000286243	ZNF337-AS1
ENSG00000138759	0.35412	7.45715	25.0792	2.44483e-05	0.000287059	FRAS1
ENSG00000134824	0.571869	4.80328	25.0725	2.4494e-05	0.00028743	FADS2
ENSG00000167566	-0.349331	6.1033	25.0556	2.46097e-05	0.000288624	NCKAP5L
ENSG00000164609	-0.350956	5.91244	25.0424	2.47001e-05	0.000289354	SLU7
ENSG00000178685	-0.385759	5.67099	25.0439	2.46898e-05	0.000289354	PARP10
ENSG00000107929	0.319007	8.09757	25.038	2.47304e-05	0.000289544	LARP4B
ENSG00000107485	-1.71353	1.13633	25.0323	2.47695e-05	0.000289837	GATA3
ENSG00000160789	-0.332434	8.2107	25.0204	2.48517e-05	0.000290633	LMNA
ENSG00000125618	0.328552	7.03486	25.012	2.49101e-05	0.00029115	PAX8
ENSG00000142227	0.524186	4.63759	25.0029	2.49733e-05	0.000291496	EMP3
ENSG00000165802	-0.464362	5.04751	25.0049	2.49593e-05	0.000291496	NSMF
ENSG00000214026	0.787287	3.23109	25.0017	2.49821e-05	0.000291496	MRPL23
ENSG00000171155	-1.16899	2.24988	24.9984	2.50047e-05	0.000291594	C1GALT1C1
ENSG00000163472	-1.01486	2.80797	24.9905	2.506e-05	0.000292073	TMEM79
ENSG00000104957	-0.559769	4.66375	24.9819	2.51202e-05	0.000292609	YJU2B
ENSG00000121064	-0.992087	2.86037	24.9792	2.51393e-05	0.000292666	SCPEP1
ENSG00000132780	0.318302	7.01503	24.9442	2.53854e-05	0.000295363	NASP
ENSG00000108468	-0.386557	5.68969	24.93	2.54863e-05	0.00029637	CBX1
ENSG00000111846	-0.916424	2.42276	24.926	2.5515e-05	0.000296537	GCNT2
ENSG00000163902	0.318331	7.47266	24.8778	2.58607e-05	0.000300384	RPN1
ENSG00000263266	0.449828	5.81681	24.8741	2.58873e-05	0.000300524	RPS7P1
ENSG00000138032	-0.417707	5.44649	24.8486	2.60728e-05	0.000302506	PPM1B
ENSG00000082153	0.288533	7.02471	24.8452	2.60971e-05	0.000302617	BZW1
ENSG00000047365	-0.513809	4.2985	24.8418	2.61223e-05	0.000302738	ARAP2
ENSG00000171451	-0.799886	3.86657	24.8315	2.61976e-05	0.000303441	DSEL
ENSG00000124702	-0.652797	4.85029	24.8114	2.63452e-05	0.000304855	KLHDC3
ENSG00000168887	-0.49007	5.01045	24.8108	2.63494e-05	0.000304855	C2orf68
ENSG00000188215	-0.605155	4.40143	24.7883	2.65158e-05	0.000306609	DCUN1D3
ENSG00000137501	-1.0439	2.68183	24.7692	2.66585e-05	0.000308085	SYTL2
ENSG00000160293	0.351897	5.4509	24.7633	2.67021e-05	0.000308416	VAV2
ENSG00000147485	1.01343	2.31678	24.7608	2.67211e-05	0.000308462	PXDNL
ENSG00000106526	0.518912	4.744	24.7555	2.67607e-05	0.000308635	ACTR3C
ENSG00000152409	-0.388588	5.43928	24.7548	2.67661e-05	0.000308635	JMY
ENSG00000114127	-0.352349	6.20192	24.7488	2.6811e-05	0.00030898	XRN1
ENSG00000053372	0.465115	5.51226	24.7442	2.68453e-05	0.000309202	MRTO4
ENSG00000104388	-0.284546	6.5891	24.7408	2.68709e-05	0.000309323	RAB2A
ENSG00000157214	-0.77526	3.0202	24.7159	2.70592e-05	0.000311317	STEAP2
ENSG00000117859	-0.302839	6.74033	24.7074	2.71238e-05	0.000311711	OSBPL9
ENSG00000120963	-0.385731	5.52948	24.7089	2.71123e-05	0.000311711	ZNF706
ENSG00000066084	-0.326423	5.98195	24.6911	2.72482e-05	0.000312967	DIP2B
ENSG00000181472	0.615973	4.04376	24.6789	2.73418e-05	0.000313866	ZBTB2
ENSG00000165704	0.542536	5.40091	24.672	2.73946e-05	0.000314297	HPRT1
ENSG00000119778	-0.462981	4.88546	24.6658	2.74423e-05	0.000314668	ATAD2B
ENSG00000078246	-0.405151	5.55309	24.6548	2.7527e-05	0.000315463	TULP3
ENSG00000110497	-0.403361	5.44303	24.6475	2.75835e-05	0.000315935	AMBRA1
ENSG00000169129	0.363185	6.89897	24.6319	2.77043e-05	0.000317143	AFAP1L2
ENSG00000272620	0.327803	7.78462	24.5884	2.80451e-05	0.000320865	AFAP1-AS1
ENSG00000287929	2.09789	0.783282	24.5736	2.81621e-05	0.000322025	N/A
ENSG00000114854	-1.41587	2.89812	24.5664	2.82191e-05	0.000322497	TNNC1
ENSG00000101577	-0.331102	5.69741	24.555	2.83098e-05	0.000323355	LPIN2
ENSG00000135932	0.355788	6.02482	24.5223	2.85713e-05	0.00032616	CAB39
ENSG00000060140	1.39531	1.32244	24.5078	2.86882e-05	0.000327313	STYK1
ENSG00000062485	0.305539	6.49156	24.4916	2.88195e-05	0.000328332	CS
ENSG00000164187	-0.662744	4.42092	24.4941	2.87993e-05	0.000328332	LMBRD2
ENSG00000288681	1.39526	1.74455	24.4908	2.88254e-05	0.000328332	N/A
ENSG00000131323	0.454754	5.3146	24.4806	2.89087e-05	0.000329099	TRAF3
ENSG00000285816	0.638921	5.55777	24.4784	2.89268e-05	0.000329122	N/A
ENSG00000088826	0.554657	4.80699	24.4737	2.89652e-05	0.000329377	SMOX
ENSG00000169715	0.594995	4.0689	24.4672	2.90182e-05	0.000329797	MT1E
ENSG00000166046	-0.627421	4.6686	24.4587	2.90876e-05	0.000330221	TCP11L2
ENSG00000213551	0.456711	5.4836	24.4597	2.90793e-05	0.000330221	DNAJC9
ENSG00000104537	2.30097	1.77154	24.4377	2.92605e-05	0.000332001	ANXA13
ENSG00000135677	-0.293459	7.29207	24.4279	2.93414e-05	0.000332735	GNS
ENSG00000143437	-0.372854	5.79265	24.4046	2.95346e-05	0.000334742	ARNT
ENSG00000107223	0.332079	6.60834	24.4024	2.95526e-05	0.000334761	EDF1
ENSG00000066279	0.599732	5.47712	24.399	2.95813e-05	0.000334902	ASPM
ENSG00000124571	-0.30494	6.41737	24.3862	2.9688e-05	0.000335925	XPO5
ENSG00000117222	-0.399959	5.34858	24.3837	2.97095e-05	0.000335984	RBBP5
ENSG00000106049	0.404057	5.12658	24.3644	2.98718e-05	0.000337633	HIBADH
ENSG00000262660	0.307997	6.35981	24.3622	2.98897e-05	0.00033765	N/A
ENSG00000099290	-0.281509	6.49741	24.3598	2.99101e-05	0.000337695	WASHC2A
ENSG00000259342	1.68148	2.07688	24.3579	2.99268e-05	0.000337698	N/A
ENSG00000116704	-0.705691	3.94932	24.347	3.00185e-05	0.000338547	SLC35D1
ENSG00000153094	0.486713	5.2911	24.3434	3.00488e-05	0.000338703	BCL2L11
ENSG00000222041	0.530335	6.81912	24.3375	3.00994e-05	0.000339088	CYTOR
ENSG00000286078	-0.891486	3.22177	24.3306	3.01576e-05	0.000339558	N/A
ENSG00000168090	-0.444573	5.1337	24.2907	3.04998e-05	0.0003432	COPS6
ENSG00000174231	-0.314285	7.94522	24.289	3.05144e-05	0.0003432	PRPF8
ENSG00000133872	-0.344566	6.00613	24.2718	3.06633e-05	0.000344685	SARAF
ENSG00000185278	-0.407526	5.7427	24.2582	3.07818e-05	0.000345828	ZBTB37
ENSG00000104419	-0.376989	7.28287	24.2392	3.09472e-05	0.000347497	NDRG1
ENSG00000125995	-0.482482	4.98104	24.2185	3.11295e-05	0.000349354	ROMO1
ENSG00000166435	-0.355066	5.91043	24.2072	3.12292e-05	0.000350281	XRRA1
ENSG00000196704	-0.380853	5.8769	24.1845	3.14302e-05	0.000352344	AMZ2
ENSG00000149269	-0.605655	4.71857	24.1764	3.15026e-05	0.000352963	PAK1
ENSG00000130816	0.339375	6.32161	24.1563	3.16824e-05	0.000354785	DNMT1
ENSG00000109971	0.298042	9.57964	24.1489	3.17496e-05	0.00035515	HSPA8
ENSG00000264859	0.651905	4.12682	24.1496	3.17433e-05	0.00035515	DSG2-AS1
ENSG00000116688	0.295356	7.01425	24.1333	3.18896e-05	0.000356523	MFN2
ENSG00000073050	-0.774176	4.18682	24.1301	3.19192e-05	0.000356659	XRCC1
ENSG00000183401	-0.536734	5.20125	24.1256	3.19598e-05	0.000356725	CCDC159
ENSG00000228288	-1.77512	1.43606	24.127	3.19474e-05	0.000356725	PCAT6
ENSG00000042753	0.370714	5.38608	24.1115	3.20882e-05	0.000357964	AP2S1
ENSG00000278505	-2.49868	0.663981	24.1075	3.21246e-05	0.000358176	C17orf78
ENSG00000259660	-0.938025	4.54158	24.0945	3.22432e-05	0.000359304	DNM1P47
ENSG00000287967	-0.979636	3.48774	24.0697	3.24711e-05	0.000361648	N/A
ENSG00000203852	0.833707	4.61684	24.0672	3.24939e-05	0.000361705	H3C15
ENSG00000168970	-0.770886	3.39665	24.054	3.26158e-05	0.000362866	JMJD7-PLA2G4B
ENSG00000215458	-0.991862	2.73589	24.0381	3.27635e-05	0.000364312	AATBC
ENSG00000112419	0.578644	4.51853	24.028	3.28581e-05	0.000365167	PHACTR2
ENSG00000250234	0.844803	3.65558	24.0235	3.28994e-05	0.000365429	N/A
ENSG00000228315	-0.615354	4.35063	24.0005	3.31153e-05	0.000367628	GUSBP11
ENSG00000160679	-0.368628	5.77227	23.997	3.31484e-05	0.000367797	CHTOP
ENSG00000256825	-1.34286	1.83716	23.9772	3.3336e-05	0.000369679	N/A
ENSG00000146540	-0.496721	5.5917	23.9626	3.34746e-05	0.000371017	C7orf50
ENSG00000153560	0.333484	5.77258	23.9568	3.35296e-05	0.000371426	UBP1
ENSG00000100934	-0.364147	6.07691	23.8999	3.40774e-05	0.000377291	SEC23A
ENSG00000143575	-0.312623	6.14512	23.8955	3.41203e-05	0.000377428	HAX1
ENSG00000273658	0.295592	6.54115	23.8949	3.41265e-05	0.000377428	N/A
ENSG00000164597	-0.374883	5.26072	23.8851	3.42211e-05	0.000378271	COG5
ENSG00000174564	-0.368546	6.51877	23.8675	3.43933e-05	0.00037997	IL20RB
ENSG00000233328	1.0798	2.15976	23.8611	3.44564e-05	0.000380463	PFN1P1
ENSG00000246366	-0.589301	4.31517	23.858	3.44873e-05	0.000380477	LACTB2-AS1
ENSG00000279232	0.63283	4.0684	23.8572	3.44947e-05	0.000380477	N/A
ENSG00000142459	-0.694245	3.84726	23.8065	3.49972e-05	0.000385813	EVI5L
ENSG00000124164	-0.32924	6.01973	23.8002	3.50607e-05	0.000386307	VAPB
ENSG00000185010	-1.05516	2.68262	23.7836	3.52269e-05	0.00038793	F8
ENSG00000125651	-0.340737	7.28457	23.7793	3.52704e-05	0.000388201	GTF2F1
ENSG00000137831	0.335285	7.46135	23.7726	3.53377e-05	0.000388734	UACA
ENSG00000150093	0.329399	9.50913	23.7515	3.55512e-05	0.000390665	ITGB1
ENSG00000162236	-0.496595	4.86708	23.7533	3.55333e-05	0.000390665	STX5
ENSG00000092853	0.605043	4.85367	23.7477	3.55903e-05	0.000390885	CLSPN
ENSG00000284154	0.650803	4.12988	23.7437	3.56304e-05	0.000391117	MIR3605
ENSG00000165891	0.585372	4.21118	23.7341	3.57289e-05	0.000391989	E2F7
ENSG00000143702	0.332646	7.04111	23.7225	3.58473e-05	0.000393078	CEP170
ENSG00000145907	0.30208	7.52634	23.7088	3.59878e-05	0.00039429	G3BP1
ENSG00000152137	-2.70629	2.14127	23.708	3.59961e-05	0.00039429	HSPB8
ENSG00000167747	0.307364	6.02631	23.6783	3.63037e-05	0.000397235	C19orf48
ENSG00000232110	0.626997	3.88172	23.679	3.62966e-05	0.000397235	N/A
ENSG00000112787	0.300892	6.58439	23.668	3.6411e-05	0.000398198	FBRSL1
ENSG00000113845	-0.41062	5.88703	23.6613	3.6481e-05	0.000398751	TIMMDC1
ENSG00000165209	-0.586122	4.52995	23.6529	3.65689e-05	0.000399501	STRBP
ENSG00000197046	1.29174	1.21531	23.6494	3.66054e-05	0.000399686	SIGLEC15
ENSG00000149100	0.30479	6.95832	23.5952	3.71785e-05	0.000405729	EIF3M
ENSG00000105825	0.869332	3.5151	23.5497	3.76668e-05	0.00041084	TFPI2
ENSG00000143457	-0.477794	4.71786	23.5301	3.78787e-05	0.000412933	GOLPH3L
ENSG00000197444	-1.27458	1.63868	23.5271	3.79118e-05	0.000413074	OGDHL
ENSG00000283189	-0.868081	2.53547	23.517	3.80213e-05	0.000414048	N/A
ENSG00000103657	-0.333072	6.3741	23.5122	3.8074e-05	0.000414403	HERC1
ENSG00000129562	-0.555348	4.81964	23.4967	3.8244e-05	0.000416032	DAD1
ENSG00000105185	0.388944	5.76653	23.484	3.83843e-05	0.000417131	PDCD5
ENSG00000135090	0.435747	5.54763	23.4839	3.83855e-05	0.000417131	TAOK3
ENSG00000090238	-0.73028	3.57558	23.457	3.86831e-05	0.000420102	YPEL3
ENSG00000106266	-0.414604	5.27624	23.4555	3.86998e-05	0.000420102	SNX8
ENSG00000286223	0.41689	5.39505	23.4368	3.89086e-05	0.000422146	N/A
ENSG00000187066	-0.68617	3.84926	23.3517	3.9873e-05	0.000432382	TMEM262
ENSG00000107581	0.304143	9.5293	23.3426	3.99775e-05	0.000433286	EIF3A
ENSG00000169554	0.363127	6.69557	23.2905	4.05826e-05	0.000439613	ZEB2
ENSG00000197568	-0.966035	3.03721	23.2788	4.07205e-05	0.000440643	HHLA3
ENSG00000283791	-0.821863	3.88949	23.2804	4.07016e-05	0.000440643	MIR612
ENSG00000100320	-0.349746	6.12995	23.2637	4.08984e-05	0.000442335	RBFOX2
ENSG00000173889	-0.351414	6.50117	23.2593	4.095e-05	0.000442661	PHC3
ENSG00000127125	-0.482742	4.90589	23.2333	4.12594e-05	0.00044577	PPCS
ENSG00000165304	0.755295	3.83068	23.2252	4.13553e-05	0.000446264	MELK
ENSG00000215769	-0.60208	4.00382	23.2256	4.13508e-05	0.000446264	ARHGAP27P1-BPTFP1-KPNA2P3
ENSG00000261236	0.428491	5.33358	23.224	4.13701e-05	0.000446264	BOP1
ENSG00000185760	0.689854	3.56339	23.2175	4.1448e-05	0.000446869	KCNQ5
ENSG00000069399	0.694108	4.39493	23.1985	4.16762e-05	0.000449005	BCL3
ENSG00000130208	0.665936	3.83601	23.1973	4.16898e-05	0.000449005	APOC1
ENSG00000165476	-0.402659	5.58312	23.1948	4.17208e-05	0.000449104	REEP3
ENSG00000273329	-0.857251	2.66914	23.158	4.21672e-05	0.000453672	N/A
ENSG00000153936	-0.458526	5.01586	23.143	4.23495e-05	0.000455158	HS2ST1
ENSG00000159588	-1.18966	1.82249	23.1447	4.23287e-05	0.000455158	CCDC17
ENSG00000157193	0.690064	3.17311	23.132	4.24848e-05	0.000456373	LRP8
ENSG00000132970	-0.512036	4.55975	23.1258	4.25616e-05	0.00045696	WASF3
ENSG00000119711	-1.21215	2.50934	23.119	4.26449e-05	0.000457615	ALDH6A1
ENSG00000176393	-0.322621	6.09741	23.1167	4.26742e-05	0.000457691	RNPEP
ENSG00000130787	-0.389131	5.9672	23.1146	4.26991e-05	0.000457719	HIP1R
ENSG00000110514	-0.350477	5.57942	23.1014	4.2863e-05	0.000459237	MADD
ENSG00000159842	0.441349	5.53367	23.0827	4.30961e-05	0.000461494	ABR
ENSG00000080822	-0.463469	5.50493	23.0632	4.33397e-05	0.000463861	CLDND1
ENSG00000182095	-0.358515	8.29444	23.0593	4.33887e-05	0.000464144	TNRC18
ENSG00000105048	-1.13419	2.76504	23.0554	4.34381e-05	0.000464431	TNNT1
ENSG00000197044	-1.17209	2.48451	23.0318	4.37361e-05	0.000467182	ZNF441
ENSG00000284074	1.09722	2.26024	23.0315	4.37409e-05	0.000467182	MIR4758
ENSG00000282977	0.290433	6.54754	23.0225	4.38553e-05	0.000468162	PCBP2-OT1
ENSG00000131966	-0.519549	4.62806	23.0101	4.40128e-05	0.000469599	ACTR10
ENSG00000179051	0.285383	7.5743	22.9881	4.42947e-05	0.000472362	RCC2
ENSG00000137449	0.337757	6.12146	22.9861	4.43202e-05	0.000472382	CPEB2
ENSG00000166546	-2.54124	0.00838616	22.9844	4.43425e-05	0.000472382	BEAN1
ENSG00000108828	-0.284403	7.20536	22.9824	4.43677e-05	0.000472405	VAT1
ENSG00000120306	-0.450478	4.88293	22.9685	4.45476e-05	0.000474076	CYSTM1
ENSG00000182220	-0.381557	5.64535	22.9628	4.46209e-05	0.000474611	ATP6AP2
ENSG00000050344	0.837975	3.64258	22.9423	4.48875e-05	0.000477199	NFE2L3
ENSG00000163558	-0.343864	5.90699	22.9104	4.53066e-05	0.000481405	PRKCI
ENSG00000116285	0.35218	8.28343	22.899	4.54567e-05	0.00048248	ERRFI1
ENSG00000138433	-0.378124	5.63671	22.8974	4.54781e-05	0.00048248	CIR1
ENSG00000175414	0.667319	4.0158	22.9006	4.54354e-05	0.00048248	ARL10
ENSG00000100764	-0.33747	5.60004	22.8765	4.57552e-05	0.00048517	PSMC1
ENSG00000141564	-0.330585	7.17323	22.8679	4.58689e-05	0.000486126	RPTOR
ENSG00000132840	-0.461343	4.90311	22.8465	4.61567e-05	0.000488924	BHMT2
ENSG00000146072	-0.365056	6.56725	22.8373	4.62798e-05	0.000489975	TNFRSF21
ENSG00000127314	0.320111	6.25964	22.8338	4.63269e-05	0.000490221	RAP1B
ENSG00000166881	-0.705146	3.94678	22.8213	4.64956e-05	0.000491754	NEMP1
ENSG00000185561	-0.606928	4.53908	22.8135	4.6602e-05	0.000492626	TLCD2
ENSG00000181789	-0.295983	7.14497	22.8022	4.67554e-05	0.000493994	COPG1
ENSG00000135709	-1.04665	2.55735	22.7944	4.68619e-05	0.000494863	KIAA0513
ENSG00000153395	0.489375	4.90417	22.7927	4.68858e-05	0.000494863	LPCAT1
ENSG00000196811	-1.11375	1.91963	22.7887	4.69396e-05	0.000495177	CHRNG
ENSG00000136521	-0.527038	4.4113	22.7671	4.7236e-05	0.000498048	NDUFB5
ENSG00000163428	-0.283483	7.07728	22.7391	4.76245e-05	0.000501887	LRRC58
ENSG00000041982	0.684497	3.11652	22.7212	4.78727e-05	0.000504244	TNC
ENSG00000250264	0.509192	4.88991	22.7079	4.80594e-05	0.000505952	N/A
ENSG00000106617	-0.389092	5.66324	22.6922	4.82801e-05	0.000508016	PRKAG2
ENSG00000143179	0.313932	6.25555	22.6875	4.83467e-05	0.000508456	UCK2
ENSG00000114279	0.638091	5.09534	22.6709	4.85825e-05	0.000510675	FGF12
ENSG00000163545	0.345719	6.0326	22.6661	4.86494e-05	0.000511117	NUAK2
ENSG00000088387	0.373468	5.34024	22.6572	4.87768e-05	0.000512194	DOCK9
ENSG00000177426	0.3234	6.29985	22.633	4.91237e-05	0.000515573	TGIF1
ENSG00000225855	-0.390559	5.59627	22.6151	4.93815e-05	0.000518014	RUSC1-AS1
ENSG00000256514	-0.35086	5.75831	22.6129	4.94131e-05	0.000518082	N/A
ENSG00000132837	-0.957191	2.88119	22.58	4.98905e-05	0.000522821	DMGDH
ENSG00000093000	0.284293	6.12725	22.5739	4.99794e-05	0.000523486	NUP50
ENSG00000205220	0.483695	4.83242	22.5497	5.03359e-05	0.000526951	PSMB10
ENSG00000113658	-0.33009	5.78131	22.5356	5.05441e-05	0.000528862	SMAD5
ENSG00000105866	-0.748589	3.95891	22.5037	5.10186e-05	0.000533458	SP4
ENSG00000129295	-0.737783	3.99988	22.5026	5.10352e-05	0.000533458	DNAAF11
ENSG00000134077	-0.292557	6.28569	22.4944	5.11586e-05	0.000534476	THUMPD3
ENSG00000168758	0.595876	4.08039	22.4351	5.20567e-05	0.000543583	SEMA4C
ENSG00000135775	-0.360452	5.47293	22.4065	5.24953e-05	0.000547885	COG2
ENSG00000166689	0.522363	5.02942	22.3887	5.27703e-05	0.000550475	PLEKHA7
ENSG00000164347	-0.592839	4.38705	22.3856	5.28186e-05	0.0005507	GFM2
ENSG00000163155	-0.725593	3.26959	22.3697	5.30668e-05	0.000553008	LYSMD1
ENSG00000285077	1.05921	2.93322	22.3669	5.31106e-05	0.000553184	ARHGAP11B
ENSG00000125734	-0.443756	5.16523	22.3579	5.3251e-05	0.000554366	GPR108
ENSG00000157796	-0.48838	4.99018	22.3449	5.34555e-05	0.000556213	WDR19
ENSG00000143850	-0.297861	7.63889	22.3314	5.36671e-05	0.000558132	PLEKHA6
ENSG00000125650	-1.47101	1.90134	22.3237	5.37898e-05	0.000559125	PSPN
ENSG00000170017	-0.291716	7.3804	22.3165	5.39029e-05	0.000560018	ALCAM
ENSG00000179151	-0.427874	5.11849	22.3128	5.39619e-05	0.000560348	EDC3
ENSG00000111679	-0.707851	3.47468	22.2992	5.4179e-05	0.000562319	PTPN6
ENSG00000265784	0.599791	4.01722	22.2686	5.46685e-05	0.000567113	N/A
ENSG00000136240	-0.295667	6.70511	22.2456	5.50405e-05	0.000570397	KDELR2
ENSG00000153310	-0.359454	5.86481	22.2467	5.50231e-05	0.000570397	CYRIB
ENSG00000255339	-0.373613	5.65093	22.2394	5.5142e-05	0.000571161	N/A
ENSG00000261771	-0.310849	7.27793	22.2319	5.52646e-05	0.000572143	DNAAF4-CCPG1
ENSG00000206560	0.332528	6.40019	22.2257	5.53646e-05	0.00057289	ANKRD28
ENSG00000155096	0.261049	7.01862	22.2173	5.55019e-05	0.000574022	AZIN1
ENSG00000092203	-0.332967	5.67305	22.2092	5.56352e-05	0.000575112	TOX4
ENSG00000148303	0.290408	8.61259	22.2053	5.56999e-05	0.000575491	RPL7A
ENSG00000102387	2.33888	0.405936	22.1983	5.58139e-05	0.000576379	TAF7L
ENSG00000008838	-0.492275	5.19205	22.1939	5.58876e-05	0.000576851	MED24
ENSG00000018699	0.511862	4.7206	22.1549	5.65336e-05	0.000583099	TTC27
ENSG00000116560	-0.309478	8.79409	22.1523	5.6578e-05	0.000583099	SFPQ
ENSG00000151239	-0.340317	5.94682	22.1539	5.65505e-05	0.000583099	TWF1
ENSG00000170540	-0.355887	6.22389	22.1415	5.67586e-05	0.000584667	ARL6IP1
ENSG00000146592	-0.388844	6.18374	22.1188	5.71408e-05	0.00058831	CREB5
ENSG00000102804	0.261272	6.99712	22.113	5.72389e-05	0.000589026	TSC22D1
[truncated: 3,768 more rows]

## Sheet: KD24-0vsScr24-0
	logFC	logCPM	F	PValue	FDR	gene_name
ENSG00000163661	-2.3263	7.31815	526.774	3.20815e-20	6.59949e-16	PTX3
ENSG00000136244	-3.0386	6.07748	342.208	1.16803e-17	1.06898e-13	IL6
ENSG00000161638	-1.74039	7.53719	334.949	1.55896e-17	1.06898e-13	ITGA5
ENSG00000136997	-1.53804	7.64262	303.32	5.89022e-17	3.02919e-13	MYC
ENSG00000142871	-1.54957	7.99807	266.242	3.32307e-16	1.13931e-12	CCN1
ENSG00000156510	-1.49972	7.22586	269.151	2.87899e-16	1.13931e-12	HKDC1
ENSG00000128567	-1.39911	6.7615	254.903	5.89311e-16	1.73182e-12	PODXL
ENSG00000137801	-1.50545	10.5716	238.057	1.4422e-15	3.70844e-12	THBS1
ENSG00000163739	-1.93053	5.76157	230.025	2.25485e-15	5.15383e-12	CXCL1
ENSG00000198959	-1.33723	10.404	227.319	2.62937e-15	5.40888e-12	TGM2
ENSG00000151388	-1.48995	8.15044	218.734	4.32916e-15	8.09592e-12	ADAMTS12
ENSG00000184371	-1.35375	7.49742	214.848	5.45662e-15	9.35401e-12	CSF1
ENSG00000181649	-1.81816	5.59464	211.011	6.88259e-15	1.08909e-11	PHLDA2
ENSG00000116584	-1.19785	7.69598	185.487	3.57065e-14	5.24655e-11	ARHGEF2
ENSG00000074590	-1.41976	6.53048	183.922	3.97487e-14	5.45113e-11	NUAK1
ENSG00000138166	-1.92753	4.8722	174.337	7.80503e-14	1.00348e-10	DUSP5
ENSG00000141682	-1.32756	6.24639	171.297	9.73238e-14	1.17768e-10	PMAIP1
ENSG00000150667	-1.50071	7.47534	167.856	1.25453e-13	1.35826e-10	FSIP1
ENSG00000166592	-1.24745	6.29136	168.522	1.19397e-13	1.35826e-10	RRAD
ENSG00000179222	1.47029	6.00205	163.027	1.80525e-13	1.85679e-10	MAGED1
ENSG00000112096	-1.15556	6.7437	162.241	1.91713e-13	1.87797e-10	SOD2
ENSG00000159200	-1.38688	5.7522	157.31	2.81154e-13	2.62891e-10	RCAN1
ENSG00000115963	-1.27102	6.48209	155.983	3.12207e-13	2.67601e-10	RND3
ENSG00000134954	-1.10627	7.40788	156.305	3.04352e-13	2.67601e-10	ETS1
ENSG00000130164	1.63762	5.86478	151.829	4.3555e-13	3.58388e-10	LDLR
ENSG00000049656	-1.23195	8.09846	150.974	4.6688e-13	3.68286e-10	CLPTM1L
ENSG00000173334	-1.69838	5.93505	150.548	4.83386e-13	3.68286e-10	TRIB1
ENSG00000185215	-1.24768	7.11577	145.824	7.14641e-13	5.25032e-10	TNFAIP2
ENSG00000181222	1.07614	7.56971	144.745	7.8256e-13	5.55105e-10	POLR2A
ENSG00000171617	-1.82789	5.18155	144.184	8.20575e-13	5.62668e-10	ENC1
ENSG00000278621	-1.40784	6.77117	141.71	1.01334e-12	6.72434e-10	THBS1-AS1
ENSG00000111057	-1.07501	7.16345	137.15	1.50732e-12	9.3961e-10	KRT18
ENSG00000157654	-1.03086	7.13167	137.157	1.5064e-12	9.3961e-10	PALM2AKAP2
ENSG00000249375	-1.44298	5.49795	136.702	1.56824e-12	9.48832e-10	CASC11
ENSG00000135074	-1.16304	6.70126	130.733	2.68626e-12	1.57883e-09	ADAM19
ENSG00000137936	-1.067	6.25204	129.422	3.03176e-12	1.7324e-09	BCAR3
ENSG00000109814	1.0166	6.38334	128.086	3.43276e-12	1.90852e-09	UGDH
ENSG00000183087	-1.19858	5.75781	127.34	3.68121e-12	1.99279e-09	GAS6
ENSG00000117724	1.01344	7.35518	126.858	3.85193e-12	2.03174e-09	CENPF
ENSG00000274070	2.10854	4.24697	119.209	8.06259e-12	4.14639e-09	CASTOR2
ENSG00000131018	1.05384	7.62608	117.701	9.36814e-12	4.58838e-09	SYNE1
ENSG00000138061	1.17616	6.27589	117.912	9.17279e-12	4.58838e-09	CYP1B1
ENSG00000058085	-1.14593	6.52202	117.213	9.83817e-12	4.70654e-09	LAMC2
ENSG00000257453	-1.20973	6.67238	116.44	1.06345e-11	4.97188e-09	PHLDA1-AS1
ENSG00000163545	-1.06182	6.0326	113.341	1.45904e-11	6.66978e-09	NUAK2
ENSG00000122641	-1.25998	8.3959	109.335	2.21908e-11	9.92363e-09	INHBA
ENSG00000179428	-2.99383	3.92436	107.401	2.72913e-11	1.19449e-08	IL6-AS1
ENSG00000162692	-1.07214	6.52378	105.487	3.35893e-11	1.43951e-08	VCAM1
ENSG00000088756	1.34764	5.26683	104.598	3.70255e-11	1.55439e-08	ARHGAP28
ENSG00000087074	-0.967657	7.62783	102.139	4.86487e-11	1.96226e-08	PPP1R15A
ENSG00000277967	-1.0128	7.36771	102.299	4.77856e-11	1.96226e-08	N/A
ENSG00000177410	-0.935924	7.83702	101.869	5.01464e-11	1.98377e-08	ZFAS1
ENSG00000090339	-0.914045	6.7257	101.358	5.31155e-11	2.01607e-08	ICAM1
ENSG00000139289	-1.1047	7.37348	101.494	5.23047e-11	2.01607e-08	PHLDA1
ENSG00000164930	0.888392	6.27404	101.114	5.45959e-11	2.01607e-08	FZD6
ENSG00000274760	-0.9433	7.25661	101.068	5.4883e-11	2.01607e-08	N/A
ENSG00000197536	-0.882138	6.48007	99.7318	6.38783e-11	2.30533e-08	IRF1-AS1
ENSG00000122861	-0.846048	6.91537	99.2554	6.74561e-11	2.39248e-08	PLAU
ENSG00000105974	-0.891498	7.07614	98.6382	7.24143e-11	2.5248e-08	CAV1
ENSG00000125347	-0.908137	7.02738	97.8523	7.92971e-11	2.7187e-08	IRF1
ENSG00000161791	-0.943119	7.49568	96.8227	8.93921e-11	3.01457e-08	FMNL3
ENSG00000147010	-0.922279	6.70178	95.7523	1.01358e-10	3.36297e-08	SH3KBP1
ENSG00000170456	1.18104	5.21882	95.4066	1.05579e-10	3.44741e-08	DENND5B
ENSG00000105889	-1.9148	4.65605	93.9267	1.25897e-10	4.04662e-08	STEAP1B
ENSG00000226380	-1.46287	5.24664	93.1311	1.38513e-10	4.38362e-08	N/A
ENSG00000078246	1.1008	5.55309	92.1419	1.56114e-10	4.79317e-08	TULP3
ENSG00000094916	0.911054	7.60386	92.1597	1.55778e-10	4.79317e-08	CBX5
ENSG00000162772	-1.3101	5.59082	90.6898	1.86418e-10	5.63942e-08	ATF3
ENSG00000101384	-0.918242	9.22262	90.0337	2.02121e-10	6.02584e-08	JAG1
ENSG00000197712	1.0266	5.61294	88.5424	2.43318e-10	7.15043e-08	FAM114A1
ENSG00000133816	-0.968239	7.96664	87.9682	2.61502e-10	7.47132e-08	MICAL2
ENSG00000143126	1.09298	5.69457	88.0788	2.57888e-10	7.47132e-08	CELSR2
ENSG00000182253	1.47353	4.82351	87.8243	2.6628e-10	7.50363e-08	SYNM
ENSG00000168264	-0.806301	7.17707	87.2885	2.84919e-10	7.92036e-08	IRF2BP2
ENSG00000116005	0.997386	5.81578	87.1403	2.90318e-10	7.96284e-08	PCYOX1
ENSG00000242110	1.44738	4.91028	86.4044	3.18789e-10	8.6287e-08	AMACR
ENSG00000100292	-1.13329	5.44038	85.1511	3.74372e-10	9.74835e-08	HMOX1
ENSG00000100354	0.983629	5.70823	85.2342	3.70386e-10	9.74835e-08	TNRC6B
ENSG00000285920	1.43016	4.77997	85.1562	3.74128e-10	9.74835e-08	N/A
ENSG00000092964	-1.06372	6.86915	84.7064	3.96516e-10	1.01793e-07	DPYSL2
ENSG00000163735	-1.45462	4.9337	84.6231	4.00817e-10	1.01793e-07	CXCL5
ENSG00000116478	1.0028	5.74586	84.4289	4.11039e-10	1.01873e-07	HDAC1
ENSG00000187837	0.804862	7.11044	84.433	4.10822e-10	1.01873e-07	H1-2
ENSG00000118503	-1.9951	3.99533	83.8687	4.42116e-10	1.08271e-07	TNFAIP3
ENSG00000136826	-1.49523	4.91806	83.5823	4.58969e-10	1.11076e-07	KLF4
ENSG00000110047	-0.87597	6.07013	83.2754	4.77788e-10	1.14286e-07	EHD1
ENSG00000145632	-0.820638	7.98228	83.1225	4.87472e-10	1.15262e-07	PLK2
ENSG00000110092	-0.772515	7.85136	82.9555	4.9829e-10	1.15451e-07	CCND1
ENSG00000114796	0.953185	5.5273	82.9371	4.99497e-10	1.15451e-07	KLHL24
ENSG00000234741	-0.805131	7.95056	82.8136	5.07681e-10	1.16039e-07	GAS5
ENSG00000171793	-0.84952	6.96813	81.9615	5.68215e-10	1.28448e-07	CTPS1
ENSG00000261115	-0.841688	6.54681	81.1381	6.34092e-10	1.41782e-07	TMEM178B
ENSG00000185650	-0.839946	8.45892	80.7493	6.67988e-10	1.47755e-07	ZFP36L1
ENSG00000078804	1.85614	4.72763	79.9623	7.42685e-10	1.62529e-07	TP53INP2
ENSG00000184557	-1.26428	5.30961	79.51	7.89612e-10	1.7098e-07	SOCS3
ENSG00000128595	0.755486	7.1342	79.295	8.13026e-10	1.74216e-07	CALU
ENSG00000081041	-1.59262	4.3953	79.1046	8.3437e-10	1.76947e-07	CXCL2
ENSG00000023445	-1.61518	4.37182	78.6956	8.82295e-10	1.77972e-07	BIRC3
ENSG00000137309	-0.749411	8.21129	78.6942	8.82464e-10	1.77972e-07	HMGA1
ENSG00000162734	-0.806936	7.37277	78.7781	8.72397e-10	1.77972e-07	PEA15
ENSG00000163435	-0.865356	6.08098	78.8906	8.59087e-10	1.77972e-07	ELF3
ENSG00000171631	-1.43923	5.19034	78.9717	8.49631e-10	1.77972e-07	P2RY6
ENSG00000132840	1.24849	4.90311	77.2261	1.08024e-09	2.15744e-07	BHMT2
ENSG00000148773	0.994706	6.90653	76.9261	1.12621e-09	2.22763e-07	MKI67
ENSG00000183287	-1.03885	6.03365	76.7292	1.15752e-09	2.26774e-07	CCBE1
ENSG00000143153	0.898983	7.25486	76.4571	1.20232e-09	2.33329e-07	ATP1B1
ENSG00000065054	-1.16012	5.3096	76.0328	1.27591e-09	2.45298e-07	SLC9A3R2
ENSG00000133216	-1.01523	6.101	75.5918	1.35752e-09	2.58571e-07	EPHB2
ENSG00000273294	1.373	4.86312	72.5056	2.11105e-09	3.98408e-07	C1QTNF3-AMACR
ENSG00000173706	-0.816761	7.38022	72.0422	2.25839e-09	4.22339e-07	HEG1
ENSG00000285106	-0.982933	5.6657	71.8648	2.31767e-09	4.2952e-07	N/A
ENSG00000149503	1.57135	4.40208	71.514	2.43988e-09	4.48131e-07	INCENP
ENSG00000270792	-1.04179	6.12	71.3741	2.49049e-09	4.5338e-07	N/A
ENSG00000166589	-1.75154	5.00335	70.162	2.97925e-09	5.37598e-07	CDH16
ENSG00000140416	-0.762845	10.0949	70.0804	3.01564e-09	5.39432e-07	TPM1
ENSG00000180730	-0.95639	5.90883	69.978	3.06199e-09	5.43002e-07	SHISA2
ENSG00000076685	-0.763845	7.31298	69.3601	3.35832e-09	5.88611e-07	NT5C2
ENSG00000113739	-1.00554	6.01118	69.3243	3.37641e-09	5.88611e-07	STC2
ENSG00000092421	0.969856	5.44111	69.0518	3.51752e-09	6.08058e-07	SEMA6A
ENSG00000173064	0.748651	6.57079	68.5637	3.78623e-09	6.49055e-07	HECTD4
ENSG00000113721	-1.17267	5.94815	68.3869	3.88894e-09	6.58982e-07	PDGFRB
ENSG00000154734	-1.35826	4.70446	68.3543	3.90821e-09	6.58982e-07	ADAMTS1
ENSG00000112983	0.850238	5.88223	67.9989	4.12488e-09	6.89861e-07	BRD8
ENSG00000145901	-0.736691	8.12396	67.801	4.25111e-09	7.05238e-07	TNIP1
ENSG00000072110	-0.72994	9.04309	67.6511	4.34944e-09	7.15778e-07	ACTN1
ENSG00000145730	0.778774	6.84647	67.1383	4.7046e-09	7.66969e-07	PAM
ENSG00000170421	-0.825832	8.11592	67.0963	4.73507e-09	7.66969e-07	KRT8
ENSG00000128283	-0.771994	7.12384	66.7868	4.96599e-09	7.98088e-07	CDC42EP1
ENSG00000184270	1.17417	4.98006	66.3643	5.30072e-09	8.4528e-07	H2AC21
ENSG00000074416	-0.814471	6.30209	66.0667	5.55101e-09	8.78384e-07	MGLL
ENSG00000054965	0.762621	6.78991	65.4457	6.11488e-09	9.60222e-07	FAM168A
ENSG00000172965	-0.744767	7.44857	65.2739	6.2814e-09	9.789e-07	MIR4435-2HG
ENSG00000111145	-1.01814	5.33064	64.9119	6.6485e-09	1.01386e-06	ELK3
ENSG00000124882	-1.21985	6.20251	65.0008	6.55629e-09	1.01386e-06	EREG
ENSG00000196975	0.726624	6.60592	64.9071	6.65358e-09	1.01386e-06	ANXA4
ENSG00000154380	-0.728492	8.4857	64.8143	6.7514e-09	1.0212e-06	ENAH
ENSG00000119917	-1.02972	5.72039	64.5817	7.00339e-09	1.05009e-06	IFIT3
ENSG00000222047	-0.911171	5.45345	64.5446	7.04452e-09	1.05009e-06	C10orf55
ENSG00000284707	-0.768476	6.54588	64.429	7.17431e-09	1.06175e-06	N/A
ENSG00000109089	-0.780421	6.30522	64.3255	7.29276e-09	1.07157e-06	CDR2L
ENSG00000115977	0.721472	7.23792	64.1862	7.4554e-09	1.0877e-06	AAK1
ENSG00000132256	1.09706	6.24801	64.0725	7.59096e-09	1.09467e-06	TRIM5
ENSG00000157064	-2.38056	3.17668	64.057	7.60965e-09	1.09467e-06	NMNAT2
ENSG00000171634	0.687466	7.54774	63.5348	8.26899e-09	1.18126e-06	BPTF
ENSG00000198911	0.925775	5.75756	63.4115	8.43347e-09	1.19645e-06	SREBF2
ENSG00000164687	-1.09644	5.37632	63.3347	8.53772e-09	1.20294e-06	FABP5
ENSG00000070669	-0.736598	6.63755	63.267	8.63068e-09	1.20777e-06	ASNS
ENSG00000180596	0.785689	6.56442	63.2215	8.69375e-09	1.20837e-06	H2BC4
ENSG00000012660	0.781906	6.43006	63.1411	8.80645e-09	1.21582e-06	ELOVL5
ENSG00000249007	-1.11967	4.68512	63.0285	8.96687e-09	1.22972e-06	N/A
ENSG00000164904	0.865843	6.00755	62.5979	9.61002e-09	1.30919e-06	ALDH7A1
ENSG00000147027	1.28892	4.76628	62.4013	9.92004e-09	1.34253e-06	TMEM47
ENSG00000184205	1.01071	5.43398	62.2696	1.01335e-08	1.36246e-06	TSPYL2
ENSG00000169991	-0.750039	7.1736	61.9645	1.06473e-08	1.42224e-06	IFFO2
ENSG00000163584	-0.835593	6.54502	61.8903	1.07765e-08	1.43021e-06	RPL22L1
ENSG00000094975	0.81054	6.32582	61.3836	1.17043e-08	1.54339e-06	SUCO
ENSG00000221963	-0.66523	7.02485	61.1783	1.21041e-08	1.58595e-06	APOL6
ENSG00000136108	1.01253	5.07987	61.0708	1.23194e-08	1.59779e-06	CKAP2
ENSG00000198420	0.881794	5.51943	61.0557	1.23499e-08	1.59779e-06	TCAF1
ENSG00000139926	-0.815871	6.13886	60.8444	1.27861e-08	1.64389e-06	FRMD6
ENSG00000140105	-0.700296	8.18535	60.5542	1.34122e-08	1.71367e-06	WARS1
ENSG00000168487	-0.791063	7.01838	60.491	1.35528e-08	1.72095e-06	BMP1
ENSG00000115808	0.786643	6.14624	59.9911	1.47226e-08	1.85803e-06	STRN
ENSG00000111799	0.694616	7.51587	59.946	1.48331e-08	1.86056e-06	COL12A1
ENSG00000134013	-0.765753	7.50812	59.7805	1.52472e-08	1.87815e-06	LOXL2
ENSG00000134070	-0.852448	6.06718	59.7979	1.52029e-08	1.87815e-06	IRAK2
ENSG00000158373	0.858904	6.09804	59.8522	1.50663e-08	1.87815e-06	H2BC5
ENSG00000287037	-1.52748	4.06138	59.4433	1.61294e-08	1.97498e-06	N/A
ENSG00000222041	-0.96718	6.81912	59.1271	1.70061e-08	2.07001e-06	CYTOR
ENSG00000179532	1.11007	4.96338	58.8078	1.79433e-08	2.17125e-06	DNHD1
ENSG00000130826	-0.637233	7.33028	58.4695	1.89971e-08	2.28532e-06	DKC1
ENSG00000133131	0.796819	5.98766	58.1818	1.99455e-08	2.38546e-06	MORC4
ENSG00000055044	-0.705955	6.68572	58.1307	2.01191e-08	2.39231e-06	NOP58
ENSG00000134215	1.1817	5.0265	57.8941	2.09442e-08	2.47611e-06	VAV3
ENSG00000136830	-0.643813	7.01914	57.7462	2.14787e-08	2.5248e-06	NIBAN2
ENSG00000082438	1.06199	4.90861	57.4883	2.24453e-08	2.61767e-06	COBLL1
ENSG00000242265	0.860134	8.05314	57.468	2.25233e-08	2.61767e-06	PEG10
ENSG00000142910	-0.974594	4.99199	57.3002	2.31798e-08	2.66387e-06	TINAGL1
ENSG00000176809	1.37893	3.99516	57.3057	2.31581e-08	2.66387e-06	LRRC37A3
ENSG00000100664	-0.683621	7.60913	57.102	2.39817e-08	2.7407e-06	EIF5
ENSG00000183696	-0.694542	6.42668	57.0276	2.42901e-08	2.76062e-06	UPP1
ENSG00000143367	-0.747021	7.23435	56.9768	2.45033e-08	2.76954e-06	TUFT1
ENSG00000011426	0.981797	5.31867	56.7218	2.56036e-08	2.86369e-06	ANLN
ENSG00000183723	1.17468	4.96722	56.7193	2.56146e-08	2.86369e-06	CMTM4
ENSG00000052749	-0.693069	6.81326	56.5096	2.65593e-08	2.95325e-06	RRP12
ENSG00000101333	-0.746311	6.64103	56.4429	2.68679e-08	2.97151e-06	PLCB4
ENSG00000049239	0.786717	5.88658	56.3355	2.73723e-08	3.0111e-06	H6PD
ENSG00000151014	-1.1857	4.74602	56.2505	2.77786e-08	3.03954e-06	NOCT
ENSG00000165406	0.855233	5.35371	56.1448	2.82931e-08	3.06325e-06	MARCHF8
ENSG00000169129	-0.694728	6.89897	56.1472	2.82815e-08	3.06325e-06	AFAP1L2
ENSG00000140396	0.745441	6.22233	56.0945	2.85417e-08	3.07399e-06	NCOA2
ENSG00000284946	0.894641	5.40687	55.9331	2.93547e-08	3.14508e-06	N/A
ENSG00000127914	0.720167	6.41281	55.8654	2.9703e-08	3.16591e-06	AKAP9
ENSG00000132382	-0.657183	6.62465	55.7701	3.02007e-08	3.20236e-06	MYBBP1A
ENSG00000119280	0.778147	6.33847	55.261	3.30159e-08	3.47755e-06	C1orf198
ENSG00000196756	-0.809404	5.60566	55.2406	3.3134e-08	3.47755e-06	SNHG17
ENSG00000164442	-0.704037	6.68695	54.59	3.7162e-08	3.8805e-06	CITED2
ENSG00000120137	0.645874	7.62399	54.4021	3.84204e-08	3.99164e-06	PANK3
ENSG00000099290	0.638554	6.49741	53.8719	4.22231e-08	4.36468e-06	WASHC2A
ENSG00000060138	-0.641839	8.57782	53.841	4.2457e-08	4.36691e-06	YBX3
ENSG00000186594	-0.845896	5.7343	53.7019	4.35259e-08	4.45458e-06	MIR22HG
ENSG00000152894	0.73942	5.82348	53.5571	4.46698e-08	4.54902e-06	PTPRK
ENSG00000278730	0.957578	5.30964	53.4992	4.51364e-08	4.57389e-06	N/A
ENSG00000137802	0.999631	4.89105	53.4197	4.57853e-08	4.61691e-06	MAPKBP1
ENSG00000110318	1.41949	3.63683	53.2273	4.73966e-08	4.73298e-06	CEP126
ENSG00000165092	0.716531	6.45016	53.242	4.72712e-08	4.73298e-06	ALDH1A1
ENSG00000150893	1.32726	4.57441	53.1512	4.80506e-08	4.77512e-06	FREM2
ENSG00000079215	-1.04683	4.84592	53.0912	4.85736e-08	4.80388e-06	SLC1A3
ENSG00000144036	0.873367	5.48822	52.8825	5.04388e-08	4.95674e-06	EXOC6B
ENSG00000239665	0.79079	5.50827	52.8647	5.06011e-08	4.95674e-06	N/A
ENSG00000138593	0.707032	6.85569	52.7226	5.19197e-08	5.0618e-06	SECISBP2L
ENSG00000267519	-0.814071	5.63237	52.6367	5.27351e-08	5.11705e-06	MIR23AHG
ENSG00000184897	0.840289	5.9664	52.5037	5.40236e-08	5.21746e-06	H1-10
ENSG00000166250	-0.728794	7.0516	52.3334	5.57224e-08	5.35638e-06	CLMP
ENSG00000137821	-1.61894	4.31606	51.9413	5.98566e-08	5.72703e-06	LRRC49
ENSG00000172915	1.03345	4.93391	51.8959	6.03556e-08	5.74803e-06	NBEA
ENSG00000148180	-0.724078	8.03213	51.8344	6.10393e-08	5.78635e-06	GSN
ENSG00000102316	0.624422	6.57424	51.7719	6.17428e-08	5.8262e-06	MAGED2
ENSG00000075426	-0.723819	8.28339	51.6136	6.35626e-08	5.95847e-06	FOSL2
ENSG00000118900	0.605967	7.02324	51.5998	6.37238e-08	5.95847e-06	UBN1
ENSG00000105810	-0.663115	7.92424	51.5272	6.45804e-08	6.01124e-06	CDK6
ENSG00000006534	0.770117	6.08972	51.3855	6.62875e-08	6.13734e-06	ALDH3B1
ENSG00000101224	-0.622633	6.57287	51.3655	6.65319e-08	6.13734e-06	CDC25B
ENSG00000137804	1.38831	4.45103	51.3052	6.7275e-08	6.17818e-06	NUSAP1
ENSG00000132128	0.685037	6.58584	51.2035	6.85503e-08	6.26732e-06	LRRC41
ENSG00000119596	0.548564	6.79511	51.1572	6.91395e-08	6.29322e-06	YLPM1
ENSG00000183856	1.41177	4.10507	51.1316	6.94674e-08	6.29521e-06	IQGAP3
ENSG00000117395	-0.60699	6.34632	51.0773	7.01676e-08	6.33078e-06	EBNA1BP2
ENSG00000182827	0.611229	6.77572	51.0346	7.07241e-08	6.35312e-06	ACBD3
ENSG00000019549	-2.03922	3.07867	50.7831	7.40994e-08	6.62738e-06	SNAI2
ENSG00000197903	0.84013	6.11257	50.6813	7.55148e-08	6.72474e-06	H2BC12
ENSG00000112697	0.709444	6.1969	50.326	8.06833e-08	7.12333e-06	TMEM30A
ENSG00000130939	0.889204	5.52651	50.3263	8.0679e-08	7.12333e-06	UBE4B
ENSG00000046889	-0.706296	7.67907	49.9407	8.67196e-08	7.62355e-06	PREX2
ENSG00000134352	-0.747472	8.05936	49.8642	8.79748e-08	7.70098e-06	IL6ST
ENSG00000215182	-4.73692	3.9228	49.54	9.35133e-08	8.15111e-06	MUC5AC
ENSG00000132613	-0.603755	7.12605	49.4179	9.56938e-08	8.30598e-06	MTSS2
ENSG00000134531	-1.79546	3.46999	49.3839	9.63115e-08	8.32447e-06	EMP1
ENSG00000151233	0.907483	5.25611	48.9657	1.04259e-07	8.97365e-06	GXYLT1
ENSG00000055609	0.648093	7.82543	48.8862	1.05846e-07	9.07235e-06	KMT2C
ENSG00000075651	0.921577	6.09835	48.8475	1.06629e-07	9.10154e-06	PLD1
ENSG00000114126	0.665426	6.14179	48.709	1.09482e-07	9.30645e-06	TFDP2
ENSG00000132965	-2.33697	2.93775	48.5317	1.13253e-07	9.55382e-06	ALOX5AP
ENSG00000213886	-2.43582	4.93601	48.5285	1.13321e-07	9.55382e-06	UBD
ENSG00000125089	-1.58237	3.69206	48.3799	1.1659e-07	9.78928e-06	SH3TC1
ENSG00000175970	1.18866	4.55	48.2609	1.19282e-07	9.97463e-06	UNC119B
ENSG00000099250	-0.656906	8.07671	48.1754	1.21256e-07	1.00986e-05	NRP1
ENSG00000131389	0.784522	5.2963	48.1532	1.21775e-07	1.01009e-05	SLC6A6
ENSG00000198740	0.704455	5.98773	48.0198	1.2494e-07	1.02806e-05	ZNF652
ENSG00000276966	0.923897	5.05466	48.0237	1.24847e-07	1.02806e-05	H4C5
ENSG00000126945	0.735849	6.00197	47.8936	1.28016e-07	1.04917e-05	HNRNPH2
ENSG00000105968	0.723338	6.04251	47.8713	1.28566e-07	1.0495e-05	H2AZ2
ENSG00000100422	0.947219	5.3477	47.6401	1.34439e-07	1.0931e-05	CERK
ENSG00000176171	0.688787	6.6747	47.3673	1.41739e-07	1.14792e-05	BNIP3
ENSG00000267023	0.810158	5.27664	47.3163	1.43151e-07	1.1548e-05	LRRC37A16P
ENSG00000120802	0.581198	6.84077	47.0923	1.49531e-07	1.19225e-05	TMPO
ENSG00000135541	0.850843	5.49794	47.0983	1.49355e-07	1.19225e-05	AHI1
ENSG00000254680	-1.41487	4.02616	47.0994	1.49323e-07	1.19225e-05	N/A
ENSG00000181192	1.08517	4.49691	47.0447	1.50926e-07	1.19873e-05	DHTKD1
ENSG00000013588	-1.27313	5.36312	46.9836	1.52734e-07	1.20842e-05	GPRC5A
ENSG00000178234	0.908117	4.99333	46.9274	1.54422e-07	1.21709e-05	GALNT11
ENSG00000145220	-0.78901	5.3436	46.404	1.71109e-07	1.33969e-05	LYAR
ENSG00000261054	1.40127	3.8653	46.3989	1.71279e-07	1.33969e-05	N/A
ENSG00000139354	1.24312	4.26072	46.3478	1.73013e-07	1.34812e-05	GAS2L3
ENSG00000223496	0.848096	5.7421	46.3007	1.74622e-07	1.35553e-05	EXOSC6
ENSG00000153933	0.728038	5.80147	46.2717	1.75624e-07	1.35818e-05	DGKE
ENSG00000085117	-2.55069	2.96819	46.1033	1.81558e-07	1.38842e-05	CD82
ENSG00000177888	1.07713	5.11057	46.1144	1.8116e-07	1.38842e-05	ZBTB41
ENSG00000266978	-0.834432	5.3598	46.1119	1.81251e-07	1.38842e-05	N/A
ENSG00000115548	0.696789	6.46431	46.0434	1.83721e-07	1.39975e-05	KDM3A
ENSG00000170017	0.618087	7.3804	45.984	1.85891e-07	1.40587e-05	ALCAM
ENSG00000173281	-0.68668	5.90779	45.9869	1.85785e-07	1.40587e-05	PPP1R3B
ENSG00000165626	1.13785	4.53895	45.9338	1.87749e-07	1.41472e-05	BEND7
ENSG00000170525	0.693434	6.82799	45.8202	1.92022e-07	1.44164e-05	PFKFB3
ENSG00000048471	0.979828	4.82987	45.5871	2.01125e-07	1.49987e-05	SNX29
ENSG00000156113	-0.860242	5.49341	45.5802	2.014e-07	1.49987e-05	KCNMA1
ENSG00000181789	0.602592	7.14497	45.5661	2.01966e-07	1.49987e-05	COPG1
ENSG00000104177	0.979528	5.04581	45.2609	2.14641e-07	1.58827e-05	MYEF2
ENSG00000131100	0.703808	5.72419	45.1951	2.17484e-07	1.60354e-05	ATP6V1E1
ENSG00000169594	-0.980374	5.48546	45.1527	2.19336e-07	1.61142e-05	BNC1
ENSG00000100906	-0.931823	5.03191	45.0965	2.2182e-07	1.62176e-05	NFKBIA
ENSG00000173930	1.51891	3.57981	45.0852	2.22321e-07	1.62176e-05	SLCO4C1
ENSG00000065526	-0.602021	8.31151	45.0274	2.24914e-07	1.63488e-05	SPEN
ENSG00000270504	-1.06003	5.25496	44.9666	2.27673e-07	1.64911e-05	N/A
ENSG00000101040	0.619718	7.18947	44.8456	2.33277e-07	1.68009e-05	ZMYND8
ENSG00000177311	0.853378	5.38081	44.839	2.33584e-07	1.68009e-05	ZBTB38
ENSG00000054793	0.754725	5.6634	44.7301	2.38759e-07	1.71133e-05	ATP9A
ENSG00000262211	-0.793481	5.81275	44.7032	2.40057e-07	1.71466e-05	N/A
ENSG00000078018	2.0648	2.55911	44.6818	2.41093e-07	1.71609e-05	MAP2
ENSG00000237988	-2.11319	5.16784	44.5776	2.46212e-07	1.74649e-05	OR2I1P
ENSG00000165029	-0.675708	7.61512	44.521	2.4904e-07	1.76048e-05	ABCA1
ENSG00000122863	-0.809447	5.618	44.3537	2.57609e-07	1.81482e-05	CHST3
ENSG00000150995	0.627712	7.1017	44.1615	2.67839e-07	1.88045e-05	ITPR1
ENSG00000107186	0.696918	5.93855	43.7415	2.91751e-07	2.02757e-05	MPDZ
ENSG00000122779	0.662583	5.79311	43.773	2.89877e-07	2.02757e-05	TRIM24
ENSG00000169047	-0.669927	6.13092	43.7464	2.91455e-07	2.02757e-05	IRS1
ENSG00000104687	0.596181	6.59905	43.7045	2.93959e-07	2.03603e-05	GSR
ENSG00000166922	-2.35911	2.78539	43.6829	2.95262e-07	2.0382e-05	SCG5
ENSG00000013810	0.795355	5.36419	43.6335	2.98256e-07	2.05198e-05	TACC3
ENSG00000080200	0.645773	6.22455	43.5409	3.03964e-07	2.08428e-05	CRYBG3
ENSG00000052126	0.551725	6.58149	43.4452	3.09984e-07	2.11267e-05	PLEKHA5
ENSG00000107745	0.82067	5.34812	43.4424	3.10159e-07	2.11267e-05	MICU1
ENSG00000113441	0.634572	6.55155	43.3583	3.15559e-07	2.13532e-05	LNPEP
ENSG00000139116	0.669495	6.33385	43.3627	3.1527e-07	2.13532e-05	KIF21A
ENSG00000277224	2.16156	4.47424	43.3015	3.19258e-07	2.15327e-05	H2BC7
ENSG00000095951	-0.650412	6.50636	43.2081	3.25449e-07	2.18785e-05	HIVEP1
ENSG00000206417	0.861881	5.46744	43.0553	3.35852e-07	2.25043e-05	H1-10-AS1
ENSG00000169242	-1.01668	4.93679	43.0178	3.38462e-07	2.26055e-05	EFNA1
ENSG00000117228	-1.15606	4.72538	42.9513	3.43136e-07	2.28436e-05	GBP1
ENSG00000108175	-0.586467	8.02707	42.9134	3.45835e-07	2.29489e-05	ZMIZ1
ENSG00000108984	0.768554	5.5027	42.8698	3.48967e-07	2.30823e-05	MAP2K6
ENSG00000170540	0.711476	6.22389	42.8026	3.53851e-07	2.33303e-05	ARL6IP1
ENSG00000160888	-0.835111	5.35129	42.7764	3.55776e-07	2.33823e-05	IER2
ENSG00000143819	0.791236	5.27754	42.6527	3.65012e-07	2.39129e-05	EPHX1
ENSG00000072042	0.791365	5.1714	42.6072	3.68472e-07	2.4063e-05	RDH11
ENSG00000182197	-0.609709	7.61723	42.5296	3.74454e-07	2.43763e-05	EXT1
ENSG00000196739	-0.588144	6.62209	42.5023	3.76588e-07	2.44378e-05	COL27A1
ENSG00000091656	0.616154	7.90359	42.462	3.79751e-07	2.45656e-05	ZFHX4
ENSG00000105429	0.741243	5.70181	42.3753	3.86665e-07	2.49344e-05	MEGF8
ENSG00000031081	-0.771689	5.60395	42.3424	3.89324e-07	2.49745e-05	ARHGAP31
ENSG00000279198	-0.667242	6.43838	42.3376	3.89714e-07	2.49745e-05	N/A
ENSG00000163453	-0.715237	6.64101	42.2499	3.96899e-07	2.53559e-05	IGFBP7
ENSG00000166135	0.626686	6.36586	42.2343	3.98197e-07	2.53601e-05	HIF1AN
ENSG00000165072	-1.38158	3.89299	42.1898	4.01913e-07	2.54527e-05	MAMDC2
ENSG00000198265	0.577343	7.09353	42.1872	4.02126e-07	2.54527e-05	HELZ
ENSG00000228830	-0.78528	5.75997	42.0678	4.12285e-07	2.60157e-05	N/A
ENSG00000155313	-0.640817	8.27408	42.0312	4.15456e-07	2.60559e-05	USP25
ENSG00000260877	-1.4894	3.56535	42.0408	4.14619e-07	2.60559e-05	N/A
ENSG00000137767	-0.66628	6.13794	41.9282	4.24516e-07	2.65432e-05	SQOR
ENSG00000095066	-0.726183	5.90398	41.8507	4.31467e-07	2.68671e-05	HOOK2
ENSG00000267598	-0.894677	5.16055	41.8414	4.32309e-07	2.68671e-05	N/A
ENSG00000006747	0.657464	6.07987	41.8022	4.35881e-07	2.69264e-05	SCIN
ENSG00000169429	-3.28141	1.55684	41.8132	4.34877e-07	2.69264e-05	CXCL8
ENSG00000091262	1.38946	3.81714	41.7367	4.41919e-07	2.72177e-05	ABCC6
ENSG00000006712	0.727278	5.74768	41.3706	4.77353e-07	2.93123e-05	PAF1
ENSG00000175216	0.601722	7.30505	41.1972	4.95193e-07	3.03173e-05	CKAP5
ENSG00000050165	-0.659647	7.46216	41.1593	4.99189e-07	3.04713e-05	DKK3
ENSG00000197991	1.33116	3.45259	41.1277	5.02536e-07	3.05848e-05	N/A
ENSG00000171223	-0.691664	6.18795	41.0838	5.0724e-07	3.07434e-05	JUNB
ENSG00000188976	-0.657034	5.87422	41.0755	5.08131e-07	3.07434e-05	NOC2L
ENSG00000130770	0.628016	6.4503	40.8188	5.36635e-07	3.23728e-05	ATP5IF1
ENSG00000072062	0.707774	5.50145	40.7113	5.49076e-07	3.30264e-05	PRKACA
ENSG00000039319	0.858988	4.95945	40.6543	5.55789e-07	3.31416e-05	ZFYVE16
ENSG00000172663	1.03082	4.42605	40.654	5.55824e-07	3.31416e-05	TMEM134
ENSG00000179889	0.532009	6.80003	40.6699	5.5394e-07	3.31416e-05	PDXDC1
ENSG00000286223	-0.838325	5.39505	40.5091	5.73313e-07	3.40856e-05	N/A
ENSG00000068438	-0.551103	6.8342	40.4953	5.75006e-07	3.40878e-05	FTSJ1
ENSG00000144224	0.591357	6.27935	40.3704	5.90596e-07	3.49114e-05	UBXN4
ENSG00000111424	-2.56986	2.47558	40.3306	5.95667e-07	3.51102e-05	VDR
ENSG00000122778	0.684561	5.77239	40.2338	6.08171e-07	3.57448e-05	KIAA1549
ENSG00000144824	-0.663167	6.59398	40.1931	6.13511e-07	3.5956e-05	PHLDB2
ENSG00000004399	-0.582034	8.48851	40.0653	6.30617e-07	3.6542e-05	PLXND1
ENSG00000130338	0.526067	6.81422	40.0676	6.30306e-07	3.6542e-05	TULP4
ENSG00000142173	-0.586453	8.69796	40.0858	6.27844e-07	3.6542e-05	COL6A2
ENSG00000166598	0.555243	8.98338	40.0769	6.29053e-07	3.6542e-05	HSP90B1
ENSG00000143437	0.691717	5.79265	39.7877	6.69559e-07	3.85812e-05	ARNT
ENSG00000169604	-0.607639	9.01394	39.7941	6.68633e-07	3.85812e-05	ANTXR1
ENSG00000196517	-0.771836	5.51614	39.6692	6.86961e-07	3.94734e-05	SLC6A9
ENSG00000228412	2.25096	2.51707	39.604	6.96741e-07	3.99239e-05	LNC-LBCS
ENSG00000137193	-0.723023	5.65829	39.4611	7.187e-07	4.10214e-05	PIM1
ENSG00000181722	0.581334	8.25079	39.4535	7.19883e-07	4.10214e-05	ZBTB20
ENSG00000166311	1.86903	2.51063	39.4137	7.26135e-07	4.10366e-05	SMPD1
ENSG00000173214	0.929661	4.96422	39.4149	7.25952e-07	4.10366e-05	MFSD4B
ENSG00000280165	1.30876	3.454	39.4221	7.24809e-07	4.10366e-05	PCDH20
ENSG00000261236	-0.856412	5.33358	39.3592	7.34809e-07	4.1413e-05	BOP1
ENSG00000203950	0.819157	5.16847	39.3217	7.40832e-07	4.16384e-05	RTL8A
ENSG00000284879	-1.03325	5.47334	39.2533	7.51954e-07	4.21483e-05	N/A
ENSG00000166435	0.638146	5.91043	39.1677	7.66132e-07	4.28264e-05	XRRA1
ENSG00000169499	0.636857	6.03652	39.1219	7.7383e-07	4.31394e-05	PLEKHA2
ENSG00000143878	0.76715	5.49411	38.8814	8.15659e-07	4.53484e-05	RHOB
ENSG00000254027	-1.16529	4.82837	38.7115	8.4665e-07	4.69446e-05	N/A
ENSG00000288711	-1.15899	4.77482	38.6991	8.48977e-07	4.69471e-05	N/A
ENSG00000143970	0.525997	6.47495	38.6435	8.59413e-07	4.727e-05	ASXL2
ENSG00000161513	0.932438	5.2176	38.6488	8.58424e-07	4.727e-05	FDXR
ENSG00000090238	1.27258	3.57558	38.6192	8.64028e-07	4.73971e-05	YPEL3
ENSG00000075711	-0.594472	7.53635	38.4909	8.88797e-07	4.86262e-05	DLG1
ENSG00000259976	0.644143	7.04974	38.4373	8.99372e-07	4.90742e-05	N/A
ENSG00000140526	0.675177	6.9614	38.4113	9.04568e-07	4.92272e-05	ABHD2
ENSG00000188153	0.709435	5.90376	38.3	9.27083e-07	5.03194e-05	COL4A5
ENSG00000100342	-0.692712	7.33034	38.2184	9.43983e-07	5.11018e-05	APOL1
ENSG00000225733	0.616882	5.78864	38.1657	9.5507e-07	5.15663e-05	FGD5-AS1
ENSG00000139112	0.798775	5.6509	38.1378	9.61e-07	5.17506e-05	GABARAPL1
ENSG00000087586	1.42693	3.31975	38.1222	9.64331e-07	5.17944e-05	AURKA
ENSG00000164096	1.62587	2.98828	37.9811	9.95037e-07	5.3166e-05	C4orf3
ENSG00000204386	0.774944	5.37262	37.9901	9.93042e-07	5.3166e-05	NEU1
ENSG00000004478	0.530372	6.35601	37.9234	1.0079e-06	5.37135e-05	FKBP4
ENSG00000237515	-0.745535	5.60224	37.8719	1.01951e-06	5.4192e-05	SHISA9
ENSG00000099901	-0.548816	6.31042	37.7973	1.03659e-06	5.4624e-05	RANBP1
ENSG00000108106	0.652036	5.86284	37.8103	1.0336e-06	5.4624e-05	UBE2S
ENSG00000267257	-0.567544	6.41214	37.7787	1.04091e-06	5.4624e-05	N/A
ENSG00000270066	-0.638885	6.33028	37.7788	1.0409e-06	5.4624e-05	N/A
ENSG00000278249	-0.638885	6.33028	37.7788	1.0409e-06	5.4624e-05	SCARNA2
ENSG00000121578	0.804384	5.18704	37.7635	1.04445e-06	5.467e-05	B4GALT4
ENSG00000010292	0.653418	5.94146	37.6068	1.08165e-06	5.64735e-05	NCAPD2
ENSG00000075391	-0.580294	7.45293	37.581	1.0879e-06	5.66562e-05	RASAL2
ENSG00000225830	0.930516	4.75911	37.5379	1.09845e-06	5.70614e-05	ERCC6
ENSG00000126705	-0.712837	5.54273	37.5226	1.10223e-06	5.71132e-05	AHDC1
ENSG00000001461	0.92378	4.55805	37.4661	1.11627e-06	5.76953e-05	NIPAL3
ENSG00000138778	1.33486	3.95762	37.3912	1.13516e-06	5.85246e-05	CENPE
ENSG00000039560	-0.534859	8.33845	37.326	1.1519e-06	5.92393e-05	RAI14
ENSG00000130203	-0.626299	6.20503	37.2989	1.15895e-06	5.94533e-05	APOE
ENSG00000076555	2.19368	2.06076	37.2262	1.17805e-06	6.01329e-05	ACACB
ENSG00000251143	0.519356	6.98212	37.228	1.17755e-06	6.01329e-05	N/A
ENSG00000147872	0.567305	5.97665	37.1608	1.19551e-06	6.08732e-05	PLIN2
ENSG00000232973	1.0392	4.64409	37.1242	1.2054e-06	6.12253e-05	CYP1B1-AS1
ENSG00000112992	0.709093	5.70729	37.0993	1.21218e-06	6.14182e-05	NNT
ENSG00000268043	0.624466	6.09281	37.0597	1.22305e-06	6.18165e-05	NBPF12
ENSG00000132481	-1.05655	4.57907	37.0323	1.23064e-06	6.20475e-05	TRIM47
ENSG00000243207	-0.902571	5.32537	37.0101	1.23681e-06	6.22066e-05	PPAN-P2RY11
ENSG00000182670	0.571645	7.50178	36.8287	1.28859e-06	6.46524e-05	TTC3
ENSG00000071564	-0.6728	6.67855	36.7879	1.30055e-06	6.5094e-05	TCF3
ENSG00000090889	1.42743	4.00748	36.6422	1.34426e-06	6.71183e-05	KIF4A
ENSG00000121060	-0.560777	7.6466	36.5345	1.37755e-06	6.86139e-05	TRIM25
ENSG00000277075	0.758742	6.06246	36.4287	1.41112e-06	7.01161e-05	H2AC8
ENSG00000167460	-0.526913	8.32944	36.392	1.42298e-06	7.05351e-05	TPM4
ENSG00000151892	0.712675	6.36284	36.3296	1.44338e-06	7.12033e-05	GFRA1
ENSG00000166801	0.994333	4.63177	36.3388	1.44035e-06	7.12033e-05	FAM111A
ENSG00000173611	1.49707	3.02206	36.2434	1.47206e-06	7.24441e-05	SCAI
ENSG00000143248	0.855158	6.34368	36.1852	1.49178e-06	7.30873e-05	RGS5
ENSG00000177426	-0.586202	6.29985	36.1839	1.49223e-06	7.30873e-05	TGIF1
ENSG00000134369	-0.52733	9.23161	36.1302	1.51066e-06	7.38144e-05	NAV1
ENSG00000005156	0.729067	5.43882	36.033	1.54467e-06	7.5297e-05	LIG3
ENSG00000078114	0.891546	5.07314	35.9962	1.55778e-06	7.57567e-05	NEBL
ENSG00000118960	0.776089	5.20074	35.9137	1.58756e-06	7.70228e-05	HS1BP3
ENSG00000154767	0.597189	6.23686	35.8915	1.59565e-06	7.72334e-05	XPC
ENSG00000117906	0.86317	5.12608	35.8445	1.61301e-06	7.78902e-05	RCN2
ENSG00000112893	0.669117	5.55109	35.822	1.62137e-06	7.79755e-05	MAN2A1
ENSG00000233822	1.36282	3.53593	35.8194	1.62236e-06	7.79755e-05	H2BC15
ENSG00000236824	-2.14272	2.43607	35.8041	1.62807e-06	7.80676e-05	BCYRN1
ENSG00000178202	1.09189	4.2802	35.7691	1.64123e-06	7.85157e-05	POGLUT3
ENSG00000118263	-0.784672	5.66328	35.7472	1.64954e-06	7.873e-05	KLF7
ENSG00000108515	-0.489462	6.70209	35.716	1.66141e-06	7.90017e-05	ENO3
ENSG00000134690	1.36189	3.55993	35.7121	1.66291e-06	7.90017e-05	CDCA8
ENSG00000103365	0.549551	6.37842	35.6707	1.67887e-06	7.95463e-05	GGA2
ENSG00000105866	1.24978	3.95891	35.6623	1.68211e-06	7.95463e-05	SP4
ENSG00000102699	0.559399	6.57034	35.5804	1.71419e-06	8.07919e-05	PARP4
ENSG00000166949	-0.544009	7.9081	35.5751	1.7163e-06	8.07919e-05	SMAD3
ENSG00000198830	0.61469	6.51248	35.4835	1.75305e-06	8.23335e-05	HMGN2
ENSG00000253861	0.757281	5.45691	35.4384	1.77141e-06	8.30062e-05	SLC2A3P1
ENSG00000111540	0.684464	5.66898	35.3316	1.81581e-06	8.48932e-05	RAB5B
ENSG00000131747	0.813595	5.8513	35.3191	1.82106e-06	8.49457e-05	TOP2A
ENSG00000101361	-0.465371	6.8239	35.2721	1.84101e-06	8.5682e-05	NOP56
ENSG00000147065	-0.532161	8.06316	35.2514	1.84989e-06	8.59009e-05	MSN
ENSG00000106263	-0.508276	8.31535	35.207	1.86906e-06	8.63624e-05	EIF3B
ENSG00000151229	1.19003	3.73577	35.1885	1.8771e-06	8.63624e-05	SLC2A13
ENSG00000187764	0.76314	5.0529	35.2085	1.86842e-06	8.63624e-05	SEMA4D
ENSG00000187840	-0.575938	6.54448	35.1834	1.87934e-06	8.63624e-05	EIF4EBP1
ENSG00000278705	1.28395	3.66194	35.18	1.88082e-06	8.63624e-05	H4C2
ENSG00000166887	0.5877	5.91542	35.1181	1.90808e-06	8.72289e-05	VPS39
ENSG00000173209	0.728569	6.07999	35.1179	1.90817e-06	8.72289e-05	AHSA2P
ENSG00000198373	0.584218	5.92147	35.1069	1.91308e-06	8.72595e-05	WWP2
ENSG00000124171	0.644298	5.62809	35.0678	1.93059e-06	8.78631e-05	PARD6B
ENSG00000067141	1.1344	4.22799	35.0363	1.94477e-06	8.83132e-05	NEO1
ENSG00000033327	0.763488	5.15072	35.0118	1.95591e-06	8.86235e-05	GAB2
ENSG00000106723	0.752771	5.3114	34.9798	1.97058e-06	8.9092e-05	SPIN1
ENSG00000005893	0.646707	6.28499	34.942	1.98801e-06	8.96228e-05	LAMP2
ENSG00000175662	1.22555	4.43935	34.9355	1.99104e-06	8.96228e-05	TOM1L2
ENSG00000101290	0.765819	5.11556	34.8178	2.04653e-06	9.15198e-05	CDS2
ENSG00000128342	-0.743134	5.31148	34.8331	2.0392e-06	9.15198e-05	LIF
ENSG00000138160	1.22172	4.35446	34.8209	2.04507e-06	9.15198e-05	KIF11
ENSG00000185621	1.07315	4.21479	34.7875	2.06107e-06	9.19704e-05	LMLN
ENSG00000112118	-0.516019	6.35721	34.7443	2.08204e-06	9.2585e-05	MCM3
ENSG00000129083	0.516271	6.53246	34.7406	2.08385e-06	9.2585e-05	COPB1
ENSG00000187498	-0.552993	9.82854	34.7277	2.09011e-06	9.26631e-05	COL4A1
ENSG00000125648	0.707336	5.42961	34.6878	2.10977e-06	9.33333e-05	SLC25A23
ENSG00000107338	-0.757827	5.5239	34.6515	2.1278e-06	9.39292e-05	SHB
ENSG00000029993	0.937578	4.81351	34.5871	2.16016e-06	9.51533e-05	HMGB3
ENSG00000232759	-1.11609	4.29194	34.5179	2.19553e-06	9.65048e-05	N/A
ENSG00000100201	0.525608	8.24397	34.4591	2.22609e-06	9.76396e-05	DDX17
ENSG00000204954	0.613286	5.82563	34.3244	2.29784e-06	0.000100572	C12orf73
ENSG00000137337	0.554807	6.31224	34.1827	2.37594e-06	0.00010355	MDC1
ENSG00000166295	0.820456	5.173	34.1893	2.37224e-06	0.00010355	ANAPC16
ENSG00000112659	0.763573	5.07049	34.133	2.40403e-06	0.000104552	CUL9
ENSG00000103479	0.567592	5.86787	34.1069	2.41893e-06	0.000104978	RBL2
ENSG00000166197	-0.547062	8.42493	34.0969	2.42464e-06	0.000105005	NOLC1
ENSG00000106366	-0.610347	7.81783	34.0347	2.46061e-06	0.000106339	SERPINE1
ENSG00000168615	0.50858	7.0145	34.0159	2.4716e-06	0.00010659	ADAM9
ENSG00000122126	0.58915	5.98997	33.9744	2.496e-06	0.000106991	OCRL
ENSG00000149798	-1.29018	4.83104	33.9736	2.4965e-06	0.000106991	CDC42EP2
ENSG00000157657	0.971484	4.73882	33.9762	2.49493e-06	0.000106991	ZNF618
ENSG00000124201	-0.530869	7.64194	33.9591	2.50507e-06	0.000107135	ZNFX1
ENSG00000001167	0.681279	5.71613	33.9265	2.52452e-06	0.000107401	NFYA
ENSG00000074319	0.742608	5.28534	33.9302	2.52229e-06	0.000107401	TSG101
ENSG00000126457	-0.509557	6.91729	33.9142	2.53192e-06	0.000107401	PRMT1
ENSG00000179218	0.494555	9.2515	33.9137	2.53219e-06	0.000107401	CALR
ENSG00000116668	1.30528	3.31522	33.8874	2.54804e-06	0.000107851	SWT1
ENSG00000115306	-0.49334	11.3402	33.8673	2.56025e-06	0.000108146	SPTBN1
ENSG00000100813	0.507253	7.14229	33.8275	2.58456e-06	0.000108949	ACIN1
ENSG00000101843	1.1261	3.91934	33.7245	2.64868e-06	0.000111423	PSMD10
ENSG00000150991	0.537008	10.4004	33.7128	2.65606e-06	0.000111506	UBC
ENSG00000198796	-0.528585	7.58913	33.7042	2.66151e-06	0.000111507	ALPK2
ENSG00000202515	-1.75893	2.68954	33.6736	2.68097e-06	0.000112094	VTRNA1-3
ENSG00000080608	-0.524686	7.2419	33.6303	2.70882e-06	0.000113029	PUM3
ENSG00000269821	0.642495	6.45141	33.6105	2.7216e-06	0.000113332	KCNQ1OT1
ENSG00000144642	-0.765182	5.35823	33.5747	2.74498e-06	0.000114075	RBMS3
ENSG00000014641	0.644915	5.62311	33.5445	2.7648e-06	0.000114667	MDH1
ENSG00000115107	-0.691583	5.54113	33.5051	2.79092e-06	0.000115517	STEAP3
ENSG00000153250	-0.512661	6.96479	33.4955	2.79733e-06	0.00011555	RBMS1
ENSG00000171310	-0.579362	5.97142	33.4445	2.83164e-06	0.000116733	CHST11
ENSG00000197724	1.09144	4.47841	33.3622	2.88802e-06	0.000118819	PHF2
ENSG00000131374	0.657986	5.41397	33.3258	2.91328e-06	0.000119619	TBC1D5
ENSG00000157741	0.610827	5.72068	33.3005	2.93102e-06	0.000120108	UBN2
ENSG00000048162	-0.699542	5.57646	33.2745	2.94935e-06	0.000120618	NOP16
ENSG00000029364	0.550656	5.96276	33.1863	3.01242e-06	0.000122915	SLC39A9
ENSG00000174130	1.84367	2.24471	33.1711	3.02344e-06	0.000122915	TLR6
ENSG00000285330	1.12431	3.75455	33.177	3.01917e-06	0.000122915	N/A
ENSG00000108179	-0.627191	6.23726	33.1595	3.03189e-06	0.000123016	PPIF
ENSG00000100297	-0.64414	5.63305	33.1286	3.05448e-06	0.000123688	MCM5
ENSG00000171700	-1.09737	3.99672	33.0628	3.10327e-06	0.000125417	RGS19
ENSG00000276600	4.3274	1.70791	33.0519	3.11136e-06	0.000125497	RAB7B
ENSG00000116984	0.505066	6.96467	32.9954	3.15399e-06	0.00012672	MTR
ENSG00000247556	0.613334	5.71714	33.0003	3.15033e-06	0.00012672	OIP5-AS1
ENSG00000285565	-0.601813	5.99436	32.9171	3.21415e-06	0.000128885	N/A
ENSG00000173852	0.796728	5.19239	32.8893	3.2358e-06	0.000129501	DPY19L1
ENSG00000171914	0.527353	6.30636	32.8636	3.25592e-06	0.000130054	TLN2
ENSG00000180573	0.625314	6.02121	32.8545	3.26305e-06	0.000130086	H2AC6
ENSG00000238018	-0.57028	6.59719	32.8328	3.28023e-06	0.000130518	N/A
ENSG00000284966	-0.680808	5.45895	32.8219	3.28886e-06	0.000130608	N/A
ENSG00000148730	0.563899	6.23801	32.7497	3.34682e-06	0.000132654	EIF4EBP2
ENSG00000129474	-0.554671	7.01068	32.7246	3.36719e-06	0.000133205	AJUBA
ENSG00000119242	0.688949	5.31992	32.6978	3.38914e-06	0.000133816	CCDC92
ENSG00000078177	0.604772	5.8695	32.6019	3.46885e-06	0.0001367	N4BP2
ENSG00000002822	-0.578497	5.90981	32.5847	3.48331e-06	0.000137008	MAD1L1
ENSG00000123636	0.576735	6.21139	32.5742	3.49218e-06	0.000137095	BAZ2B
ENSG00000275713	1.7812	4.17082	32.5087	3.54817e-06	0.000139027	H2BC9
ENSG00000024526	1.20049	3.74504	32.4795	3.57345e-06	0.000139653	DEPDC1
ENSG00000204130	0.591076	5.81268	32.4699	3.58182e-06	0.000139653	RUFY2
ENSG00000227741	-0.927578	5.12464	32.4668	3.58449e-06	0.000139653	N/A
ENSG00000145012	-0.516159	7.43484	32.4014	3.64201e-06	0.000141625	LPP
ENSG00000164142	0.808644	5.53149	32.3921	3.65025e-06	0.000141678	FHIP1A
ENSG00000167216	1.38065	3.18251	32.3773	3.66342e-06	0.000141921	KATNAL2
ENSG00000261786	-0.860365	4.60916	32.3658	3.67371e-06	0.000142052	N/A
ENSG00000080371	0.530502	6.2698	32.3482	3.68945e-06	0.000142393	RAB21
ENSG00000173905	0.530207	6.13028	32.3012	3.732e-06	0.000143766	GOLIM4
ENSG00000064601	0.555365	6.54514	32.257	3.77242e-06	0.00014487	CTSA
ENSG00000138078	0.644515	6.01997	32.2545	3.77476e-06	0.00014487	PREPL
ENSG00000113070	-1.19485	3.69541	32.2251	3.80194e-06	0.000145642	HBEGF
ENSG00000262655	-1.92019	2.93344	32.2026	3.82286e-06	0.000146171	SPON1
ENSG00000101049	1.23183	3.85641	32.1925	3.83229e-06	0.00014626	SGK2
ENSG00000184428	-0.601638	5.71449	32.1426	3.87936e-06	0.000147782	TOP1MT
ENSG00000147099	0.804532	5.0206	32.067	3.95172e-06	0.000149983	HDAC8
ENSG00000174989	0.73653	5.14931	32.0734	3.94559e-06	0.000149983	FBXW8
ENSG00000175414	-1.20272	4.0158	32.0546	3.96374e-06	0.000150162	ARL10
ENSG00000113161	0.950993	4.53638	32.0271	3.99057e-06	0.000150624	HMGCR
ENSG00000151135	0.682397	5.53983	32.0329	3.98486e-06	0.000150624	TMEM263
ENSG00000135837	0.481932	7.29307	31.9973	4.01983e-06	0.000151174	CEP350
ENSG00000271303	0.921086	4.64288	32.0027	4.01452e-06	0.000151174	SRXN1
ENSG00000134574	0.868618	4.57485	31.9759	4.04098e-06	0.000151692	DDB2
ENSG00000137497	0.514609	8.19154	31.927	4.08966e-06	0.000153239	NUMA1
ENSG00000172493	0.467527	7.24163	31.9028	4.11411e-06	0.000153875	AFF1
ENSG00000163565	-0.569102	6.60728	31.8864	4.13062e-06	0.000154212	IFI16
ENSG00000270299	0.926404	4.60899	31.8682	4.14917e-06	0.000154624	N/A
ENSG00000197226	0.503787	6.91442	31.834	4.18422e-06	0.000155648	TBC1D9B
ENSG00000127990	0.647387	5.62917	31.8195	4.19909e-06	0.00015592	SGCE
ENSG00000015676	0.585875	6.09295	31.801	4.21824e-06	0.000156348	NUDCD3
ENSG00000151414	0.640951	5.95006	31.7857	4.23418e-06	0.000156657	NEK7
ENSG00000103657	0.554822	6.3741	31.6807	4.34501e-06	0.000160469	HERC1
ENSG00000044115	0.514091	8.64134	31.6629	4.36413e-06	0.000160886	CTNNA1
ENSG00000163870	-0.799321	5.244	31.6196	4.41105e-06	0.000162325	TPRA1
ENSG00000140688	0.559515	5.76026	31.5956	4.43718e-06	0.000162995	RUSF1
ENSG00000120800	-0.510787	6.49537	31.5509	4.48644e-06	0.000164511	UTP20
ENSG00000167747	-0.512213	6.02631	31.4807	4.56491e-06	0.00016709	C19orf48
ENSG00000123933	0.706496	5.14478	31.4628	4.58525e-06	0.000167537	MXD4
ENSG00000198901	0.912255	4.82747	31.3208	4.74936e-06	0.000173225	PRC1
ENSG00000112984	2.0361	2.69409	31.2661	4.81424e-06	0.000175281	KIF20A
ENSG00000164683	-1.2727	3.30896	31.2203	4.86933e-06	0.000176973	HEY1
ENSG00000167173	-0.800508	5.31547	31.1678	4.93323e-06	0.00017898	C15orf39
ENSG00000132424	0.469402	6.79982	31.1193	4.99315e-06	0.000180835	PNISR
ENSG00000130810	-0.881193	5.26092	31.0535	5.07563e-06	0.000183499	PPAN
ENSG00000104731	-0.540554	6.17363	31.0443	5.08722e-06	0.000183595	KLHDC4
ENSG00000143401	0.838301	5.1863	30.9929	5.15278e-06	0.000185636	ANP32E
ENSG00000099995	0.499338	7.19561	30.9261	5.23945e-06	0.000187393	SF3A1
ENSG00000125630	-0.723838	5.62199	30.9202	5.24711e-06	0.000187393	POLR1B
ENSG00000135842	-0.52813	8.39136	30.9343	5.2287e-06	0.000187393	NIBAN1
ENSG00000171451	1.26944	3.86657	30.9308	5.2333e-06	0.000187393	DSEL
ENSG00000172927	-1.4653	2.87516	30.9467	5.21263e-06	0.000187393	MYEOV
ENSG00000174996	0.519095	6.45291	30.8826	5.29665e-06	0.000188834	KLC2
ENSG00000103187	-0.482981	8.46479	30.8452	5.34647e-06	0.000190281	COTL1
ENSG00000104427	1.03775	4.22994	30.7953	5.41353e-06	0.000192335	ZC2HC1A
ENSG00000114107	1.08882	3.90895	30.7323	5.49964e-06	0.000194721	CEP70
ENSG00000120733	0.495051	6.50469	30.7361	5.49448e-06	0.000194721	KDM3B
ENSG00000263424	1.63478	2.57257	30.689	5.55967e-06	0.000196508	N/A
ENSG00000110367	0.473768	6.67964	30.6792	5.5733e-06	0.000196653	DDX6
ENSG00000157514	-0.573654	6.1965	30.649	5.61578e-06	0.000197812	TSC22D3
ENSG00000051382	0.691053	5.43951	30.6407	5.62746e-06	0.000197884	PIK3CB
ENSG00000078674	0.461235	7.15197	30.5841	5.70793e-06	0.000200372	PCM1
ENSG00000171467	0.995813	4.44421	30.4943	5.83824e-06	0.000204597	ZNF318
ENSG00000163347	-0.497518	7.34924	30.4779	5.86244e-06	0.000205096	CLDN1
ENSG00000115053	-0.503088	10.085	30.462	5.88593e-06	0.000205568	NCL
ENSG00000108946	0.49501	8.38388	30.402	5.9755e-06	0.000208342	PRKAR1A
ENSG00000198961	0.61223	6.44809	30.3853	6.00075e-06	0.000208869	PJA2
ENSG00000157212	0.602911	5.81521	30.3738	6.01813e-06	0.00020912	PAXIP1
ENSG00000171298	0.985056	4.60967	30.3521	6.05117e-06	0.000209913	GAA
ENSG00000134313	0.500844	6.46017	30.2804	6.1617e-06	0.000213029	KIDINS220
ENSG00000204262	-0.505767	8.80053	30.2835	6.15683e-06	0.000213029	COL5A2
ENSG00000214655	0.702781	5.47061	30.2096	6.27296e-06	0.000216512	ZSWIM8
ENSG00000111271	0.923927	4.52243	30.1864	6.30988e-06	0.000217421	ACAD10
ENSG00000168056	0.485337	7.0376	30.1579	6.35544e-06	0.000218625	LTBP3
ENSG00000203705	1.42782	3.00431	30.1399	6.38451e-06	0.000219258	TATDN3
ENSG00000126001	0.499386	7.1952	30.1217	6.41404e-06	0.000219905	CEP250
ENSG00000158352	0.603163	5.63452	30.0804	6.48154e-06	0.000221602	SHROOM4
ENSG00000173889	0.578934	6.50117	30.0782	6.48507e-06	0.000221602	PHC3
ENSG00000013619	-1.25198	5.12151	30.0405	6.54741e-06	0.000223361	MAMLD1
ENSG00000148842	-0.44541	6.72138	30.0132	6.59282e-06	0.000224167	CNNM2
ENSG00000149639	0.593148	5.7916	30.0163	6.58771e-06	0.000224167	SOGA1
ENSG00000167110	0.612245	5.59274	29.9021	6.78152e-06	0.000230202	GOLGA2
ENSG00000228262	1.27916	3.28591	29.8746	6.8292e-06	0.000231439	LINC01320
ENSG00000160818	-0.595782	6.21758	29.8437	6.88316e-06	0.000232884	GPATCH4
ENSG00000163938	-0.524113	6.60449	29.7928	6.97292e-06	0.000235534	GNL3
ENSG00000189079	0.603703	5.41254	29.7703	7.01291e-06	0.000236496	ARID2
ENSG00000084733	-0.444304	7.058	29.7401	7.0672e-06	0.000237827	RAB10
ENSG00000143190	0.640155	5.70237	29.7355	7.07551e-06	0.000237827	POU2F1
ENSG00000163362	-0.988934	4.46421	29.6937	7.15124e-06	0.000239981	INAVA
ENSG00000272589	1.15999	3.65691	29.6513	7.22908e-06	0.000242198	ZSWIM8-AS1
ENSG00000142599	0.624841	6.3179	29.6068	7.3117e-06	0.000244567	RERE
ENSG00000082805	0.514343	7.21756	29.575	7.37154e-06	0.00024598	ERC1
ENSG00000156515	-0.474084	7.01784	29.5716	7.37785e-06	0.00024598	HK1
ENSG00000005884	-0.531195	9.50624	29.5503	7.41811e-06	0.000246922	ITGA3
ENSG00000008710	-0.489195	7.33354	29.5292	7.45836e-06	0.000247536	PKD1
ENSG00000136295	0.470176	6.77426	29.5217	7.47265e-06	0.000247536	TTYH3
ENSG00000139163	0.594368	5.81707	29.5221	7.47194e-06	0.000247536	ETNK1
ENSG00000170515	-0.485609	7.10005	29.4487	7.61375e-06	0.000251804	PA2G4
ENSG00000163346	0.690907	4.98029	29.388	7.73311e-06	0.000255342	PBXIP1
ENSG00000040199	0.728377	5.47499	29.3625	7.78403e-06	0.0002562	PHLPP2
ENSG00000125266	-0.576594	6.11515	29.3636	7.78168e-06	0.0002562	EFNB2
ENSG00000063854	0.81592	4.81479	29.3473	7.81443e-06	0.000256403	HAGH
ENSG00000102471	0.748864	4.98441	29.3469	7.81513e-06	0.000256403	NDFIP2
ENSG00000164934	-0.539503	6.43203	29.3256	7.85804e-06	0.000257401	DCAF13
ENSG00000142156	-0.462167	7.99315	29.2647	7.98206e-06	0.000261034	COL6A1
ENSG00000204388	-0.613624	6.03871	29.2587	7.99433e-06	0.000261034	HSPA1B
ENSG00000129667	-0.535006	6.27569	29.1729	8.17287e-06	0.000266441	RHBDF2
ENSG00000136003	0.549101	6.12513	29.1565	8.20739e-06	0.000267143	ISCU
ENSG00000120756	1.13161	3.94426	29.0757	8.38019e-06	0.000272336	PLS1
ENSG00000284503	0.579567	6.52882	29.0694	8.39394e-06	0.000272353	MIR3652
ENSG00000162849	-0.646422	5.78477	29.0517	8.43238e-06	0.000273169	KIF26B
ENSG00000120705	-0.470562	7.44591	29.0438	8.44959e-06	0.000273296	ETF1
ENSG00000158987	0.634286	5.3815	29.0242	8.49251e-06	0.000274253	RAPGEF6
ENSG00000116704	1.1336	3.94932	29.0135	8.51602e-06	0.000274581	SLC35D1
ENSG00000135686	0.566437	5.73576	28.9778	8.59495e-06	0.000276693	KLHL36
ENSG00000137331	-0.513191	6.57651	28.9511	8.65443e-06	0.000278172	IER3
ENSG00000076716	0.661224	5.3225	28.9136	8.73869e-06	0.000280246	GPC4
ENSG00000205133	1.14023	3.5528	28.9103	8.74619e-06	0.000280246	TRIQK
ENSG00000101335	-1.01757	4.88762	28.8957	8.77936e-06	0.000280759	MYL9
ENSG00000113328	0.586837	5.96411	28.8823	8.80996e-06	0.000280759	CCNG1
ENSG00000143514	0.488249	6.28786	28.8793	8.8168e-06	0.000280759	TP53BP2
ENSG00000267009	0.501034	7.39404	28.8794	8.81659e-06	0.000280759	N/A
ENSG00000163597	-0.488654	7.22842	28.839	8.90927e-06	0.000283265	SNHG16
ENSG00000197256	0.61499	5.72943	28.8305	8.92895e-06	0.000283453	KANK2
ENSG00000165502	0.489475	6.45856	28.8213	8.95016e-06	0.000283688	RPL36AL
ENSG00000286032	-2.26167	4.13295	28.8094	8.9778e-06	0.000284127	N/A
ENSG00000077782	0.424627	6.78862	28.707	9.2197e-06	0.000291334	FGFR1
ENSG00000010322	0.601927	5.74748	28.6985	9.24003e-06	0.000291529	NISCH
ENSG00000101639	0.48629	6.40443	28.6863	9.26948e-06	0.00029201	CEP192
ENSG00000059573	0.536517	6.08448	28.6597	9.33369e-06	0.000293583	ALDH18A1
ENSG00000167962	-0.541476	5.99376	28.6469	9.36495e-06	0.000294117	ZNF598
ENSG00000155097	0.574844	6.21469	28.5872	9.51146e-06	0.000298263	ATP6V1C1
ENSG00000174373	0.735473	5.15942	28.5655	9.56531e-06	0.000299495	RALGAPA1
ENSG00000103485	0.477115	6.38463	28.5402	9.62876e-06	0.000301023	QPRT
ENSG00000184634	0.803505	5.32232	28.5145	9.69324e-06	0.000302579	MED12
ENSG00000141543	-0.464325	7.35355	28.4267	9.9181e-06	0.00030773	EIF4A3
ENSG00000147592	0.839019	4.82411	28.4299	9.90972e-06	0.00030773	LACTB2
ENSG00000165417	0.619349	5.42022	28.4373	9.89068e-06	0.00030773	GTF2A1
ENSG00000166741	-0.475732	7.78632	28.4276	9.91564e-06	0.00030773	NNMT
ENSG00000115009	-1.82269	3.24382	28.4141	9.9507e-06	0.000308277	CCL20
ENSG00000142784	0.901642	4.58599	28.3961	9.99757e-06	0.000309263	WDTC1
ENSG00000068078	0.978652	4.64105	28.3875	1.00201e-05	0.000309496	FGFR3
ENSG00000143457	0.760619	4.71786	28.3784	1.0044e-05	0.000309769	GOLPH3L
ENSG00000172071	1.02171	4.01746	28.2965	1.02613e-05	0.000315995	EIF2AK3
ENSG00000198910	-1.03886	4.33339	28.2889	1.02818e-05	0.000316155	L1CAM
ENSG00000012822	0.734901	5.07083	28.2579	1.03655e-05	0.000317989	CALCOCO1
ENSG00000169180	-0.528489	7.1848	28.2554	1.03724e-05	0.000317989	XPO6
ENSG00000160094	0.694836	5.09426	28.2083	1.05012e-05	0.000321458	ZNF362
ENSG00000245067	-0.983662	5.12838	28.1571	1.06433e-05	0.000325323	IGFBP7-AS1
ENSG00000271824	2.41141	1.62028	28.1286	1.07231e-05	0.000327277	SMIM32
ENSG00000131013	0.664074	5.55257	28.12	1.07473e-05	0.000327529	PPIL4
ENSG00000077150	-0.644969	5.95854	28.06	1.09182e-05	0.000332246	NFKB2
ENSG00000128591	0.496361	7.13169	28.0355	1.09888e-05	0.000333409	FLNC
ENSG00000135473	1.15616	3.58885	28.0364	1.09862e-05	0.000333409	PAN2
ENSG00000170027	-0.515722	8.46148	27.9699	1.11801e-05	0.000338713	YWHAG
ENSG00000114480	0.962421	4.80158	27.9484	1.12437e-05	0.000340138	GBE1
ENSG00000158710	-0.452088	7.48207	27.9094	1.13597e-05	0.000343142	TAGLN2
ENSG00000275066	0.676715	5.52769	27.8863	1.14292e-05	0.000344735	SYNRG
ENSG00000044090	0.838697	4.79572	27.8586	1.1513e-05	0.000346247	CUL7
ENSG00000116191	0.5808	6.16834	27.8588	1.15123e-05	0.000346247	RALGPS2
ENSG00000028277	-1.85287	2.15118	27.8416	1.15646e-05	0.000347294	POU2F2
ENSG00000233369	0.65271	5.27641	27.8277	1.16072e-05	0.000348065	GTF2IP4
ENSG00000142687	0.451087	6.56363	27.6877	1.20449e-05	0.000360665	KIAA0319L
ENSG00000113615	0.741645	5.23577	27.6544	1.21516e-05	0.000362839	SEC24A
ENSG00000164715	0.690648	5.38901	27.654	1.21528e-05	0.000362839	LMTK2
ENSG00000087274	0.456637	7.91059	27.6194	1.22647e-05	0.000365648	ADD1
ENSG00000116106	1.10117	4.01847	27.5919	1.23547e-05	0.000367266	EPHA4
ENSG00000161533	0.612714	5.64495	27.595	1.23443e-05	0.000367266	ACOX1
ENSG00000138756	0.78054	5.41993	27.5822	1.23864e-05	0.000367676	BMP2K
ENSG00000110104	-0.564486	5.73617	27.5697	1.24276e-05	0.00036784	CCDC86
ENSG00000138688	0.536854	6.86003	27.5729	1.2417e-05	0.00036784	KIAA1109
ENSG00000159023	0.474634	6.43116	27.5318	1.25533e-05	0.000371026	EPB41
ENSG00000137959	-0.871312	5.27995	27.5075	1.26346e-05	0.000372358	IFI44L
ENSG00000162337	0.608492	5.40844	27.5096	1.26275e-05	0.000372358	LRP5
ENSG00000108389	0.551126	5.55338	27.4821	1.27199e-05	0.000374337	MTMR4
ENSG00000109323	0.928074	4.32657	27.4762	1.27399e-05	0.00037439	MANBA
ENSG00000157379	1.45571	2.4791	27.4224	1.29236e-05	0.000379247	DHRS1
ENSG00000174437	0.453676	7.61516	27.4116	1.29606e-05	0.000379789	ATP2A2
ENSG00000111110	0.753083	4.794	27.3284	1.3251e-05	0.000386951	PPM1H
ENSG00000151458	0.837131	4.71972	27.3358	1.32249e-05	0.000386951	ANKRD50
ENSG00000255302	0.645879	5.40753	27.3255	1.32614e-05	0.000386951	EID1
ENSG00000112977	0.462643	6.94071	27.3035	1.33392e-05	0.000388671	DAP
ENSG00000164611	1.89439	2.24898	27.2951	1.33692e-05	0.000388993	PTTG1
ENSG00000186364	1.50416	2.64029	27.2631	1.34837e-05	0.00039177	NUDT17
ENSG00000104164	0.638183	5.29348	27.2004	1.37115e-05	0.000397826	BLOC1S6
ENSG00000068650	0.504407	6.34902	27.1933	1.37376e-05	0.000398024	ATP11A
ENSG00000019485	0.865567	4.41032	27.1572	1.38707e-05	0.000401043	PRDM11
ENSG00000280721	-1.08925	5.53333	27.1545	1.38808e-05	0.000401043	LINC01943
ENSG00000101255	-0.451229	7.00184	27.1365	1.39477e-05	0.000401847	TRIB3
ENSG00000164733	-0.455881	8.28682	27.1387	1.39395e-05	0.000401847	CTSB
ENSG00000155438	-0.631542	5.98143	27.0964	1.40981e-05	0.000405611	NIFK
ENSG00000142875	0.727461	4.99323	27.0654	1.42156e-05	0.00040842	PRKACB
ENSG00000167123	0.962983	4.0914	27.0599	1.42365e-05	0.000408451	CERCAM
ENSG00000152990	0.69057	5.18405	27.0106	1.44258e-05	0.00041273	ADGRA3
ENSG00000232956	-0.936775	4.83159	27.0125	1.44186e-05	0.00041273	SNHG15
ENSG00000144218	-0.512897	6.56829	26.9448	1.46829e-05	0.000418796	AFF3
ENSG00000165699	0.653091	5.33642	26.9407	1.46989e-05	0.000418796	TSC1
ENSG00000258666	-0.888233	4.84291	26.9461	1.46778e-05	0.000418796	N/A
ENSG00000185989	-0.539257	5.93841	26.8968	1.48732e-05	0.000423176	RASA3
ENSG00000155660	0.428333	7.25939	26.8781	1.49481e-05	0.000424135	PDIA4
ENSG00000233237	-0.538763	7.46444	26.8812	1.4936e-05	0.000424135	LINC00472
ENSG00000224093	-1.02226	4.4377	26.8713	1.49755e-05	0.000424325	BCAR3-AS1
ENSG00000166016	-0.598611	6.42682	26.8607	1.50183e-05	0.000424954	ABTB2
ENSG00000146278	0.511964	6.09528	26.8543	1.50444e-05	0.000425021	PNRC1
ENSG00000148843	-0.428557	6.79234	26.8499	1.5062e-05	0.000425021	PDCD11
ENSG00000104812	0.735703	5.25749	26.8432	1.50893e-05	0.000425207	GYS1
ENSG00000021574	0.783126	4.73007	26.7849	1.53277e-05	0.000431335	SPAST
ENSG00000116649	-0.771187	5.20056	26.7463	1.54882e-05	0.000435255	SRM
ENSG00000123908	0.433114	7.65072	26.7158	1.56158e-05	0.000438244	AGO2
ENSG00000284526	-0.575378	5.92285	26.6839	1.5751e-05	0.000441435	N/A
ENSG00000106771	0.490542	6.1323	26.6563	1.58686e-05	0.000444126	TMEM245
ENSG00000046604	-0.478015	7.39635	26.6507	1.58925e-05	0.00044419	DSG2
ENSG00000112343	0.545943	5.80002	26.5825	1.6188e-05	0.000451838	TRIM38
ENSG00000171552	-0.418443	6.39052	26.5568	1.63008e-05	0.000454368	BCL2L1
ENSG00000174501	0.567879	5.9334	26.471	1.66839e-05	0.000464418	ANKRD36C
ENSG00000118418	0.907628	4.25933	26.4179	1.69259e-05	0.000470518	HMGN3
ENSG00000184260	0.635797	5.70065	26.3897	1.70558e-05	0.000473488	H2AC20
ENSG00000169554	-0.530292	6.69557	26.3753	1.71226e-05	0.000474248	ZEB2
ENSG00000184922	-0.674376	5.2773	26.3738	1.71293e-05	0.000474248	FMNL1
ENSG00000146112	-0.438801	6.50466	26.3159	1.74008e-05	0.000481117	PPP1R18
ENSG00000104765	0.532195	6.26434	26.2919	1.75146e-05	0.00048351	BNIP3L
ENSG00000177728	0.441267	6.42173	26.2829	1.75578e-05	0.00048351	TMEM94
ENSG00000249661	-1.58249	4.35445	26.2833	1.75559e-05	0.00048351	TNRC18P1
ENSG00000123607	0.705595	5.07478	26.263	1.76531e-05	0.000485484	TTC21B
ENSG00000138002	0.703327	5.22323	26.2167	1.78768e-05	0.000490981	IFT172
ENSG00000000003	0.682033	5.04699	26.1088	1.84101e-05	0.000504946	TSPAN6
ENSG00000288674	0.4928	6.10635	26.104	1.84344e-05	0.000504946	N/A
ENSG00000178177	0.911453	4.46989	26.0899	1.8505e-05	0.000506205	LCORL
ENSG00000048392	0.613634	5.98359	26.0822	1.85442e-05	0.000506603	RRM2B
ENSG00000113742	1.56753	3.24258	26.0688	1.86119e-05	0.00050778	CPEB4
ENSG00000065613	0.463313	6.70074	26.0321	1.87998e-05	0.000511885	SLK
ENSG00000232593	1.23134	3.00691	26.0297	1.88122e-05	0.000511885	KANTR
ENSG00000136144	0.887471	4.49056	26.0196	1.88641e-05	0.00051262	RCBTB1
ENSG00000136068	-0.481451	9.80134	25.9862	1.9037e-05	0.000516635	FLNB
ENSG00000172216	-0.446521	7.24514	25.9797	1.90707e-05	0.000516868	CEBPB
ENSG00000107282	1.11237	3.36943	25.972	1.91111e-05	0.000517281	APBA1
ENSG00000198707	0.624057	5.97752	25.9436	1.92601e-05	0.00052063	CEP290
ENSG00000286192	-0.452799	6.25468	25.9164	1.9404e-05	0.000523831	N/A
ENSG00000113645	-0.459044	7.07583	25.9109	1.94331e-05	0.000523931	WWC1
ENSG00000156650	0.564132	5.70761	25.8755	1.96228e-05	0.000528351	KAT6B
ENSG00000104635	-0.496625	7.82314	25.8624	1.96929e-05	0.000529547	SLC39A14
ENSG00000183010	-0.462005	7.62939	25.8522	1.9748e-05	0.000530335	PYCR1
ENSG00000107815	-0.613745	5.32182	25.8252	1.9895e-05	0.000533586	TWNK
ENSG00000262814	-0.447448	6.29535	25.7846	2.01179e-05	0.000538862	MRPL12
ENSG00000123836	0.544041	5.64306	25.7139	2.05126e-05	0.000548717	PFKFB2
ENSG00000134109	0.462703	6.49253	25.7033	2.05722e-05	0.000549599	EDEM1
ENSG00000160223	-1.66188	2.66936	25.6744	2.07361e-05	0.000553259	ICOSLG
ENSG00000188177	0.965054	4.79913	25.6427	2.09182e-05	0.000557395	ZC3H6
ENSG00000116791	0.70554	5.07768	25.5773	2.12982e-05	0.000566785	CRYZ
ENSG00000213742	0.767275	4.73737	25.5562	2.14222e-05	0.00056935	ZNF337-AS1
ENSG00000119335	-0.435884	8.04008	25.505	2.17271e-05	0.000576706	SET
ENSG00000144320	1.00279	4.26351	25.4781	2.18893e-05	0.000580265	LNPK
ENSG00000068489	0.79703	4.814	25.4696	2.19404e-05	0.000580315	PRR11
ENSG00000124942	0.444149	11.1429	25.4684	2.19477e-05	0.000580315	AHNAK
ENSG00000099284	0.700314	5.26703	25.4444	2.20936e-05	0.000580921	MACROH2A2
ENSG00000111912	0.837641	4.78053	25.4414	2.21118e-05	0.000580921	NCOA7
ENSG00000171206	-0.454573	7.45868	25.4505	2.20566e-05	0.000580921	TRIM8
ENSG00000196914	0.460666	7.5258	25.4524	2.20448e-05	0.000580921	ARHGEF12
ENSG00000266028	0.618265	5.78954	25.4483	2.207e-05	0.000580921	SRGAP2
ENSG00000066279	0.741893	5.47712	25.4358	2.21461e-05	0.00058108	ASPM
ENSG00000106086	0.739811	4.76468	25.4137	2.22819e-05	0.000583898	PLEKHA8
ENSG00000081014	0.788939	4.67286	25.3994	2.23706e-05	0.000584733	AP4E1
ENSG00000285816	-0.809862	5.55777	25.4039	2.23427e-05	0.000584733	N/A
ENSG00000121691	0.742666	4.94859	25.3947	2.23993e-05	0.00058474	CAT
ENSG00000155111	0.878087	4.16207	25.3877	2.2443e-05	0.000585141	CDK19
ENSG00000102974	0.491392	5.83817	25.3377	2.27557e-05	0.000591792	CTCF
ENSG00000117139	0.522589	7.37985	25.3381	2.27531e-05	0.000591792	KDM5B
ENSG00000172292	0.725617	4.96525	25.3159	2.28932e-05	0.000594617	CERS6
ENSG00000197555	0.982416	3.64397	25.3107	2.29265e-05	0.000594729	SIPA1L1
ENSG00000140464	-0.472995	6.40515	25.3	2.29944e-05	0.000595026	PML
ENSG00000197894	0.493874	6.0485	25.2998	2.29957e-05	0.000595026	ADH5
ENSG00000121310	0.858848	4.59234	25.295	2.30264e-05	0.000595069	ECHDC2
ENSG00000134698	0.828328	4.83882	25.2849	2.30909e-05	0.000595987	AGO4
ENSG00000146802	1.06436	3.62615	25.2662	2.32105e-05	0.000598325	TMEM168
ENSG00000079819	-0.471084	7.33026	25.24	2.33801e-05	0.000601942	EPB41L2
ENSG00000249042	1.50568	2.40169	25.2084	2.35861e-05	0.000606487	FAM151B-DT
ENSG00000177200	0.424237	6.98295	25.1835	2.37499e-05	0.000609938	CHD9
ENSG00000089327	-0.562729	6.40441	25.1695	2.38422e-05	0.000611544	FXYD5
ENSG00000048707	0.499001	7.16259	25.1576	2.39212e-05	0.000612472	VPS13D
ENSG00000189060	0.932729	4.77701	25.1551	2.3938e-05	0.000612472	H1-0
ENSG00000104447	0.631799	5.28876	25.1437	2.40136e-05	0.000613646	TRPS1
ENSG00000068912	0.592339	5.5564	25.1232	2.41508e-05	0.000614882	ERLEC1
ENSG00000125730	-0.510742	11.129	25.1231	2.41517e-05	0.000614882	C3
ENSG00000173598	-0.5788	5.95159	25.1262	2.41309e-05	0.000614882	NUDT4
ENSG00000163840	-0.502589	6.52444	25.1035	2.42835e-05	0.000617473	DTX3L
ENSG00000119801	0.518239	5.77813	25.0827	2.44246e-05	0.000619529	YPEL5
ENSG00000168300	0.707001	5.38798	25.0837	2.44176e-05	0.000619529	PCMTD1
ENSG00000067057	-0.466218	7.69174	25.0761	2.44694e-05	0.000619902	PFKP
ENSG00000204406	0.869655	4.66567	25.0524	2.46316e-05	0.000623244	MBD5
ENSG00000176407	-0.437871	6.68948	25.0366	2.47398e-05	0.000625212	KCMF1
ENSG00000135636	-0.44861	8.24492	25.028	2.47997e-05	0.000625956	DYSF
ENSG00000070540	0.734516	4.9985	25.005	2.49591e-05	0.000629207	WIPI1
ENSG00000132561	0.772249	5.01137	24.9896	2.50661e-05	0.000631132	MATN2
ENSG00000257923	0.470905	6.95673	24.9617	2.52617e-05	0.000635279	CUX1
ENSG00000168672	-0.608162	5.26031	24.9323	2.54702e-05	0.00063974	LRATD2
ENSG00000115652	0.598317	6.09419	24.9037	2.5674e-05	0.000642505	UXS1
ENSG00000187514	-0.507385	8.42829	24.9103	2.56272e-05	0.000642505	PTMA
ENSG00000198589	0.464643	6.10143	24.9041	2.56716e-05	0.000642505	LRBA
ENSG00000210196	-0.564372	5.84116	24.8823	2.58283e-05	0.000645583	MT-TP
ENSG00000182504	1.06253	3.67136	24.8613	2.59803e-05	0.000648594	CEP97
ENSG00000121005	0.996392	3.91046	24.8391	2.61418e-05	0.000651833	CRISPLD1
ENSG00000038382	-0.458601	9.11772	24.8063	2.63833e-05	0.000655922	TRIO
ENSG00000096746	0.490032	6.96147	24.8038	2.64014e-05	0.000655922	HNRNPH3
ENSG00000143622	0.663514	5.37451	24.8113	2.6346e-05	0.000655922	RIT1
ENSG00000255717	-0.561443	6.90531	24.7277	2.697e-05	0.000669241	SNHG1
ENSG00000114554	-0.43653	8.20915	24.7221	2.70121e-05	0.000669476	PLXNA1
ENSG00000133138	1.08498	3.31028	24.7003	2.71781e-05	0.00067278	TBC1D8B
ENSG00000249379	2.18504	1.77725	24.6839	2.73033e-05	0.000675068	N/A
ENSG00000232098	1.42069	2.47051	24.6399	2.76424e-05	0.000682631	N/A
ENSG00000119922	-0.7703	4.95707	24.6336	2.76914e-05	0.000683021	IFIT2
ENSG00000144560	0.528679	7.29097	24.5419	2.84139e-05	0.000700003	VGLL4
ENSG00000180881	2.08241	1.49351	24.5165	2.86184e-05	0.000704197	CAPS2
ENSG00000174165	0.652177	5.21235	24.4698	2.8997e-05	0.000711845	ZDHHC24
ENSG00000249592	0.614712	5.09203	24.4696	2.89984e-05	0.000711845	N/A
ENSG00000066084	0.493586	5.98195	24.4313	2.93132e-05	0.000717859	DIP2B
ENSG00000107738	-0.919701	4.20257	24.4322	2.9306e-05	0.000717859	VSIR
ENSG00000134222	1.61275	2.39367	24.4229	2.93822e-05	0.000718203	PSRC1
ENSG00000137106	0.513892	5.76651	24.4212	2.93971e-05	0.000718203	GRHPR
ENSG00000109572	0.653453	5.62	24.394	2.96228e-05	0.000722861	CLCN3
ENSG00000206190	-0.508454	5.82975	24.388	2.96732e-05	0.000723232	ATP10A
ENSG00000143162	0.615716	5.28242	24.3082	3.03493e-05	0.000738365	CREG1
ENSG00000283199	-1.262	3.37728	24.3063	3.03659e-05	0.000738365	C13orf46
ENSG00000127603	0.445319	9.73487	24.2719	3.06627e-05	0.000744703	MACF1
ENSG00000122299	0.49199	5.80021	24.2054	3.12446e-05	0.000757047	ZC3H7A
ENSG00000282988	0.526364	6.14934	24.2059	3.12406e-05	0.000757047	N/A
ENSG00000259470	-2.53537	1.37681	24.1944	3.13424e-05	0.000758524	KRT8P9
ENSG00000108468	0.556943	5.68969	24.1879	3.14001e-05	0.000759026	CBX1
ENSG00000050820	-0.428844	6.8948	24.1835	3.14394e-05	0.000759085	BCAR1
ENSG00000114315	-1.14765	3.80464	24.1613	3.16376e-05	0.000762973	HES1
ENSG00000121039	0.957395	3.9151	24.1515	3.17257e-05	0.000763686	RDH10
ENSG00000133961	0.483182	6.30421	24.1498	3.17413e-05	0.000763686	NUMB
ENSG00000171943	0.75981	4.92608	24.0775	3.23993e-05	0.000778604	SRGAP2C
ENSG00000231748	-1.32443	3.37298	24.0584	3.25752e-05	0.000781918	N/A
ENSG00000099991	0.467882	5.89679	24.0352	3.27907e-05	0.000786173	CABIN1
ENSG00000072786	-0.528361	6.13444	24.0202	3.29301e-05	0.000787927	STK10
ENSG00000196950	0.462952	6.68706	24.0191	3.29404e-05	0.000787927	SLC39A10
ENSG00000120696	1.36076	2.77155	23.9887	3.32266e-05	0.00079385	KBTBD7
ENSG00000213390	1.34966	2.69299	23.9787	3.3321e-05	0.000795182	ARHGAP19
ENSG00000167632	0.77627	4.88411	23.9614	3.34859e-05	0.000798191	TRAPPC9
ENSG00000133318	0.482309	6.19497	23.9393	3.36976e-05	0.000802308	RTN3
ENSG00000123975	1.19315	3.42067	23.9243	3.38415e-05	0.000802946	CKS2
ENSG00000125247	1.02093	3.80969	23.9269	3.38163e-05	0.000802946	TMTC4
ENSG00000230590	0.476563	7.64247	23.9257	3.38278e-05	0.000802946	FTX
ENSG00000005882	1.0244	3.74087	23.8798	3.42729e-05	0.000811064	PDK2
ENSG00000196866	0.643447	5.56108	23.8777	3.42934e-05	0.000811064	H2AC7
ENSG00000287581	-0.678753	4.92236	23.8769	3.4302e-05	0.000811064	N/A
ENSG00000165671	0.56188	5.644	23.8572	3.4495e-05	0.000814692	NSD1
ENSG00000100359	0.62473	5.07809	23.8481	3.45849e-05	0.000815877	SGSM3
ENSG00000104331	0.463312	6.45666	23.826	3.48033e-05	0.00082009	BPNT2
ENSG00000094631	0.773795	4.63424	23.808	3.49824e-05	0.000822763	HDAC6
ENSG00000166398	0.637857	5.2983	23.8066	3.49967e-05	0.000822763	GARRE1
ENSG00000111412	0.679712	5.12459	23.8022	3.50405e-05	0.000822851	SPRING1
ENSG00000161800	0.97489	3.7642	23.7695	3.53694e-05	0.000829629	RACGAP1
ENSG00000119772	0.687884	5.1135	23.7639	3.54253e-05	0.000829994	DNMT3A
ENSG00000164542	0.868092	4.33316	23.7424	3.5644e-05	0.000834167	KIAA0895
ENSG00000163617	0.929782	4.19486	23.7053	3.6024e-05	0.000841146	CCDC191
ENSG00000184304	0.941486	4.25453	23.7061	3.60164e-05	0.000841146	PRKD1
ENSG00000147454	-0.471282	6.54317	23.6969	3.61112e-05	0.000842225	SLC25A37
ENSG00000106460	0.518166	5.94342	23.6792	3.62948e-05	0.000844578	TMEM106B
ENSG00000116793	0.71315	4.67771	23.6797	3.62892e-05	0.000844578	PHTF1
ENSG00000218336	0.492218	6.28788	23.6753	3.63352e-05	0.000844578	TENM3
ENSG00000162702	0.460492	6.00718	23.663	3.64629e-05	0.000845731	ZNF281
ENSG00000275216	-1.07222	3.58573	23.6626	3.6467e-05	0.000845731	N/A
ENSG00000038358	0.540781	5.53071	23.6434	3.66682e-05	0.000849439	EDC4
ENSG00000116871	-0.467404	7.35722	23.6174	3.69419e-05	0.000854816	MAP7D1
ENSG00000038427	-0.476472	9.73714	23.605	3.70735e-05	0.000856898	VCAN
ENSG00000104856	-0.698887	5.37119	23.5215	3.79732e-05	0.000875726	RELB
ENSG00000166439	0.405572	6.62662	23.5233	3.79526e-05	0.000875726	RNF169
ENSG00000043143	0.533756	5.96572	23.4951	3.82616e-05	0.000880587	JADE2
ENSG00000070081	0.868288	4.09339	23.4938	3.8276e-05	0.000880587	NUCB2
ENSG00000127663	0.571882	5.96713	23.4905	3.83125e-05	0.000880587	KDM4B
ENSG00000115687	1.1289	3.60453	23.4363	3.89143e-05	0.000893421	PASK
ENSG00000087842	1.22167	3.7661	23.427	3.90177e-05	0.000894101	PIR
ENSG00000287001	-1.78442	2.91014	23.4259	3.90308e-05	0.000894101	N/A
ENSG00000164104	0.604793	5.83347	23.4172	3.91286e-05	0.000895344	HMGB2
ENSG00000137509	0.594172	5.59218	23.404	3.92777e-05	0.000897757	PRCP
ENSG00000205517	0.996149	3.87227	23.3909	3.94253e-05	0.000900131	RGL3
ENSG00000026508	-0.459704	7.56774	23.3722	3.96391e-05	0.000904009	CD44
ENSG00000077235	0.487846	7.22959	23.351	3.98814e-05	0.000908528	GTF3C1
ENSG00000214021	0.644161	5.60284	23.3046	4.04183e-05	0.00091974	TTLL3
ENSG00000158006	1.28312	3.31064	23.2936	4.05473e-05	0.000921656	PAFAH2
ENSG00000232931	0.654208	4.95867	23.2675	4.08537e-05	0.000927596	LINC00342
ENSG00000148426	-0.932175	4.03824	23.2486	4.1077e-05	0.000931013	PROSER2
ENSG00000178445	0.894617	4.1454	23.2471	4.10947e-05	0.000931013	GLDC
ENSG00000115183	0.523098	5.91596	23.2231	4.138e-05	0.000936445	TANC1
ENSG00000125534	0.465726	6.22004	23.2188	4.14319e-05	0.000936588	PPDPF
ENSG00000126878	0.9066	4.08854	23.2145	4.1484e-05	0.000936736	AIF1L
ENSG00000280441	-1.18479	4.9485	23.1748	4.19624e-05	0.000946501	N/A
ENSG00000170836	0.622033	4.92057	23.1489	4.22777e-05	0.000952568	PPM1D
ENSG00000076003	-0.453072	6.15924	23.1171	4.26684e-05	0.000960319	MCM6
ENSG00000019186	-0.572724	5.53837	23.1016	4.28602e-05	0.000963581	CYP24A1
ENSG00000188554	0.393842	6.75872	23.0898	4.30078e-05	0.000965845	NBR1
ENSG00000286070	0.43172	6.73998	23.0808	4.31196e-05	0.000967298	N/A
ENSG00000127483	0.460752	7.16477	23.0671	4.32906e-05	0.000970078	HP1BP3
ENSG00000011021	0.799401	4.55196	23.0571	4.34167e-05	0.000971844	CLCN6
ENSG00000172893	0.692826	4.91422	23.0468	4.35465e-05	0.000973689	DHCR7
ENSG00000106948	-0.632236	6.09668	23.0296	4.37649e-05	0.00097751	AKNA
ENSG00000110693	0.907453	4.37342	23.0257	4.38145e-05	0.000977558	SOX6
ENSG00000166987	0.666653	5.50624	22.9922	4.4242e-05	0.000986025	MBD6
ENSG00000175063	1.29362	3.13203	22.9733	4.44851e-05	0.00099037	UBE2C
ENSG00000175061	-0.465284	7.25984	22.9606	4.46503e-05	0.000992974	SNHG29
ENSG00000047346	1.14575	3.08689	22.9397	4.49221e-05	0.000993648	FAM214A
ENSG00000092871	0.649316	4.85827	22.9432	4.48764e-05	0.000993648	RFFL
ENSG00000131165	0.540595	5.8163	22.951	4.47746e-05	0.000993648	CHMP1A
ENSG00000182481	0.456074	7.2596	22.9432	4.48759e-05	0.000993648	KPNA2
ENSG00000240350	-1.78529	3.45734	22.9413	4.49005e-05	0.000993648	SOCAR
ENSG00000162063	1.05952	3.26682	22.9272	4.50857e-05	0.000996195	CCNF
ENSG00000177694	1.80596	1.87515	22.8901	4.55741e-05	0.00100591	NAALADL2
ENSG00000105835	-0.462052	6.69647	22.8622	4.59457e-05	0.00101194	NAMPT
ENSG00000150593	0.419228	6.67572	22.8651	4.59065e-05	0.00101194	PDCD4
ENSG00000107077	0.543747	5.4392	22.8578	4.60041e-05	0.00101214	KDM4C
ENSG00000120071	0.43529	6.83995	22.8379	4.62718e-05	0.00101694	KANSL1
ENSG00000273033	1.04948	3.5852	22.8044	4.6726e-05	0.00102583	LINC02035
ENSG00000006715	0.466667	6.65275	22.7923	4.68913e-05	0.00102836	VPS41
ENSG00000213625	0.461788	6.48572	22.7329	4.77099e-05	0.0010452	LEPROT
ENSG00000148143	-0.380033	6.60965	22.7218	4.7865e-05	0.00104748	ZNF462
ENSG00000044446	0.637999	5.11927	22.6952	4.82377e-05	0.00105451	PHKA2
ENSG00000061918	1.1052	3.82561	22.6817	4.84284e-05	0.00105756	GUCY1B1
ENSG00000026297	-0.531517	6.24457	22.643	4.89789e-05	0.00106732	RNASET2
ENSG00000164111	0.429554	7.86078	22.6449	4.89528e-05	0.00106732	ANXA5
ENSG00000133026	0.424757	7.11782	22.6166	4.93596e-05	0.00107447	MYH10
ENSG00000184500	0.746033	4.6123	22.6092	4.94661e-05	0.00107565	PROS1
ENSG00000114023	0.929727	4.44003	22.5869	4.97898e-05	0.00108155	FAM162A
ENSG00000198805	-0.756081	4.45877	22.577	4.99342e-05	0.00108354	PNP
ENSG00000123739	0.783123	4.48728	22.5604	5.01785e-05	0.00108769	PLA2G12A
ENSG00000138767	0.845373	4.99922	22.5547	5.02618e-05	0.00108835	CNOT6L
ENSG00000108518	-0.448296	7.49833	22.5504	5.03252e-05	0.00108835	PFN1
ENSG00000196535	0.387815	6.6702	22.5475	5.03677e-05	0.00108835	MYO18A
ENSG00000100403	-0.466163	6.53463	22.5364	5.05316e-05	0.00109075	ZC3H7B
ENSG00000130340	0.552706	5.82241	22.5155	5.08427e-05	0.00109588	SNX9
ENSG00000188486	0.871289	4.45436	22.5133	5.08757e-05	0.00109588	H2AX
ENSG00000164938	1.47998	2.22504	22.4987	5.10937e-05	0.00109942	TP53INP1
ENSG00000133835	0.453615	6.63853	22.489	5.12386e-05	0.00110139	HSD17B4
ENSG00000279207	1.20318	2.87756	22.4629	5.16332e-05	0.00110871	N/A
ENSG00000204267	-0.579895	5.58381	22.4417	5.19552e-05	0.00111446	TAP2
ENSG00000283486	1.71195	1.92709	22.4282	5.21614e-05	0.00111772	FAM95C
ENSG00000103994	0.414204	6.68548	22.4135	5.23871e-05	0.00112139	ZNF106
ENSG00000196865	0.471768	6.12846	22.3463	5.34327e-05	0.00114258	NHLRC2
ENSG00000089127	-1.92791	2.62944	22.3344	5.36204e-05	0.00114496	OAS1
ENSG00000135930	0.485426	5.74661	22.3322	5.36551e-05	0.00114496	EIF4E2
ENSG00000173846	-0.807853	4.38985	22.3229	5.38022e-05	0.00114691	PLK3
ENSG00000182568	0.936006	3.74197	22.3155	5.39191e-05	0.00114702	SATB1
ENSG00000266412	0.396845	6.85501	22.3172	5.38916e-05	0.00114702	NCOA4
ENSG00000146247	0.433115	6.52073	22.2994	5.41758e-05	0.00115129	PHIP
ENSG00000258725	0.876914	4.16753	22.2947	5.42505e-05	0.00115169	PRC1-AS1
ENSG00000151779	0.564631	5.52206	22.29	5.43256e-05	0.0011521	NBAS
ENSG00000166847	0.542384	5.82425	22.2731	5.45975e-05	0.00115667	DCTN5
ENSG00000008083	0.495336	5.90687	22.2608	5.47957e-05	0.00115967	JARID2
ENSG00000106780	1.12259	3.04492	22.2484	5.49952e-05	0.00116252	MEGF9
ENSG00000132471	0.412483	6.51911	22.2455	5.50433e-05	0.00116252	WBP2
ENSG00000110711	0.524126	5.73376	22.2378	5.51682e-05	0.00116396	AIP
ENSG00000169957	-0.780519	4.73345	22.2342	5.52266e-05	0.001164	ZNF768
ENSG00000130309	-0.406024	7.04154	22.2153	5.55345e-05	0.00116929	COLGALT1
ENSG00000116580	0.460295	7.00017	22.201	5.57702e-05	0.0011713	GON4L
ENSG00000130487	-1.85236	2.93315	22.1991	5.58005e-05	0.0011713	KLHDC7B
ENSG00000182551	0.92916	3.81244	22.1994	5.57964e-05	0.0011713	ADI1
ENSG00000135775	0.539967	5.47293	22.1885	5.59767e-05	0.0011738	COG2
ENSG00000197444	1.7933	1.63868	22.1601	5.64469e-05	0.00118245	OGDHL
ENSG00000123689	-0.915964	4.40462	22.1512	5.65961e-05	0.00118437	G0S2
ENSG00000136044	0.684276	4.74844	22.1366	5.68412e-05	0.00118709	APPL2
ENSG00000185658	0.472453	7.14078	22.1377	5.68228e-05	0.00118709	BRWD1
ENSG00000106853	0.60434	5.16086	22.1285	5.69771e-05	0.00118872	PTGR1
ENSG00000091409	0.909677	4.17325	22.1167	5.71767e-05	0.00119167	ITGA6
ENSG00000132837	1.28323	2.88119	22.1123	5.725e-05	0.00119199	DMGDH
ENSG00000205593	2.00328	1.66073	22.0875	5.76724e-05	0.00119957	DENND6B
ENSG00000101577	0.479771	5.69741	22.0651	5.80557e-05	0.00120633	LPIN2
ENSG00000188878	0.721152	4.67513	22.0531	5.82616e-05	0.00120938	FBF1
ENSG00000140199	1.01098	4.50225	22.0478	5.8353e-05	0.00121006	SLC12A6
ENSG00000149658	-0.432964	6.32298	22.0338	5.85954e-05	0.00121386	YTHDF1
ENSG00000171222	0.796974	4.42725	22.0098	5.90138e-05	0.0012213	SCAND1
ENSG00000118482	0.376649	6.9018	21.9896	5.93687e-05	0.00122741	PHF3
ENSG00000030582	0.457016	7.50976	21.9853	5.94447e-05	0.00122775	GRN
ENSG00000128594	-1.33775	2.74976	21.9693	5.9727e-05	0.00123111	LRRC4
ENSG00000179715	-0.435685	5.90121	21.9708	5.97008e-05	0.00123111	PCED1B
ENSG00000161509	1.23744	3.10617	21.9344	6.03478e-05	0.00124266	GRIN2C
ENSG00000188419	0.614495	5.22359	21.8965	6.10308e-05	0.00125546	CHM
ENSG00000116199	0.517689	5.67958	21.8815	6.13039e-05	0.00125982	FAM20B
ENSG00000075624	-0.418664	11.0955	21.8705	6.15049e-05	0.00126018	ACTB
ENSG00000112514	0.621582	5.1561	21.8755	6.14122e-05	0.00126018	CUTA
ENSG00000116205	1.34798	2.7514	21.8706	6.15029e-05	0.00126018	TCEANC2
ENSG00000143222	0.538148	5.38285	21.8547	6.17931e-05	0.00126482	UFC1
ENSG00000155755	0.924926	3.80095	21.8421	6.20257e-05	0.00126706	TMEM237
ENSG00000267458	0.768674	4.72273	21.8445	6.19815e-05	0.00126706	N/A
ENSG00000149311	0.464514	5.93745	21.8379	6.21033e-05	0.00126739	ATM
ENSG00000117525	-1.15489	4.12983	21.8303	6.22441e-05	0.0012679	F3
ENSG00000251493	-0.795409	4.5021	21.8299	6.22516e-05	0.0012679	FOXD1
ENSG00000049192	-1.12648	3.10932	21.8232	6.23754e-05	0.00126916	ADAMTS6
ENSG00000080845	-0.390375	6.76854	21.7697	6.3377e-05	0.001287	DLGAP4
ENSG00000170248	0.437609	6.22928	21.7728	6.3319e-05	0.001287	PDCD6IP
ENSG00000105223	0.544643	5.41914	21.7597	6.35651e-05	0.00128954	PLD3
ENSG00000154760	0.882946	4.02058	21.7423	6.38966e-05	0.00129491	SLFN13
ENSG00000204389	-0.522048	6.19621	21.7392	6.39554e-05	0.00129491	HSPA1A
ENSG00000165983	0.615663	5.04452	21.725	6.42265e-05	0.00129912	PTER
ENSG00000110195	-0.846533	4.28172	21.7122	6.44728e-05	0.00130154	FOLR1
ENSG00000116209	0.500776	5.53749	21.7122	6.4471e-05	0.00130154	TMEM59
ENSG00000114166	1.07053	3.73744	21.6848	6.50002e-05	0.0013109	KAT2B
ENSG00000089006	-0.384173	6.74993	21.6528	6.56256e-05	0.00132222	SNX5
ENSG00000068400	0.49994	5.88976	21.6171	6.63291e-05	0.00133505	GRIPAP1
ENSG00000121741	0.474048	7.11412	21.6139	6.63922e-05	0.00133505	ZMYM2
ENSG00000183530	0.466774	6.20911	21.5922	6.68227e-05	0.00134239	PRR14L
ENSG00000113790	0.965848	3.88355	21.5885	6.68983e-05	0.0013426	EHHADH
ENSG00000138764	1.29008	2.63791	21.5644	6.73804e-05	0.00135096	CCNG2
ENSG00000187535	0.67993	5.18874	21.5534	6.76035e-05	0.00135411	IFT140
ENSG00000166851	0.978251	4.35131	21.5279	6.81211e-05	0.00136315	PLK1
ENSG00000170949	0.523208	5.56417	21.5228	6.82252e-05	0.00136391	ZNF160
ENSG00000162836	0.945628	3.83128	21.4946	6.88039e-05	0.00137414	ACP6
ENSG00000083312	0.408978	6.87442	21.4801	6.91032e-05	0.00137757	TNPO1
ENSG00000116120	-0.544732	5.75911	21.4798	6.91095e-05	0.00137757	FARSB
ENSG00000160752	0.45765	6.1341	21.4757	6.91952e-05	0.00137794	FDPS
ENSG00000079739	0.435142	6.4966	21.4603	6.95145e-05	0.00138296	PGM1
ENSG00000134982	0.498988	5.86351	21.4542	6.96429e-05	0.00138418	APC
ENSG00000138760	0.440326	6.68712	21.4505	6.972e-05	0.00138437	SCARB2
ENSG00000142945	0.873666	4.53663	21.4365	7.00131e-05	0.00138751	KIF2C
ENSG00000166073	-0.555404	5.59179	21.4368	7.00057e-05	0.00138751	GPR176
ENSG00000122507	1.2539	3.01473	21.4251	7.02537e-05	0.0013896	BBS9
ENSG00000167394	-0.865641	4.16299	21.4259	7.02348e-05	0.0013896	ZNF668
ENSG00000107862	0.422421	7.26421	21.4155	7.04553e-05	0.00139188	GBF1
ENSG00000130684	0.696791	4.72191	21.4132	7.05043e-05	0.00139188	ZNF337
ENSG00000089902	0.721956	4.48781	21.4071	7.06334e-05	0.0013931	RCOR1
ENSG00000204177	0.768481	4.30843	21.3945	7.09003e-05	0.00139702	BMS1P1
ENSG00000130856	0.616282	5.07549	21.3726	7.13692e-05	0.00140491	ZNF236
ENSG00000228649	-1.06518	3.24718	21.3564	7.17162e-05	0.0014104	SNHG26
ENSG00000197323	0.451652	6.24899	21.3321	7.22432e-05	0.0014194	TRIM33
ENSG00000148219	1.40407	2.62817	21.3276	7.23396e-05	0.00141994	ASTN2
ENSG00000105364	-0.540742	5.42399	21.3076	7.2776e-05	0.00142714	MRPL4
ENSG00000084693	0.610801	5.35116	21.2886	7.31931e-05	0.00143345	AGBL5
ENSG00000218226	0.966962	3.73986	21.2866	7.32371e-05	0.00143345	TATDN2P2
ENSG00000163719	0.400166	6.36033	21.2668	7.36762e-05	0.00144068	MTMR14
ENSG00000138182	0.795826	4.52966	21.2594	7.38408e-05	0.00144253	KIF20B
ENSG00000154305	0.422116	7.05583	21.2553	7.39303e-05	0.0014429	MIA3
ENSG00000105401	-0.429992	7.59957	21.2318	7.44573e-05	0.00144693	CDC37
ENSG00000106392	0.802506	4.59198	21.2318	7.44566e-05	0.00144693	C1GALT1
ENSG00000116396	-2.96989	0.962758	21.2378	7.43222e-05	0.00144693	KCNC4
ENSG00000156471	-0.404683	6.37921	21.2289	7.45214e-05	0.00144693	PTDSS1
ENSG00000159588	1.73363	1.82249	21.2241	7.46291e-05	0.00144693	CCDC17
ENSG00000173559	-0.432334	6.9151	21.241	7.42509e-05	0.00144693	NABP1
ENSG00000185418	1.05094	3.69611	21.2268	7.45685e-05	0.00144693	TARS3
ENSG00000138430	-0.407227	6.71419	21.2135	7.4868e-05	0.0014502	OLA1
ENSG00000100031	0.558729	6.01726	21.2027	7.51119e-05	0.00145355	GGT1
ENSG00000108799	0.652021	4.95178	21.1893	7.54157e-05	0.00145606	EZH1
ENSG00000173402	0.422689	6.3481	21.1876	7.5454e-05	0.00145606	DAG1
ENSG00000259627	-0.824313	5.34448	21.1905	7.53899e-05	0.00145606	N/A
ENSG00000205060	1.1934	3.30825	21.1265	7.68578e-05	0.00148176	SLC35B4
ENSG00000144369	0.977735	3.32079	21.1036	7.73918e-05	0.00149066	FAM171B
ENSG00000118200	0.426937	7.03358	21.0857	7.78118e-05	0.00149735	CAMSAP2
ENSG00000138032	0.555056	5.44649	21.0546	7.85479e-05	0.0015101	PPM1B
ENSG00000079432	0.529152	6.44427	21.0313	7.91034e-05	0.00151794	CIC
ENSG00000151422	0.560674	5.58368	21.0336	7.90474e-05	0.00151794	FER
ENSG00000105996	-1.88878	1.54413	21.0068	7.96902e-05	0.00152538	HOXA2
ENSG00000110422	0.431821	6.86482	21.0035	7.97715e-05	0.00152538	HIPK3
ENSG00000258908	-0.928544	3.54384	21.01	7.96139e-05	0.00152538	N/A
ENSG00000280435	-1.10959	3.29377	21.0028	7.97876e-05	0.00152538	N/A
ENSG00000203875	-0.42933	6.77506	20.9614	8.07938e-05	0.00154318	SNHG5
ENSG00000104660	0.722024	4.51935	20.9369	8.13963e-05	0.00155325	LEPROTL1
ENSG00000163125	0.415298	6.44545	20.894	8.24642e-05	0.00157217	RPRD2
ENSG00000197912	0.477768	6.9636	20.8819	8.27659e-05	0.00157646	SPG7
ENSG00000136485	0.445109	7.69694	20.8712	8.30352e-05	0.00158013	DCAF7
ENSG00000179912	0.531676	5.79608	20.8624	8.32593e-05	0.00158293	R3HDM2
ENSG00000136504	0.605672	5.25462	20.8587	8.33522e-05	0.00158323	KAT7
ENSG00000116001	0.59186	5.053	20.8371	8.38997e-05	0.00159216	TIA1
ENSG00000163638	-0.450433	6.01222	20.8331	8.40027e-05	0.00159265	ADAMTS9
ENSG00000063322	0.655784	5.23888	20.8264	8.41726e-05	0.0015944	MED29
ENSG00000185483	-0.39021	6.58443	20.8034	8.47647e-05	0.00160413	ROR1
ENSG00000106976	0.478925	6.75328	20.7943	8.49999e-05	0.00160711	DNM1
ENSG00000116761	-0.488565	5.69519	20.7252	8.68049e-05	0.00163973	CTH
ENSG00000114573	0.605536	5.17202	20.7017	8.74286e-05	0.00164999	ATP6V1A
ENSG00000198060	0.680225	4.88228	20.6809	8.79849e-05	0.00165897	MARCHF5
ENSG00000137710	0.438025	6.4551	20.6571	8.86265e-05	0.00166914	RDX
ENSG00000188467	1.9694	1.66518	20.6549	8.86863e-05	0.00166914	SLC24A5
ENSG00000081087	0.590421	5.14488	20.6466	8.89097e-05	0.00167029	OSTM1
ENSG00000088367	0.441424	6.27715	20.6481	8.88709e-05	0.00167029	EPB41L1
ENSG00000072571	1.69267	2.56805	20.6197	8.96443e-05	0.00167958	HMMR
ENSG00000088812	0.500894	5.74332	20.6195	8.96494e-05	0.00167958	ATRN
ENSG00000117595	-4.05286	0.981081	20.6195	8.96495e-05	0.00167958	IRF6
ENSG00000173432	-1.89868	1.90256	20.607	8.99931e-05	0.00168289	SAA1
ENSG00000237649	1.16118	3.27396	20.6093	8.99294e-05	0.00168289	KIFC1
ENSG00000254340	-1.19038	3.06569	20.6041	9.00714e-05	0.00168289	N/A
ENSG00000237854	0.687586	4.70606	20.5939	9.03544e-05	0.00168664	LINC00674
ENSG00000164236	-0.413914	7.63903	20.5905	9.04472e-05	0.00168684	ANKRD33B
ENSG00000081320	0.602911	5.42683	20.58	9.07388e-05	0.00169075	STK17B
ENSG00000132670	0.510875	5.58353	20.5708	9.09937e-05	0.00169243	PTPRA
ENSG00000138449	2.99395	0.877754	20.5732	9.09266e-05	0.00169243	SLC40A1
ENSG00000108846	0.473682	6.27854	20.5614	9.12545e-05	0.00169575	ABCC3
ENSG00000139269	-0.95837	3.96247	20.5508	9.15514e-05	0.00169973	INHBE
ENSG00000100393	0.403316	7.12416	20.5308	9.21125e-05	0.00170861	EP300
ENSG00000239900	-0.420485	6.64025	20.5052	9.28369e-05	0.00172049	ADSL
ENSG00000129636	0.671387	4.92073	20.5004	9.29749e-05	0.0017215	ITFG1
ENSG00000255439	0.705711	4.7694	20.4664	9.39461e-05	0.00173792	N/A
ENSG00000104823	0.416726	6.73172	20.4519	9.43638e-05	0.00174408	ECH1
ENSG00000011405	0.410226	6.5537	20.447	9.45055e-05	0.00174513	PIK3C2A
ENSG00000186318	0.829001	4.16198	20.4218	9.52406e-05	0.00175713	BACE1
ENSG00000227617	1.00176	3.56046	20.4168	9.53846e-05	0.0017582	CERS6-AS1
ENSG00000082153	-0.381315	7.02471	20.3972	9.59617e-05	0.0017641	BZW1
ENSG00000129103	0.42283	6.31381	20.4006	9.58612e-05	0.0017641	SUMF2
ENSG00000258086	-1.90497	2.81701	20.3975	9.59536e-05	0.0017641	N/A
ENSG00000111269	0.879126	4.04564	20.3757	9.65973e-05	0.0017742	CREBL2
ENSG00000223501	0.514563	5.44989	20.3672	9.68476e-05	0.00177721	VPS52
ENSG00000164128	1.29815	3.25238	20.3578	9.71272e-05	0.00178075	NPY1R
ENSG00000206149	0.532884	5.3917	20.352	9.73007e-05	0.00178219	HERC2P9
ENSG00000215158	0.876851	3.71498	20.3494	9.73788e-05	0.00178219	GUSBP18
ENSG00000164543	-0.439527	6.46136	20.3441	9.75366e-05	0.00178349	STK17A
ENSG00000234840	2.03872	1.45847	20.3276	9.80338e-05	0.00179099	LINC01239
ENSG00000185728	0.436507	6.19122	20.2773	9.95612e-05	0.00181728	YTHDF3
ENSG00000040341	0.632819	4.7271	20.2482	0.000100456	0.00183199	STAU2
ENSG00000165280	0.398726	7.24479	20.2196	0.000101345	0.00184628	VCP
ENSG00000197728	-0.411478	6.59135	20.2172	0.000101419	0.00184628	RPS26
ENSG00000276168	-0.489328	14.4329	20.1992	0.000101985	0.00185494	RN7SL1
ENSG00000196611	1.18203	4.36527	20.1896	0.000102286	0.00185712	MMP1
ENSG00000262879	0.677496	4.75748	20.1904	0.000102261	0.00185712	N/A
ENSG00000214706	-0.741112	4.48306	20.1862	0.000102393	0.00185743	IFRD2
ENSG00000205730	-0.407642	6.37578	20.179	0.000102621	0.00185993	ITPRIPL2
ENSG00000138835	-0.549842	5.47307	20.1744	0.000102767	0.00186086	RGS3
ENSG00000257411	-0.437635	6.08191	20.1717	0.000102853	0.00186086	N/A
ENSG00000032742	0.753067	4.42956	20.1428	0.000103772	0.00186561	IFT88
ENSG00000080503	0.440529	6.10518	20.1439	0.000103739	0.00186561	SMARCA2
ENSG00000101104	0.430476	6.82072	20.1449	0.000103706	0.00186561	PABPC1L
ENSG00000119912	0.401664	6.15524	20.1379	0.000103932	0.00186561	IDE
ENSG00000128641	-0.455462	6.16769	20.1598	0.000103231	0.00186561	MYO1B
ENSG00000139211	-0.376003	7.51329	20.1514	0.000103497	0.00186561	AMIGO2
ENSG00000157020	0.406345	7.97081	20.153	0.000103449	0.00186561	SEC13
ENSG00000176170	-0.51996	5.98815	20.1562	0.000103346	0.00186561	SPHK1
ENSG00000279569	-0.450327	6.10187	20.1381	0.000103926	0.00186561	N/A
ENSG00000105875	0.86775	4.59405	20.1334	0.000104076	0.00186656	WDR91
ENSG00000257553	-0.563652	5.21366	20.1305	0.000104167	0.00186657	N/A
ENSG00000079459	0.668631	4.73481	20.1187	0.000104547	0.00187053	FDFT1
ENSG00000131015	2.33821	0.920009	20.118	0.00010457	0.00187053	ULBP2
ENSG00000260170	-0.485944	5.89144	20.1099	0.000104831	0.00187357	N/A
ENSG00000079482	0.68169	5.2101	20.1065	0.000104942	0.00187393	OPHN1
ENSG00000181218	1.04587	3.72643	20.0968	0.000105256	0.00187791	H2AW
ENSG00000124784	-0.666831	4.88906	20.0904	0.000105467	0.00187841	RIOK1
ENSG00000138119	-0.413993	9.30962	20.091	0.000105445	0.00187841	MYOF
ENSG00000166886	0.930938	3.97142	20.0854	0.000105628	0.00187966	NAB2
ENSG00000147853	0.643042	4.96496	20.0785	0.000105855	0.00188109	AK3
ENSG00000180776	0.657097	4.99833	20.0773	0.000105892	0.00188109	ZDHHC20
ENSG00000136631	0.792819	4.41919	20.072	0.000106067	0.00188258	VPS45
ENSG00000151148	0.528174	5.84531	20.063	0.000106364	0.00188621	UBE3B
ENSG00000138623	-1.2885	3.08264	20.0463	0.000106913	0.00189432	SEMA7A
ENSG00000164182	-0.709702	4.72636	20.0402	0.000107115	0.00189575	NDUFAF2
ENSG00000274180	1.37597	2.48028	20.0383	0.000107178	0.00189575	NATD1
ENSG00000055917	0.412605	6.90132	20.0281	0.000107516	0.00189846	PUM2
ENSG00000221955	-0.962918	3.61375	20.0303	0.000107445	0.00189846	SLC12A8
ENSG00000144407	3.69545	0.690256	20.0143	0.000107976	0.00190496	PTH2R
ENSG00000150687	-0.514418	7.03347	20.0059	0.000108256	0.00190826	PRSS23
ENSG00000138036	1.06605	3.3233	20.0004	0.000108442	0.00190827	DYNC2LI1
ENSG00000259040	0.40652	6.78486	20.0005	0.000108439	0.00190827	BLOC1S5-TXNDC5
ENSG00000108469	0.722917	4.96986	19.9802	0.000109123	0.00191861	RECQL5
ENSG00000272556	0.992704	3.67666	19.9773	0.000109219	0.00191866	GTF2IP13
ENSG00000085185	0.860083	4.71909	19.9629	0.000109707	0.00192465	BCORL1
ENSG00000160932	-0.480071	6.34423	19.9618	0.000109747	0.00192465	LY6E
ENSG00000143815	0.908505	4.53626	19.9522	0.000110072	0.0019287	LBR
ENSG00000130522	0.492383	5.97383	19.945	0.000110318	0.00193136	JUND
ENSG00000142634	-0.536492	5.46779	19.9262	0.000110962	0.00194099	EFHD2
ENSG00000102098	0.972389	3.82251	19.9157	0.000111327	0.00194571	SCML2
ENSG00000068079	-0.683466	5.26656	19.8983	0.000111928	0.0019529	IFI35
ENSG00000235027	0.44723	6.07181	19.8984	0.000111923	0.0019529	N/A
ENSG00000197635	0.58694	5.75134	19.8908	0.000112189	0.00195579	DPP4
ENSG00000088826	-0.804958	4.80699	19.8852	0.000112383	0.00195753	SMOX
ENSG00000138674	0.475218	7.21211	19.8771	0.000112665	0.00196077	SEC31A
ENSG00000072501	0.388869	7.17355	19.8616	0.000113211	0.00196861	SMC1A
ENSG00000055147	0.824541	4.3521	19.8563	0.000113396	0.00197017	FAM114A2
ENSG00000115020	0.423979	6.36946	19.8308	0.000114296	0.00198413	PIKFYVE
ENSG00000076554	0.653354	4.88097	19.8271	0.000114428	0.00198462	TPD52
ENSG00000138443	0.425963	7.0772	19.8246	0.000114518	0.00198462	ABI2
ENSG00000175265	0.511978	5.7723	19.8144	0.000114881	0.00198923	GOLGA8A
ENSG00000261609	0.545221	5.89896	19.7889	0.000115796	0.00200339	GAN
ENSG00000039523	-0.417413	7.68955	19.78	0.000116116	0.00200724	RIPOR1
ENSG00000134686	-0.399812	6.65749	19.7688	0.000116524	0.00201092	PHC2
ENSG00000143434	1.94895	1.37767	19.7691	0.000116513	0.00201092	SEMA6C
ENSG00000196139	0.696012	4.57609	19.7597	0.000116855	0.00201493	AKR1C3
ENSG00000068745	0.655097	4.84779	19.747	0.000117317	0.00201905	IP6K2
ENSG00000110841	0.43972	6.2423	19.745	0.000117388	0.00201905	PPFIBP1
ENSG00000276550	0.590131	5.60619	19.7487	0.000117252	0.00201905	HERC2P2
ENSG00000123983	0.378812	7.04489	19.7308	0.000117909	0.00202632	ACSL3
ENSG00000140948	0.470699	6.38361	19.7264	0.000118069	0.00202737	ZCCHC14
ENSG00000176542	0.633925	5.06808	19.7168	0.000118423	0.00203176	USF3
ENSG00000024048	0.559271	5.34479	19.7123	0.000118591	0.00203295	UBR2
ENSG00000188559	1.0993	3.40016	19.6852	0.000119597	0.00204848	RALGAPA2
ENSG00000132661	-1.00935	3.56635	19.6716	0.000120104	0.00205545	NXT1
ENSG00000082497	-0.759255	5.50263	19.657	0.000120651	0.00206311	SERTAD4
ENSG00000001460	1.12596	3.31411	19.6404	0.000121278	0.00207211	STPG1
ENSG00000189306	-0.600613	5.42698	19.6272	0.000121779	0.00207894	RRP7A
ENSG00000011422	-1.05243	3.81701	19.6218	0.000121983	0.00208069	PLAUR
ENSG00000137825	-1.35307	3.71548	19.6134	0.000122306	0.00208275	ITPKA
ENSG00000172661	0.466096	6.13043	19.6151	0.000122241	0.00208275	WASHC2C
ENSG00000164244	0.57137	5.37141	19.5724	0.000123881	0.00210782	PRRC1
ENSG00000186376	1.16715	3.17108	19.5652	0.000124161	0.00211085	ZNF75D
ENSG00000163932	-0.736475	4.52862	19.5562	0.000124508	0.002115	PRKCD
ENSG00000078699	0.593582	5.09862	19.5105	0.0001263	0.00214367	CBFA2T2
ENSG00000271980	-0.463415	6.02745	19.4814	0.000127457	0.00216151	N/A
ENSG00000259498	-0.448954	6.13796	19.4655	0.000128093	0.00217052	TPM1-AS
ENSG00000166575	0.799373	4.14548	19.4565	0.000128457	0.00217489	TMEM135
ENSG00000257167	0.556868	5.52026	19.4497	0.000128732	0.00217775	TMPO-AS1
ENSG00000174136	-0.689852	4.8207	19.4365	0.000129263	0.00218494	RGMB
ENSG00000118058	0.396602	7.6289	19.4306	0.000129504	0.00218542	KMT2A
ENSG00000287929	-2.47568	0.783282	19.4322	0.000129438	0.00218542	N/A
ENSG00000111325	0.997453	3.54411	19.4254	0.000129716	0.0021872	OGFOD2
ENSG00000186187	0.901551	4.02156	19.4161	0.000130093	0.00219177	ZNRF1
ENSG00000133059	0.61631	5.20989	19.4047	0.000130557	0.00219778	DSTYK
ENSG00000185278	0.554319	5.7427	19.4011	0.000130705	0.00219847	ZBTB37
ENSG00000196670	0.900546	3.90068	19.3928	0.000131047	0.00220242	ZFP62
ENSG00000123505	-0.498728	5.88009	19.3854	0.000131352	0.00220569	AMD1
ENSG00000168781	0.823258	4.18844	19.3829	0.000131456	0.00220569	PPIP5K1
ENSG00000110900	-1.42237	2.38553	19.367	0.000132111	0.00221488	TSPAN11
ENSG00000183283	0.439971	5.9994	19.3611	0.00013236	0.00221724	DAZAP2
ENSG00000107829	0.59565	5.09925	19.3432	0.000133104	0.00222789	FBXW4
ENSG00000232748	-1.05621	3.26553	19.3405	0.000133217	0.00222798	N/A
ENSG00000100731	0.492768	6.31006	19.3377	0.000133335	0.00222813	PCNX1
ENSG00000146232	-0.96895	3.58541	19.3348	0.000133454	0.00222832	NFKBIE
ENSG00000168970	1.00159	3.39665	19.3267	0.000133794	0.00223218	JMJD7-PLA2G4B
ENSG00000141753	-0.946383	3.73002	19.3228	0.000133962	0.00223317	IGFBP4
ENSG00000166167	0.644631	4.98922	19.312	0.000134417	0.00223652	BTRC
ENSG00000179431	-0.919685	3.96836	19.3141	0.000134327	0.00223652	FJX1
ENSG00000267774	-0.997307	3.89264	19.3103	0.000134489	0.00223652	N/A
ENSG00000067704	0.405053	7.17504	19.3046	0.00013473	0.00223692	IARS2
ENSG00000204977	0.710792	4.66525	19.3048	0.000134721	0.00223692	TRIM13
ENSG00000143337	0.478158	5.69901	19.2951	0.000135132	0.00224177	TOR1AIP1
ENSG00000070159	0.885961	3.86886	19.2765	0.000135924	0.00224766	PTPN3
ENSG00000105483	0.833358	4.22135	19.2772	0.000135895	0.00224766	CARD8
ENSG00000126016	0.752956	4.69833	19.2824	0.000135671	0.00224766	AMOT
ENSG00000214425	0.717699	5.03985	19.2773	0.000135888	0.00224766	LRRC37A4P
ENSG00000135749	0.675436	5.21736	19.2582	0.000136711	0.00225886	PCNX2
ENSG00000247092	-0.612787	5.49242	19.2427	0.000137379	0.00226807	SNHG10
ENSG00000182379	-1.46847	4.03453	19.1942	0.000139494	0.00230114	NXPH4
ENSG00000106991	-0.441276	5.97039	19.19	0.000139676	0.0023023	ENG
ENSG00000176393	0.418039	6.09741	19.1826	0.000140004	0.00230586	RNPEP
ENSG00000179941	1.26109	3.02004	19.1683	0.000140636	0.00231137	BBS10
ENSG00000225345	1.73721	1.85418	19.1696	0.000140577	0.00231137	SNX18P3
ENSG00000232907	-0.671231	4.69365	19.1674	0.000140676	0.00231137	DLGAP4-AS1
ENSG00000135253	0.7632	4.14613	19.1563	0.00014117	0.00231764	KCP
ENSG00000102144	0.405171	8.42682	19.1069	0.000143386	0.00235215	PGK1
ENSG00000114942	-0.403155	8.68931	19.0836	0.000144445	0.00236764	EEF1B2
ENSG00000138758	-0.359511	6.78189	19.0473	0.000146113	0.00239307	SEPTIN11
ENSG00000180071	1.04703	2.98643	19.0204	0.000147365	0.00241165	ANKRD18A
ENSG00000109452	-0.571123	5.36894	19.0029	0.00014818	0.00242306	INPP4B
ENSG00000105939	-0.368336	7.33566	18.996	0.000148507	0.00242649	ZC3HAV1
ENSG00000101745	0.392193	6.79199	18.9832	0.000149109	0.00243438	ANKRD12
ENSG00000148158	0.666351	4.63346	18.9778	0.000149366	0.00243664	SNX30
ENSG00000163235	0.525411	5.21406	18.9723	0.000149626	0.00243785	TGFA
ENSG00000169629	0.787818	4.35881	18.9654	0.000149953	0.00243785	RGPD8
ENSG00000206052	1.04252	3.9374	18.967	0.000149876	0.00243785	DOK6
ENSG00000259727	-2.02466	1.34438	18.9665	0.0001499	0.00243785	N/A
ENSG00000268083	0.34899	6.89573	18.9637	0.000150033	0.00243785	N/A
ENSG00000163904	0.60856	5.28905	18.9522	0.00015058	0.00244293	SENP2
ENSG00000166166	-0.771439	4.22366	18.9497	0.000150701	0.00244293	TRMT61A
ENSG00000231566	-0.810478	4.18152	18.9518	0.000150601	0.00244293	LINC02595
ENSG00000277117	-1.97783	2.04021	18.9433	0.000151008	0.00244598	N/A
ENSG00000096070	0.463692	6.1582	18.9286	0.000151713	0.00245546	BRPF3
ENSG00000135119	1.73913	1.74817	18.9019	0.000153004	0.00247052	RNFT2
ENSG00000159267	0.622955	5.18859	18.9026	0.000152966	0.00247052	HLCS
ENSG00000173542	0.72892	4.55151	18.9036	0.000152919	0.00247052	MOB1B
ENSG00000196233	0.389118	7.15346	18.8932	0.000153424	0.00247537	LCOR
ENSG00000163558	0.457091	5.90699	18.8864	0.000153758	0.00247686	PRKCI
ENSG00000271984	1.02342	3.55458	18.8868	0.000153735	0.00247686	N/A
ENSG00000123094	0.604378	5.29881	18.8619	0.000154957	0.00249422	RASSF8
ENSG00000088986	0.44736	6.36347	18.8482	0.000155634	0.00250317	DYNLL1
ENSG00000135018	0.442258	6.34152	18.838	0.000156135	0.0025086	UBQLN1
ENSG00000135622	1.29857	2.62055	18.8364	0.000156216	0.0025086	SEMA4F
ENSG00000152102	0.365385	6.7985	18.8259	0.000156737	0.00251501	FAM168B
ENSG00000073331	0.730528	4.75734	18.8161	0.000157227	0.00252089	ALPK1
ENSG00000204138	0.375922	6.46614	18.8119	0.000157438	0.00252231	PHACTR4
ENSG00000141447	0.610429	4.85275	18.7923	0.000158422	0.00253611	OSBPL1A
ENSG00000182220	0.500927	5.64535	18.7809	0.000158997	0.00254334	ATP6AP2
ENSG00000068885	0.76006	4.38193	18.7757	0.000159261	0.00254558	IFT80
ENSG00000106665	-0.581901	4.96859	18.7619	0.000159961	0.00255145	CLIP2
ENSG00000176014	-0.381141	7.65204	18.7632	0.000159895	0.00255145	TUBB6
ENSG00000198826	0.837286	4.36039	18.7612	0.000160001	0.00255145	ARHGAP11A
ENSG00000006576	1.04644	3.46518	18.7531	0.000160411	0.00255602	PHTF2
ENSG00000107864	1.05338	3.33553	18.745	0.000160826	0.00256064	CPEB3
ENSG00000175595	0.74215	4.44448	18.7422	0.000160967	0.00256091	ERCC4
ENSG00000268173	0.398663	6.99775	18.7326	0.000161461	0.00256678	N/A
ENSG00000100439	0.733429	4.63557	18.7197	0.000162128	0.0025734	ABHD4
ENSG00000185591	0.370015	6.71759	18.7198	0.000162122	0.0025734	SP1
ENSG00000116918	0.451042	5.71993	18.712	0.000162525	0.00257771	TSNAX
ENSG00000148120	0.616228	4.96717	18.6971	0.000163298	0.00258599	AOPEP
ENSG00000165376	0.824675	4.12381	18.6991	0.000163198	0.00258599	CLDN2
ENSG00000163541	0.58168	5.27651	18.6762	0.000164391	0.00259886	SUCLG1
ENSG00000183354	0.658024	5.14432	18.6747	0.000164472	0.00259886	KIAA2026
ENSG00000241684	1.11638	3.06532	18.6743	0.00016449	0.00259886	ADAMTS9-AS2
ENSG00000135744	0.63273	4.7933	18.656	0.000165454	0.00261209	AGT
ENSG00000152684	-0.563608	5.09884	18.6452	0.000166024	0.00261831	PELO
ENSG00000196428	-0.402313	6.5783	18.6437	0.000166102	0.00261831	TSC22D2
ENSG00000129354	1.42011	2.96765	18.6387	0.000166368	0.00261848	AP1M2
ENSG00000187720	-0.832115	4.43401	18.641	0.000166246	0.00261848	THSD4
ENSG00000109062	-0.596132	5.63815	18.6263	0.000167031	0.00262691	SLC9A3R1
ENSG00000213672	1.00517	3.35045	18.6209	0.000167319	0.00262942	NCKIPSD
ENSG00000141562	0.501986	5.46693	18.6073	0.000168045	0.00263882	NARF
ENSG00000247134	1.62462	2.06064	18.5986	0.000168515	0.00264418	N/A
ENSG00000100485	0.720062	4.75167	18.5807	0.000169483	0.00265556	SOS2
ENSG00000122642	0.462848	6.16988	18.5804	0.000169498	0.00265556	FKBP9
ENSG00000133103	1.04222	3.8677	18.5777	0.000169645	0.00265584	COG6
ENSG00000136240	0.381914	6.70511	18.5735	0.000169872	0.00265736	KDELR2
ENSG00000108784	0.778051	4.22085	18.571	0.000170007	0.00265746	NAGLU
ENSG00000148154	-0.406118	6.56194	18.56	0.000170609	0.00266282	UGCG
ENSG00000207005	-1.89701	9.79176	18.56	0.000170605	0.00266282	RNU1-2
ENSG00000239920	0.90095	4.91627	18.5498	0.000171162	0.00266943	N/A
ENSG00000147526	0.681699	4.78163	18.532	0.000172143	0.00268269	TACC1
ENSG00000001084	0.837663	4.44023	18.5252	0.000172518	0.00268649	GCLC
ENSG00000132589	0.400029	6.07811	18.5166	0.000172992	0.00269184	FLOT2
ENSG00000112941	0.403033	6.43861	18.5038	0.000173702	0.00270085	TENT4A
ENSG00000165240	0.658065	4.97865	18.4919	0.000174368	0.00270915	ATP7A
ENSG00000101782	-0.470214	6.05071	18.4748	0.000175324	0.00272196	RIOK3
ENSG00000154545	0.825188	4.39426	18.47	0.000175594	0.00272409	MAGED4
ENSG00000113361	0.837745	4.07549	18.4578	0.000176284	0.00273274	CDH6
ENSG00000144228	0.760701	4.41126	18.4523	0.000176596	0.00273551	SPOPL
ENSG00000108582	0.358878	6.89118	18.4461	0.000176943	0.00273574	CPD
ENSG00000159131	-0.358879	6.8153	18.448	0.000176836	0.00273574	GART
ENSG00000252481	-0.612795	5.38753	18.4449	0.00017701	0.00273574	SCARNA13
ENSG00000070423	-0.588243	4.92313	18.4388	0.000177361	0.00273803	RNF126
ENSG00000137501	1.38267	2.68183	18.4377	0.000177425	0.00273803	SYTL2
ENSG00000106799	0.669383	4.75954	18.4325	0.000177718	0.0027405	TGFBR1
ENSG00000131495	0.733379	4.39704	18.4112	0.000178936	0.00275722	NDUFA2
ENSG00000114439	0.4181	7.02164	18.3787	0.000180811	0.00278403	BBX
ENSG00000134755	0.551521	5.67999	18.3754	0.000181008	0.00278497	DSC2
ENSG00000258777	-0.498252	6.04233	18.3522	0.00018236	0.00280369	HIF1A-AS1
ENSG00000114857	0.423775	6.59527	18.3459	0.000182727	0.00280722	NKTR
ENSG00000146433	0.697216	4.77005	18.3278	0.000183794	0.00282026	TMEM181
ENSG00000265972	0.412416	8.34672	18.3269	0.000183849	0.00282026	TXNIP
ENSG00000138336	1.03794	3.47173	18.3179	0.000184383	0.00282633	TET1
ENSG00000015568	0.596094	4.98724	18.3032	0.000185254	0.00283758	RGPD5
ENSG00000175387	0.393722	6.17618	18.2894	0.000186079	0.00284809	SMAD2
ENSG00000125457	0.632432	4.90261	18.2786	0.000186729	0.00285591	MIF4GD
ENSG00000196704	0.495644	5.8769	18.2707	0.000187203	0.00286068	AMZ2
ENSG00000207725	-1.80215	1.81112	18.2688	0.000187319	0.00286068	MIR222
ENSG00000181031	1.18726	2.67965	18.2651	0.000187543	0.00286198	RPH3AL
ENSG00000223861	-1.72547	2.55054	18.2605	0.000187817	0.00286389	N/A
ENSG00000273217	0.53409	5.67396	18.2584	0.000187947	0.00286389	N/A
ENSG00000104133	0.458386	6.14439	18.2447	0.000188778	0.00287443	SPG11
ENSG00000120837	0.883294	4.16178	18.2178	0.000190421	0.0028973	NFYB
ENSG00000256569	1.88946	1.69488	18.2146	0.000190618	0.00289815	N/A
ENSG00000152133	0.882556	3.59768	18.2084	0.000190999	0.00290181	GPATCH11
ENSG00000147130	0.666594	4.62814	18.199	0.000191578	0.00290844	ZMYM3
ENSG00000138433	0.496011	5.63671	18.1818	0.000192642	0.00292245	CIR1
ENSG00000136636	0.386907	6.24359	18.1787	0.000192838	0.00292326	KCTD3
ENSG00000135506	0.383727	6.34727	18.1742	0.000193116	0.00292532	OS9
ENSG00000064115	0.638035	5.195	18.1489	0.000194704	0.00294504	TM7SF3
ENSG00000163683	0.74098	4.18707	18.1502	0.000194621	0.00294504	SMIM14
ENSG00000196586	0.517124	5.4959	18.1459	0.000194891	0.00294571	MYO6
ENSG00000134779	0.49967	5.5337	18.1359	0.00019552	0.00295087	TPGS2
ENSG00000227308	-2.17586	1.41262	18.1365	0.00019548	0.00295087	LINC02832
ENSG00000241839	-0.893318	4.10937	18.1255	0.000196175	0.00295859	PLEKHO2
ENSG00000177721	-1.52133	2.30235	18.1071	0.000197346	0.00297407	ANXA2R
ENSG00000117632	0.401624	6.19369	18.1044	0.000197517	0.00297447	STMN1
ENSG00000260032	0.37177	7.98726	18.0718	0.000199612	0.00300381	NORAD
ENSG00000139324	0.63353	4.85456	18.0685	0.00019983	0.00300489	TMTC3
ENSG00000158985	0.561087	5.05161	18.0541	0.000200757	0.00301664	CDC42SE2
ENSG00000070814	-0.405873	7.16143	18.0432	0.000201466	0.00302508	TCOF1
ENSG00000060339	0.404914	6.98966	18.0343	0.000202052	0.00303166	CCAR1
ENSG00000173020	0.346935	6.81893	18.031	0.000202268	0.00303269	GRK2
ENSG00000119943	1.11904	2.88945	18.0269	0.000202534	0.00303447	PYROXD2
ENSG00000134291	0.827877	4.08049	18.0214	0.000202894	0.00303766	TMEM106C
ENSG00000153822	0.799894	4.89177	18.0181	0.000203112	0.00303871	KCNJ16
ENSG00000163811	-0.399299	7.67403	18.0014	0.000204214	0.00305297	WDR43
ENSG00000129116	-0.399699	7.89193	17.995	0.000204637	0.00305707	PALLD
ENSG00000143801	0.580427	5.19741	17.9903	0.000204951	0.00305955	PSEN2
ENSG00000281376	-0.459445	5.56734	17.9872	0.000205156	0.00306038	ABALON
ENSG00000168807	0.633627	4.98616	17.9705	0.000206269	0.00307476	SNTB2
ENSG00000203879	0.423539	5.83018	17.964	0.000206703	0.00307899	GDI1
ENSG00000107890	0.580687	5.22315	17.9355	0.000208624	0.00310536	ANKRD26
ENSG00000196507	0.808111	4.01853	17.933	0.000208797	0.00310568	TCEAL3
ENSG00000263887	2.26386	1.37187	17.9244	0.000209382	0.00311214	USP32P4
ENSG00000136731	0.35592	6.93506	17.9186	0.000209776	0.00311575	UGGT1
ENSG00000100147	0.946017	3.20401	17.8975	0.000211215	0.00313034	CCDC134
ENSG00000127419	1.03522	3.0993	17.9013	0.000210955	0.00313034	TMEM175
ENSG00000144645	-0.553209	4.95345	17.8984	0.000211153	0.00313034	OSBPL10
ENSG00000058668	-1.54838	4.20672	17.8797	0.000212438	0.0031462	ATP2B4
ENSG00000115109	0.77501	4.65311	17.873	0.000212901	0.00315078	EPB41L5
ENSG00000143554	1.69288	1.70918	17.8667	0.000213339	0.00315499	SLC27A3
ENSG00000010404	0.517337	5.79737	17.8618	0.000213681	0.00315741	IDS
ENSG00000188917	0.909124	3.46169	17.8599	0.000213809	0.00315741	TRMT2B
ENSG00000126822	-0.682749	4.76813	17.8464	0.000214753	0.00316284	PLEKHG3
ENSG00000158163	0.555596	5.73423	17.8458	0.000214792	0.00316284	DZIP1L
ENSG00000186141	-0.443219	6.14282	17.847	0.000214708	0.00316284	POLR3C
ENSG00000265817	0.828655	4.00708	17.8471	0.000214706	0.00316284	FSBP
ENSG00000148484	0.443674	5.8878	17.8365	0.000215446	0.0031687	RSU1
ENSG00000238105	1.5769	2.19225	17.8357	0.000215498	0.0031687	GOLGA2P5
ENSG00000084093	0.406813	6.33965	17.8166	0.000216845	0.00318613	REST
ENSG00000104738	-0.43524	6.25246	17.8145	0.000216993	0.00318613	MCM4
ENSG00000117335	0.395508	7.35369	17.8	0.000218019	0.00319891	CD46
ENSG00000155893	1.12559	2.76623	17.7955	0.000218337	0.00320129	PXYLP1
ENSG00000273002	-1.14731	2.89368	17.776	0.000219733	0.00321947	ARHGEF2-AS2
ENSG00000135709	1.3616	2.55735	17.7657	0.000220471	0.00322798	KIAA0513
ENSG00000111907	0.509394	5.24374	17.7393	0.000222371	0.00324376	TPD52L1
ENSG00000116133	0.412768	6.93757	17.7387	0.000222418	0.00324376	DHCR24
ENSG00000125503	-0.422812	6.23104	17.7379	0.000222479	0.00324376	PPP1R12C
ENSG00000173545	0.365836	6.63428	17.7418	0.000222191	0.00324376	ZNF622
ENSG00000198900	-0.36135	7.39294	17.7376	0.000222495	0.00324376	TOP1
ENSG00000250067	1.28161	2.8729	17.7466	0.000221847	0.00324376	YJEFN3
ENSG00000185522	1.4465	2.03111	17.7282	0.00022318	0.00325144	LMNTD2
ENSG00000117984	0.390003	8.72738	17.7172	0.000223984	0.00325452	CTSD
ENSG00000129003	0.401784	7.80183	17.7145	0.000224182	0.00325452	VPS13C
ENSG00000161542	0.366735	6.52447	17.7159	0.00022408	0.00325452	PRPSAP1
ENSG00000179152	0.855785	3.76171	17.7155	0.00022411	0.00325452	TCAIM
ENSG00000205220	-0.667687	4.83242	17.7153	0.000224121	0.00325452	PSMB10
ENSG00000037637	0.516071	5.27453	17.7088	0.0002246	0.00325816	FBXO42
ENSG00000106479	1.42489	2.71987	17.7046	0.000224908	0.00325816	ZNF862
ENSG00000189339	0.554056	5.27516	17.7056	0.000224828	0.00325816	SLC35E2B
ENSG00000165732	-0.380579	9.00929	17.6898	0.000225996	0.00327162	DDX21
ENSG00000136156	0.367697	8.72621	17.6843	0.000226401	0.00327517	ITM2B
ENSG00000166689	0.618094	5.02942	17.6799	0.000226728	0.0032776	PLEKHA7
ENSG00000065243	0.51161	5.58795	17.6776	0.000226895	0.0032777	PKN2
ENSG00000174233	0.527151	5.14565	17.6672	0.000227671	0.0032866	ADCY6
ENSG00000119778	0.589182	4.88546	17.6618	0.00022807	0.00328776	ATAD2B
ENSG00000162913	2.27479	0.972424	17.6631	0.000227974	0.00328776	OBSCN-AS1
ENSG00000153944	0.481468	5.46419	17.6566	0.000228455	0.00329099	MSI2
ENSG00000187240	0.439141	7.42081	17.65	0.000228951	0.00329584	DYNC2H1
ENSG00000250903	0.966823	3.96403	17.646	0.00022925	0.00329783	GMDS-DT
ENSG00000144452	0.900144	3.75856	17.6403	0.000229676	0.00330165	ABCA12
ENSG00000197062	0.913895	3.73542	17.6355	0.000230036	0.00330452	ZSCAN26
ENSG00000074603	0.469843	5.63331	17.63	0.000230452	0.00330588	DPP8
ENSG00000198146	0.449271	6.11955	17.6312	0.000230364	0.00330588	ZNF770
ENSG00000168769	0.579413	5.21504	17.6203	0.000231186	0.0033141	TET2
ENSG00000163132	-0.925483	3.80355	17.6022	0.000232555	0.0033314	MSX1
ENSG00000143420	0.390266	6.04884	17.5982	0.000232864	0.0033335	ENSA
ENSG00000092445	-0.79182	4.37194	17.5788	0.000234345	0.00335238	TYRO3
ENSG00000189195	1.16899	2.5407	17.5759	0.000234562	0.00335315	BTBD8
ENSG00000095139	0.382231	6.87654	17.5694	0.000235067	0.00335803	ARCN1
ENSG00000143374	0.577205	4.91913	17.5546	0.000236205	0.00336727	TARS2
ENSG00000168066	0.389784	7.76226	17.5553	0.00023615	0.00336727	SF1
ENSG00000250644	0.386643	8.46897	17.5563	0.000236073	0.00336727	N/A
ENSG00000053372	-0.583947	5.51226	17.5461	0.000236867	0.00337437	MRTO4
ENSG00000100154	0.509534	5.4251	17.5419	0.000237192	0.00337666	TTC28
ENSG00000078725	0.839466	3.61584	17.5323	0.000237941	0.00338498	BRINP1
ENSG00000139182	0.960616	3.99935	17.5279	0.000238284	0.0033875	CLSTN3
ENSG00000169446	0.768018	4.62467	17.5249	0.000238515	0.0033875	MMGT1
ENSG00000277778	1.98654	1.40373	17.5237	0.000238612	0.0033875	PGM5P2
ENSG00000112685	0.533895	5.22798	17.5071	0.000239912	0.00340361	EXOC2
ENSG00000037042	0.843291	4.05401	17.4956	0.000240822	0.00341085	TUBG2
ENSG00000104549	0.568874	4.91764	17.4966	0.000240742	0.00341085	SQLE
ENSG00000163291	0.626481	5.02649	17.4943	0.00024092	0.00341085	PAQR3
ENSG00000175592	-0.701681	5.51328	17.4821	0.000241887	0.00341984	FOSL1
ENSG00000189007	-1.17871	2.70836	17.4823	0.000241871	0.00341984	ADAT2
ENSG00000106628	-0.410268	6.23861	17.4733	0.000242588	0.00342739	POLD2
ENSG00000131437	0.566058	5.06505	17.4684	0.000242979	0.00343056	KIF3A
ENSG00000155366	-0.406107	7.094	17.4663	0.000243147	0.00343057	RHOC
ENSG00000160633	0.383037	7.55164	17.4543	0.0002441	0.00344166	SAFB
ENSG00000176853	0.400261	6.62686	17.4389	0.000245341	0.00345679	FAM91A1
ENSG00000169855	-0.596613	5.2205	17.4315	0.000245935	0.00346278	ROBO1
ENSG00000272391	0.381655	6.17867	17.4247	0.000246491	0.00346824	POM121C
ENSG00000286252	-1.46461	2.60822	17.4222	0.000246692	0.00346869	N/A
ENSG00000124177	0.428247	6.01065	17.4097	0.000247705	0.00348056	CHD6
ENSG00000136193	0.397013	7.42226	17.3979	0.000248669	0.00348934	SCRN1
ENSG00000254685	1.28619	2.62815	17.398	0.00024866	0.00348934	FPGT
ENSG00000135677	0.35359	7.29207	17.3935	0.000249025	0.00349055	GNS
ENSG00000233695	-0.701254	4.35522	17.3927	0.000249095	0.00349055	GAS6-AS1
ENSG00000134333	-0.41134	9.65137	17.3849	0.000249732	0.00349709	LDHA
ENSG00000200959	-0.475443	6.34202	17.3775	0.000250339	0.00350321	SNORA74A
ENSG00000115170	0.564811	5.35844	17.3746	0.000250583	0.00350425	ACVR1
ENSG00000115392	0.450727	5.87863	17.3445	0.000253078	0.00353673	FANCL
ENSG00000204852	0.654218	4.56866	17.3385	0.000253579	0.00354132	TCTN1
ENSG00000172650	1.49591	2.56454	17.3254	0.000254674	0.00355421	AGAP5
ENSG00000169760	1.46836	2.05228	17.3181	0.00025528	0.00356025	NLGN1
ENSG00000254662	-0.399906	6.11946	17.3138	0.000255642	0.00356289	N/A
ENSG00000186205	0.834508	4.0747	17.3048	0.000256402	0.00356886	MTARC1
ENSG00000254999	0.426391	5.98587	17.3046	0.000256418	0.00356886	BRK1
ENSG00000113368	0.731127	4.81795	17.2975	0.000257018	0.00357479	LMNB1
ENSG00000101191	0.340007	6.72035	17.2937	0.000257346	0.00357694	DIDO1
ENSG00000143476	-0.749255	4.16116	17.2876	0.000257862	0.00358169	DTL
ENSG00000157764	0.380052	6.53795	17.2629	0.000259966	0.00360847	BRAF
ENSG00000165516	0.570114	5.12047	17.2607	0.000260155	0.00360867	KLHDC2
ENSG00000113312	0.441222	5.85467	17.2541	0.000260725	0.00361413	TTC1
ENSG00000145740	0.871721	4.17804	17.2293	0.000262868	0.00364039	SLC30A5
ENSG00000196696	0.633226	5.30089	17.2281	0.000262973	0.00364039	PDXDC2P-NPIPB14P
ENSG00000088808	0.862624	4.07701	17.2197	0.000263703	0.00364804	PPP1R13B
ENSG00000197961	-0.439076	6.49431	17.2151	0.0002641	0.00365108	ZNF121
ENSG00000189241	0.52369	5.34617	17.1739	0.000267721	0.00369866	TSPYL1
ENSG00000262660	-0.368286	6.35981	17.1563	0.000269281	0.0037177	N/A
ENSG00000159433	0.526124	5.41154	17.151	0.000269752	0.00372089	STARD9
ENSG00000174586	1.83123	1.35484	17.1497	0.000269874	0.00372089	ZNF497
ENSG00000105953	0.494534	5.97557	17.1384	0.00027088	0.0037318	OGDH
ENSG00000177000	0.55507	5.1225	17.1368	0.000271028	0.0037318	MTHFR
ENSG00000064703	-0.674176	4.51682	17.1309	0.000271557	0.00373659	DDX20
ENSG00000182195	0.850406	4.45024	17.1071	0.000273706	0.00376363	LDOC1
ENSG00000015171	0.365549	6.50399	17.1027	0.000274097	0.00376613	ZMYND11
ENSG00000130382	0.384908	6.78058	17.099	0.000274436	0.00376613	MLLT1
ENSG00000160285	0.50005	5.39334	17.1004	0.00027431	0.00376613	LSS
ENSG00000001561	2.7914	0.763155	17.0956	0.000274741	0.0037678	ENPP4
ENSG00000066933	0.447722	6.36532	17.0831	0.000275886	0.00378097	MYO9A
ENSG00000182134	0.791707	4.22916	17.0756	0.00027657	0.00378783	TDRKH
ENSG00000173193	-0.387413	7.96355	17.0614	0.000277878	0.00380321	PARP14
ENSG00000164118	1.05819	2.77213	17.0432	0.000279554	0.00382361	CEP44
ENSG00000156931	0.502527	5.51342	17.0324	0.000280555	0.00383475	VPS8
ENSG00000150753	-0.37571	8.53465	17.0136	0.000282313	0.00385621	CCT5
ENSG00000164300	0.80127	4.11996	16.9937	0.000284189	0.00387927	SERINC5
ENSG00000152795	-0.355149	7.60727	16.9895	0.000284581	0.00388204	HNRNPDL
ENSG00000110048	0.36315	6.38619	16.9863	0.000284886	0.00388362	OSBP
ENSG00000011007	-0.368371	6.57096	16.9781	0.000285656	0.00389154	ELOA
ENSG00000136490	-0.629573	4.82421	16.9714	0.000286298	0.0038977	LIMD2
ENSG00000162783	-0.445802	5.99539	16.9421	0.000289099	0.00393324	IER5
ENSG00000128309	-0.492995	5.41501	16.91	0.000292197	0.00397013	MPST
ENSG00000163635	0.456164	5.80567	16.9107	0.000292128	0.00397013	ATXN7
ENSG00000264462	-1.61811	8.74461	16.9071	0.000292478	0.00397133	MIR3648-2
ENSG00000100991	0.350425	6.73031	16.905	0.000292682	0.00397147	TRPC4AP
ENSG00000076382	1.059	3.82658	16.8981	0.000293361	0.00397609	SPAG5
ENSG00000095794	0.91519	3.71498	16.8976	0.000293408	0.00397609	CREM
ENSG00000234478	0.834423	4.30984	16.8915	0.000293999	0.00398147	ACBD3-AS1
ENSG00000273079	-3.02823	1.17163	16.881	0.000295033	0.00399284	GRIN2B
ENSG00000009694	1.04894	2.74131	16.8789	0.000295234	0.00399293	TENM1
ENSG00000105438	0.40653	6.30479	16.8571	0.00029739	0.00401946	KDELR1
ENSG00000154889	0.606748	4.6737	16.8527	0.000297826	0.00402007	MPPE1
ENSG00000262619	0.537479	5.04707	16.8537	0.000297723	0.00402007	LINC00621
ENSG00000168685	-1.56527	2.20142	16.8442	0.000298674	0.00402887	IL7R
ENSG00000101367	0.350541	7.12118	16.8195	0.000301138	0.00405945	MAPRE1
ENSG00000154124	0.442276	5.56668	16.8155	0.000301538	0.00406218	OTULIN
ENSG00000163171	-0.415852	7.8747	16.805	0.000302597	0.00407377	CDC42EP3
ENSG00000107679	0.585797	4.93534	16.7975	0.000303356	0.00408132	PLEKHA1
ENSG00000080224	1.66003	1.60321	16.7779	0.000305345	0.00410539	EPHA6
ENSG00000075223	0.419153	7.1379	16.7595	0.000307221	0.00412701	SEMA3C
ENSG00000115084	0.336569	6.75134	16.7481	0.000308395	0.00412701	SLC35F5
ENSG00000137414	0.972751	3.30888	16.7516	0.000308032	0.00412701	FAM8A1
ENSG00000152518	-0.710479	4.84525	16.7472	0.000308485	0.00412701	ZFP36L2
ENSG00000158715	1.06609	2.89814	16.7483	0.000308381	0.00412701	SLC45A3
ENSG00000165475	0.714864	3.96656	16.7465	0.000308558	0.00412701	CRYL1
ENSG00000167397	0.625196	4.77554	16.7512	0.000308075	0.00412701	VKORC1
ENSG00000196482	1.60378	1.96191	16.7491	0.000308295	0.00412701	ESRRG
ENSG00000251562	0.32017	14.349	16.7373	0.000309507	0.00413702	MALAT1
ENSG00000138668	-0.359785	7.19698	16.7353	0.000309722	0.0041372	HNRNPD
ENSG00000078401	-2.8737	1.34869	16.7238	0.000310905	0.00415032	EDN1
ENSG00000205531	0.372157	6.42461	16.7148	0.000311842	0.00416012	NAP1L4
ENSG00000154277	-0.356035	8.07022	16.6856	0.000314903	0.00419823	UCHL1
ENSG00000104884	-0.438225	5.70151	16.6806	0.000315433	0.00420258	ERCC2
ENSG00000155508	0.60705	5.18059	16.6778	0.000315725	0.00420374	CNOT8
ENSG00000137393	-0.84627	4.18346	16.6708	0.000316473	0.00421051	RNF144B
ENSG00000171132	-0.377997	7.04371	16.6692	0.000316643	0.00421051	PRKCE
ENSG00000121210	-0.98933	3.74445	16.6583	0.000317791	0.00422305	TMEM131L
ENSG00000165102	0.595853	4.98446	16.6547	0.000318179	0.00422547	HGSNAT
ENSG00000137776	0.357698	6.99751	16.638	0.000319966	0.00424521	SLTM
ENSG00000171792	0.696568	4.43052	16.6369	0.000320078	0.00424521	RHNO1
ENSG00000197905	-0.57778	5.04613	16.6326	0.000320544	0.00424865	TEAD4
ENSG00000120832	1.22253	2.72975	16.6296	0.000320866	0.00425019	MTERF2
ENSG00000115365	0.572939	4.88874	16.6243	0.000321434	0.00425223	LANCL1
ENSG00000182512	-0.511095	5.61384	16.6255	0.000321309	0.00425223	GLRX5
ENSG00000235859	1.59692	2.01982	16.6212	0.000321764	0.00425386	N/A
ENSG00000165209	0.769929	4.52995	16.6179	0.000322123	0.00425587	STRBP
ENSG00000174231	0.368881	7.94522	16.6102	0.000322952	0.00426408	PRPF8
ENSG00000100911	-0.526184	5.65612	16.6028	0.000323754	0.00427193	PSME2
ENSG00000129173	2.91667	0.888328	16.585	0.000325695	0.00429292	E2F8
ENSG00000166881	0.846686	3.94678	16.5825	0.000325971	0.00429292	NEMP1
ENSG00000271533	0.644301	4.6955	16.5834	0.000325874	0.00429292	N/A
ENSG00000160445	0.545907	5.01645	16.5667	0.0003277	0.00431294	ZER1
ENSG00000269891	1.83381	1.46199	16.5572	0.000328749	0.00432397	ARHGAP19-SLIT1
ENSG00000135476	1.08597	3.11973	16.5522	0.0003293	0.00432412	ESPL1
ENSG00000188385	1.69827	2.05773	16.5517	0.000329351	0.00432412	JAKMIP3
ENSG00000288699	0.406149	5.74495	16.5513	0.000329391	0.00432412	N/A
ENSG00000229867	-0.764489	3.71672	16.5414	0.000330494	0.00433583	STEAP3-AS1
ENSG00000207389	-1.74316	9.86542	16.5334	0.000331375	0.00434463	RNU1-4
ENSG00000182923	0.451295	5.45826	16.5274	0.000332051	0.00435072	CEP63
ENSG00000119862	1.30559	2.46098	16.5204	0.00033283	0.00435814	LGALSL
ENSG00000147862	-0.354898	7.30741	16.5166	0.000333256	0.00435818	NFIB
ENSG00000198087	-0.384335	6.77134	16.5171	0.000333198	0.00435818	CD2AP
ENSG00000139168	0.396972	6.06075	16.494	0.000335793	0.00438856	ZCRB1
ENSG00000178809	1.93867	1.29601	16.4921	0.000336012	0.00438864	TRIM73
ENSG00000132155	-0.359547	7.87992	16.4668	0.000338873	0.00442319	RAF1
ENSG00000112137	-0.664983	4.64522	16.4625	0.000339371	0.00442689	PHACTR1
ENSG00000171475	0.476641	5.99774	16.4595	0.00033971	0.0044285	WIPF2
ENSG00000100461	0.539585	5.23506	16.4458	0.000341276	0.0044461	RBM23
ENSG00000138834	0.402118	6.5232	16.423	0.000343908	0.00447755	MAPK8IP3
ENSG00000244161	-0.571011	5.77973	16.4028	0.000346261	0.00450533	FLNB-AS1
ENSG00000287080	0.891849	4.60755	16.3787	0.000349075	0.00453908	H3C3
ENSG00000140961	1.33619	3.12429	16.3625	0.000350984	0.00455897	OSGIN1
ENSG00000260894	-0.561689	5.38373	16.362	0.000351048	0.00455897	N/A
ENSG00000188060	-0.92468	4.504	16.3559	0.000351767	0.00456543	RAB42
ENSG00000038945	-0.61976	4.84012	16.3509	0.000352359	0.00456734	MSR1
ENSG00000087206	0.443757	5.47999	16.3524	0.000352182	0.00456734	UIMC1
ENSG00000276293	0.5091	5.51398	16.3277	0.000355138	0.00460047	PIP4K2B
ENSG00000062725	0.439033	5.95488	16.3193	0.000356135	0.00461047	APPBP2
ENSG00000111845	-0.594789	5.41798	16.2972	0.000358812	0.00464222	PAK1IP1
ENSG00000132768	-0.626036	5.02482	16.28	0.000360894	0.00466622	DPH2
ENSG00000163703	0.884634	3.46012	16.268	0.000362367	0.00468232	CRELD1
ENSG00000234231	-0.956851	3.94193	16.2469	0.000364952	0.00471275	ANAPC1P4
ENSG00000186260	0.454768	5.64693	16.2252	0.000367647	0.00474458	MRTFB
ENSG00000115129	0.954219	3.53044	16.212	0.000369292	0.00475984	TP53I3
ENSG00000185129	0.536868	5.21705	16.2134	0.000369117	0.00475984	PURA
ENSG00000117174	-0.522054	5.30405	16.1922	0.000371771	0.00478579	ZNHIT6
ENSG00000214026	-0.914326	3.23109	16.1932	0.000371646	0.00478579	MRPL23
ENSG00000177303	0.579433	4.74778	16.1891	0.000372162	0.00478783	CASKIN2
ENSG00000066117	0.406147	5.82517	16.1746	0.000373994	0.00480588	SMARCD1
ENSG00000141013	0.612866	4.84089	16.1743	0.000374032	0.00480588	GAS8
ENSG00000151746	0.787309	4.1765	16.1721	0.000374314	0.00480651	BICD1
ENSG00000173757	0.695314	4.41425	16.1627	0.000375501	0.00481873	STAT5B
ENSG00000233611	-1.05072	3.84376	16.155	0.000376483	0.00482833	GBX2-AS1
ENSG00000272668	0.88085	3.53749	16.151	0.000377002	0.00483196	N/A
ENSG00000163913	0.579096	4.82304	16.1201	0.000380966	0.00487973	IFT122
ENSG00000152127	0.564146	5.00539	16.1122	0.000381983	0.00488972	MGAT5
ENSG00000143924	0.451153	5.86973	16.1023	0.000383273	0.00490318	EML4
ENSG00000124098	0.877143	3.76439	16.0945	0.000384292	0.00491316	FAM210B
ENSG00000119950	0.619921	4.64099	16.087	0.000385275	0.00492266	MXI1
ENSG00000185222	0.416033	6.4958	16.0841	0.000385647	0.00492436	TCEAL9
ENSG00000171033	1.44673	1.93294	16.0807	0.000386091	0.00492697	PKIA
ENSG00000103150	0.620168	4.62053	16.077	0.000386579	0.00493013	MLYCD
ENSG00000260185	2.14377	1.13233	16.072	0.000387233	0.00493542	N/A
ENSG00000048342	0.527283	5.1024	16.0553	0.000389444	0.00496053	CC2D2A
ENSG00000108587	0.465861	5.90276	16.0313	0.000392625	0.00499796	GOSR1
ENSG00000119711	1.27927	2.50934	16.0113	0.000395301	0.005014	ALDH6A1
ENSG00000123240	-0.412497	7.20715	16.0164	0.000394619	0.005014	OPTN
ENSG00000188343	0.567471	4.81818	16.011	0.000395348	0.005014	CIBAR1
ENSG00000206560	-0.417446	6.40019	16.0132	0.000395044	0.005014	ANKRD28
ENSG00000228288	1.95689	1.43606	16.017	0.000394537	0.005014	PCAT6
ENSG00000280927	0.50092	5.16151	16.0159	0.000394682	0.005014	CTBP1-AS
ENSG00000070018	0.343291	6.75596	16.0046	0.000396202	0.00501864	LRP6
ENSG00000204257	1.55499	2.09584	16.0057	0.000396054	0.00501864	HLA-DMA
ENSG00000241790	1.65452	1.6415	15.9986	0.000397011	0.00502579	ENO1P4
ENSG00000173638	-0.357377	7.94492	15.9859	0.000398736	0.00504452	SLC19A1
ENSG00000132356	0.395054	6.39212	15.9832	0.000399104	0.00504608	PRKAA1
ENSG00000119661	0.839403	3.88619	15.9695	0.000400969	0.00506654	DNAL1
ENSG00000245848	1.297	2.42514	15.9673	0.000401262	0.00506713	CEBPA
ENSG00000254363	1.40279	2.44195	15.9557	0.00040285	0.00508407	N/A
ENSG00000157985	0.375715	6.03175	15.9454	0.000404265	0.0050988	AGAP1
ENSG00000257093	0.666171	4.5597	15.9431	0.000404589	0.00509976	DENND11
ENSG00000154027	0.9147	3.66582	15.933	0.000405977	0.00511411	AK5
ENSG00000167491	-0.372278	7.60218	15.9234	0.000407309	0.00512775	GATAD2A
ENSG00000166783	0.458179	5.61541	15.9208	0.00040768	0.00512929	MARF1
ENSG00000103042	0.561867	4.88521	15.912	0.000408903	0.00514153	SLC38A7
ENSG00000163576	1.08713	2.97461	15.8883	0.000412212	0.00517998	EFHB
ENSG00000198646	0.379652	6.70965	15.8859	0.000412555	0.00518112	NCOA6
ENSG00000230894	1.94341	0.995728	15.8694	0.000414886	0.00520721	N/A
ENSG00000120875	-0.569789	5.51907	15.8623	0.000415885	0.00521339	DUSP4
ENSG00000196369	0.736748	4.97186	15.8637	0.000415689	0.00521339	SRGAP2B
ENSG00000101182	-0.367065	6.89665	15.8438	0.000418532	0.00524337	PSMA7
ENSG00000119041	0.504955	5.20443	15.8365	0.000419564	0.0052531	GTF3C3
ENSG00000167676	0.840177	3.73899	15.8341	0.00041991	0.00525424	PLIN4
ENSG00000285943	0.713789	4.23801	15.8313	0.000420312	0.00525607	N/A
ENSG00000125967	0.780144	3.8264	15.7958	0.000425444	0.00531701	NECAB3
ENSG00000162851	-0.427905	5.77507	15.7838	0.000427195	0.00533565	TFB2M
ENSG00000141577	0.661874	4.49566	15.775	0.000428487	0.00534855	CEP131
ENSG00000254995	0.389099	5.73142	15.7668	0.000429688	0.00536029	STX16-NPEPL1
ENSG00000184661	1.18303	2.8002	15.7558	0.000431314	0.00537731	CDCA2
ENSG00000122694	-1.12367	3.05466	15.7421	0.000433343	0.00539835	GLIPR2
ENSG00000204899	0.795228	3.93741	15.7408	0.000433526	0.00539835	MZT1
ENSG00000165813	0.526873	5.13825	15.7171	0.000437061	0.00543907	CCDC186
ENSG00000102226	0.387749	6.56831	15.7066	0.000438629	0.00545528	USP11
ENSG00000078304	0.44595	5.60015	15.6959	0.00044025	0.00547213	PPP2R5C
ENSG00000104325	0.520757	4.97305	15.6916	0.000440902	0.00547693	DECR1
ENSG00000251022	-0.623791	5.08899	15.6696	0.000444236	0.00551501	THAP9-AS1
ENSG00000213096	0.660207	4.73533	15.6612	0.000445513	0.00552753	ZNF254
ENSG00000176720	-0.671904	4.40717	15.6455	0.000447925	0.00555076	BOK
ENSG00000285708	-0.449259	5.74864	15.6464	0.000447782	0.00555076	N/A
ENSG00000249835	-0.464698	5.74747	15.6405	0.000448691	0.0055569	VCAN-AS1
ENSG00000268575	0.645986	4.68939	15.6328	0.000449876	0.00556823	N/A
ENSG00000011243	0.387569	5.93788	15.6285	0.000450546	0.00557317	AKAP8L
ENSG00000207870	-1.71763	1.60487	15.6201	0.000451854	0.00558282	MIR221
ENSG00000244921	2.09351	1.19994	15.62	0.000451869	0.00558282	MTCYBP18
ENSG00000065060	0.313716	6.8853	15.603	0.000454505	0.00561202	UHRF1BP1
ENSG00000062716	-0.449683	7.37806	15.6	0.000454974	0.00561444	VMP1
ENSG00000168994	-0.438822	5.86041	15.5967	0.000455498	0.00561754	PXDC1
ENSG00000163875	0.608938	5.10679	15.5904	0.000456482	0.00562629	MEAF6
ENSG00000204394	-0.34598	7.11016	15.5881	0.000456847	0.00562743	VARS1
ENSG00000273599	-0.719507	4.62781	15.5821	0.00045778	0.00563217	N/A
ENSG00000277561	0.681864	4.67267	15.5836	0.000457547	0.00563217	GOLGA8IP
ENSG00000136206	0.808296	3.77787	15.5804	0.00045806	0.00563225	SPDYE1
ENSG00000161714	-0.365743	5.99082	15.5732	0.000459196	0.00564285	PLCD3
ENSG00000068305	0.452426	5.76199	15.564	0.000460637	0.00565717	MEF2A
ENSG00000132475	0.374012	8.2978	15.5595	0.000461363	0.00566271	H3-3B
ENSG00000117697	0.734632	4.64409	15.5454	0.000463605	0.00568345	NSL1
ENSG00000142684	-0.543811	5.41205	15.5471	0.000463332	0.00568345	ZNF593
ENSG00000082458	0.904768	3.68209	15.5319	0.000465758	0.00570644	DLG3
ENSG00000246705	1.00616	3.53308	15.5236	0.000467095	0.00571261	H2AJ
ENSG00000262732	0.950177	2.98661	15.5269	0.000466556	0.00571261	N/A
ENSG00000283563	-0.72606	4.2517	15.5239	0.00046705	0.00571261	N/A
ENSG00000261624	-2.01129	1.17669	15.5141	0.000468624	0.0057279	NDUFB10P2
ENSG00000166340	0.497966	5.67036	15.5072	0.000469744	0.00573819	TPP1
ENSG00000101084	-0.434371	5.42501	15.5037	0.000470304	0.00573874	RAB5IF
ENSG00000138134	0.867831	3.5061	15.5034	0.000470347	0.00573874	STAMBPL1
ENSG00000124198	0.366058	7.27673	15.4971	0.000471372	0.00574569	ARFGEF2
ENSG00000197275	0.885242	3.60567	15.4965	0.000471476	0.00574569	RAD54B
ENSG00000249141	-0.620709	5.0985	15.4849	0.000473362	0.00576526	N/A
ENSG00000131069	0.587904	4.79504	15.479	0.000474329	0.00577363	ACSS2
ENSG00000099246	0.485962	5.62178	15.476	0.000474819	0.00577522	RAB18
ENSG00000274211	0.594644	4.81816	15.4747	0.000475022	0.00577522	SOCS7
ENSG00000047365	0.685731	4.2985	15.4534	0.000478536	0.00581273	ARAP2
ENSG00000102882	0.832015	3.83095	15.4525	0.000478672	0.00581273	MAPK3
ENSG00000092531	0.432191	5.69237	15.449	0.000479257	0.0058164	SNAP23
ENSG00000137207	0.569469	4.95244	15.442	0.000480416	0.00582703	YIPF3
ENSG00000134057	0.832216	3.91273	15.4372	0.000481212	0.00583325	CCNB1
ENSG00000180263	-0.385428	5.94698	15.4338	0.000481783	0.00583672	FGD6
ENSG00000075292	0.367604	7.45159	15.4315	0.000482158	0.00583782	ZNF638
ENSG00000126091	0.655533	4.77361	15.4241	0.000483396	0.00584938	ST3GAL3
ENSG00000112308	0.349654	6.56044	15.4213	0.000483854	0.00585148	C6orf62
ENSG00000103257	-0.372102	9.46195	15.4104	0.000485685	0.00587016	SLC7A5
ENSG00000170385	0.355456	6.61958	15.4032	0.000486884	0.0058812	SLC30A1
ENSG00000121851	0.705601	4.13282	15.3905	0.000489031	0.00590368	POLR3GL
ENSG00000136854	1.16958	3.27958	15.3863	0.000489749	0.0059063	STXBP1
ENSG00000236782	-0.537733	5.41648	15.3858	0.000489823	0.0059063	ZNF593OS
ENSG00000175471	0.399665	6.24697	15.3817	0.000490518	0.00591122	MCTP1
ENSG00000145912	-0.420185	5.88746	15.3784	0.000491074	0.00591445	NHP2
ENSG00000103540	0.684436	4.52401	15.3667	0.000493078	0.00593354	CCP110
ENSG00000159110	-0.551119	4.92279	15.3657	0.000493236	0.00593354	IFNAR2
ENSG00000100099	0.493962	5.29705	15.3615	0.000493962	0.00593777	HPS4
ENSG00000260884	1.52198	1.87482	15.3603	0.000494165	0.00593777	N/A
ENSG00000105202	-0.356624	6.04199	15.3519	0.000495592	0.00595144	FBL
ENSG00000171790	-0.797179	4.41137	15.3493	0.000496042	0.00595337	SLFNL1
ENSG00000132849	0.417273	5.78031	15.3439	0.000496978	0.00595766	PATJ
ENSG00000264364	0.426432	5.92487	15.3447	0.000496842	0.00595766	DYNLL2
ENSG00000114423	0.793002	4.57277	15.3409	0.000497492	0.00596034	CBLB
ENSG00000117983	-1.3274	2.27626	15.338	0.000497988	0.00596281	MUC5B
ENSG00000269825	1.02076	3.3398	15.3322	0.000498991	0.00597135	N/A
ENSG00000171490	-0.335423	7.84936	15.329	0.000499548	0.00597454	RSL1D1
ENSG00000119655	0.676734	4.25041	15.3257	0.00050011	0.00597779	NPC2
ENSG00000110274	0.466451	5.41251	15.302	0.000504225	0.00602347	CEP164
ENSG00000154040	1.10554	2.5779	15.2958	0.000505318	0.00602603	CABYR
ENSG00000229368	-2.25023	1.45532	15.2963	0.000505225	0.00602603	N/A
ENSG00000260852	1.30703	2.30477	15.2974	0.000505041	0.00602603	FBXL19-AS1
ENSG00000111052	0.930697	3.65786	15.2909	0.000506171	0.00603271	LIN7A
ENSG00000040531	0.82757	3.93879	15.2837	0.000507431	0.00603722	CTNS
ENSG00000108465	0.479224	5.33681	15.2866	0.000506921	0.00603722	CDK5RAP3
ENSG00000108821	-0.676242	4.59603	15.2838	0.000507416	0.00603722	COL1A1
ENSG00000239264	0.382398	6.8643	15.2817	0.000507783	0.00603792	TXNDC5
ENSG00000102181	0.601681	4.69166	15.2679	0.000510229	0.00606	CD99L2
ENSG00000139645	0.355985	6.48656	15.2686	0.000510095	0.00606	ANKRD52
ENSG00000131507	0.443788	6.1026	15.2432	0.000514602	0.00610841	NDFIP1
ENSG00000167323	-0.366194	7.91462	15.2318	0.000516647	0.00612915	STIM1
ENSG00000054118	0.364281	7.92578	15.218	0.000519122	0.00615142	THRAP3
ENSG00000132646	0.482728	5.08706	15.2193	0.000518888	0.00615142	PCNA
ENSG00000213186	0.675617	4.61673	15.2153	0.000519619	0.00615376	TRIM59
ENSG00000120451	0.39176	6.29911	15.202	0.00052202	0.00617863	SNX19
ENSG00000133872	0.38613	6.00613	15.1912	0.000523973	0.00619818	SARAF
ENSG00000139278	-0.415529	5.55312	15.1893	0.00052432	0.00619872	GLIPR1
ENSG00000181026	-0.450125	5.45645	15.1786	0.000526278	0.0062183	AEN
ENSG00000118363	0.474383	5.17105	15.1756	0.000526831	0.00622126	SPCS2
ENSG00000140451	3.64152	0.417465	15.1727	0.000527357	0.0062239	PIF1
ENSG00000166965	0.946053	3.10963	15.1695	0.000527935	0.00622715	RCCD1
ENSG00000162139	0.467471	5.37184	15.1674	0.000528325	0.00622818	NEU3
ENSG00000227775	1.334	2.19625	15.1564	0.000530349	0.00624846	N/A
ENSG00000165138	0.569437	4.99926	15.1546	0.000530689	0.00624889	ANKS6
ENSG00000104341	0.33456	7.12164	15.1516	0.00053124	0.00625179	LAPTM4B
ENSG00000100644	-0.383754	9.08665	15.143	0.00053282	0.0062668	HIF1A
ENSG00000089177	0.867853	3.56737	15.1322	0.000534839	0.00628522	KIF16B
ENSG00000139209	1.3406	2.11772	15.1313	0.000534997	0.00628522	SLC38A4
ENSG00000164105	1.26412	2.67536	15.1269	0.000535809	0.00629117	SAP30
ENSG00000134343	2.18117	1.9039	15.1176	0.000537561	0.0063051	ANO3
ENSG00000267727	1.86896	1.39489	15.1173	0.000537608	0.0063051	N/A
ENSG00000182446	0.339842	7.81448	15.1026	0.000540361	0.00633377	NPLOC4
ENSG00000186111	0.562881	4.84757	15.1008	0.000540713	0.00633428	PIP5K1C
ENSG00000197969	0.446046	5.73834	15.0965	0.000541505	0.00633717	VPS13A
ENSG00000273329	1.02375	2.66914	15.0962	0.000541575	0.00633717	N/A
ENSG00000079257	-0.674932	4.35718	15.0842	0.00054384	0.00635643	LXN
ENSG00000132507	-0.360322	7.55911	15.0858	0.000543535	0.00635643	EIF5A
ENSG00000164086	-0.764478	4.0025	15.0682	0.000546872	0.00638825	DUSP7
ENSG00000213983	0.693549	4.93207	15.05	0.000550353	0.00642526	AP1G2
ENSG00000198925	0.4924	5.3219	15.0482	0.000550703	0.00642571	ATG9A
ENSG00000136231	-0.32796	6.89754	15.0299	0.000554234	0.00645826	IGF2BP3
ENSG00000144504	0.583988	4.79899	15.0286	0.000554473	0.00645826	ANKMY1
ENSG00000163161	0.514837	5.04986	15.0272	0.000554749	0.00645826	ERCC3
ENSG00000173145	-0.332386	6.48496	15.0319	0.000553844	0.00645826	NOC3L
ENSG00000204536	0.95984	3.72197	15.0205	0.000556041	0.00646964	CCHCR1
ENSG00000261884	-0.653069	4.54168	15.007	0.000558662	0.00649645	N/A
ENSG00000146414	0.444706	5.62502	15.0009	0.000559859	0.0065067	SHPRH
ENSG00000170871	0.408244	6.01729	14.999	0.000560236	0.00650741	KIAA0232
ENSG00000102580	0.383084	6.06629	14.9951	0.000560985	0.00651243	DNAJC3
ENSG00000163510	0.474337	5.44822	14.9854	0.00056289	0.00653085	CWC22
ENSG00000189067	0.33121	7.1449	14.9771	0.000564533	0.00654623	LITAF
ENSG00000149948	-0.450381	6.88903	14.9739	0.000565151	0.0065497	HMGA2
ENSG00000103245	0.769382	3.73079	14.9699	0.000565957	0.00655442	CIAO3
ENSG00000198753	0.750548	3.81285	14.9687	0.000566195	0.00655442	PLXNB3
ENSG00000166136	0.468391	5.58762	14.9641	0.000567097	0.00655748	NDUFB8
ENSG00000231637	-4.75851	3.29202	14.9653	0.000566854	0.00655748	USP17L29
ENSG00000159322	0.494725	5.35431	14.9595	0.000568009	0.00656434	ADPGK
ENSG00000101350	0.373776	6.1501	14.9531	0.00056929	0.00656907	KIF3B
ENSG00000108424	-0.342585	8.88566	14.9526	0.000569377	0.00656907	KPNB1
ENSG00000183762	2.03028	1.50294	14.9552	0.00056886	0.00656907	KREMEN1
ENSG00000161682	0.95815	2.90914	14.9446	0.000570983	0.0065839	FAM171A2
ENSG00000077044	0.436216	5.69546	14.9415	0.000571583	0.00658713	DGKD
ENSG00000143643	0.709662	4.19114	14.9317	0.000573554	0.00660481	TTC13
ENSG00000162813	0.768242	3.93181	14.9307	0.000573759	0.00660481	BPNT1
ENSG00000006468	1.01849	2.61165	14.9256	0.000574773	0.00661278	ETV1
ENSG00000108510	0.332641	7.86249	14.924	0.000575099	0.00661284	MED13
ENSG00000133030	-0.348516	9.18483	14.9172	0.000576467	0.00661747	MPRIP
ENSG00000186814	1.21197	2.17808	14.9177	0.000576367	0.00661747	ZSCAN30
ENSG00000232153	1.96709	1.07289	14.9187	0.000576174	0.00661747	N/A
ENSG00000105991	-1.19103	2.64091	14.9109	0.000577741	0.00662663	HOXA1
ENSG00000172795	0.491463	5.60152	14.9101	0.000577909	0.00662663	DCP2
ENSG00000105705	0.573367	4.81546	14.9079	0.000578347	0.00662714	SUGP1
ENSG00000177469	0.352882	7.65192	14.9067	0.000578598	0.00662714	CAVIN1
ENSG00000073008	-0.345491	7.18638	14.8969	0.000580572	0.00664011	PVR
ENSG00000116198	0.524978	5.1423	14.8947	0.000581022	0.00664011	CEP104
ENSG00000138757	0.344407	6.88725	14.8981	0.000580334	0.00664011	G3BP2
ENSG00000214517	0.372146	8.22106	14.895	0.000580958	0.00664011	PPME1
ENSG00000127481	0.364542	9.39872	14.884	0.000583202	0.00666132	UBR4
ENSG00000006831	0.38068	5.96871	14.8678	0.000586519	0.00669178	ADIPOR2
ENSG00000187164	0.378883	6.32698	14.8685	0.000586386	0.00669178	SHTN1
ENSG00000069399	-0.902253	4.39493	14.8661	0.000586866	0.00669203	BCL3
ENSG00000111670	0.496079	5.26612	14.86	0.000588127	0.00670269	GNPTAB
ENSG00000178773	-0.898822	4.21595	14.8537	0.000589422	0.00671262	CPNE7
ENSG00000256713	-7.48848	-0.180122	14.9795	0.00058965	0.00671262	PGA5
ENSG00000126767	0.444185	5.34662	14.846	0.000591023	0.00672452	ELK1
ENSG00000150782	0.795172	3.30599	14.8394	0.000592376	0.00673247	IL18
ENSG00000163734	-1.58755	1.67668	14.8407	0.000592107	0.00673247	CXCL3
ENSG00000149591	-0.584622	5.26567	14.8261	0.000595141	0.00676016	TAGLN
ENSG00000161547	-0.375367	6.73288	14.8216	0.000596098	0.00676729	SRSF2
ENSG00000273768	0.933153	8.53582	14.8175	0.000596949	0.00677322	RNVU1-29
ENSG00000065457	0.54637	4.91613	14.8143	0.000597615	0.00677704	ADAT1
ENSG00000138696	0.747436	3.99236	14.7923	0.000602249	0.00682583	BMPR1B
ENSG00000115904	0.395047	5.97318	14.777	0.00060548	0.00685336	SOS1
ENSG00000242086	0.438505	5.95607	14.7783	0.000605221	0.00685336	MUC20-OT1
ENSG00000255339	0.442081	5.65093	14.7761	0.000605678	0.00685336	N/A
ENSG00000234456	0.463041	5.58938	14.7683	0.000607338	0.00686734	MAGI2-AS3
ENSG00000279232	-0.756255	4.0684	14.7672	0.000607581	0.00686734	N/A
ENSG00000128512	-0.423931	5.82222	14.7653	0.000607987	0.00686815	DOCK4
ENSG00000174428	0.911783	3.75638	14.7606	0.000608983	0.00687562	GTF2IRD2B
ENSG00000140443	0.342208	6.60672	14.7561	0.000609947	0.00688273	IGF1R
ENSG00000124374	2.79695	0.563128	14.7484	0.000611607	0.00689768	PAIP2B
ENSG00000183778	1.12909	2.79343	14.7345	0.000614594	0.00692681	B3GALT5
ENSG00000227945	0.982632	3.11358	14.7333	0.000614863	0.00692681	PTPRK-AS1
ENSG00000261040	-0.439542	5.56356	14.7173	0.000618328	0.00696202	WFDC21P
ENSG00000172250	-1.05887	2.9421	14.7149	0.000618835	0.00696393	SERHL
ENSG00000112208	0.628814	4.63202	14.7103	0.000619833	0.00697134	BAG2
ENSG00000117394	-0.390313	7.0824	14.7066	0.00062066	0.00697589	SLC2A1
ENSG00000138190	0.962739	2.94334	14.7044	0.00062114	0.00697589	EXOC6
ENSG00000244754	0.368643	7.18332	14.7023	0.000621581	0.00697589	N4BP2L2
ENSG00000273711	1.97126	1.08216	14.7023	0.000621594	0.00697589	N/A
ENSG00000170271	0.840396	3.95023	14.695	0.000623186	0.00698994	FAXDC2
ENSG00000198331	1.12996	2.3741	14.6868	0.000624981	0.00700626	HYLS1
ENSG00000111181	-1.7773	3.37029	14.675	0.000627588	0.00702406	SLC6A12
ENSG00000138399	0.7833	3.80984	14.6746	0.000627686	0.00702406	FASTKD1
ENSG00000185684	0.533166	5.37482	14.6768	0.000627186	0.00702406	EP400P1
ENSG00000248710	0.759929	4.11389	14.6734	0.000627934	0.00702406	N/A
ENSG00000056586	0.385336	6.19153	14.6594	0.000631045	0.00705059	RC3H2
ENSG00000168944	0.513339	5.0641	14.6581	0.000631335	0.00705059	CEP120
ENSG00000175455	0.396266	5.73058	14.6603	0.000630845	0.00705059	CCDC14
ENSG00000143753	0.410087	5.98171	14.6521	0.000632675	0.00706172	DEGS1
ENSG00000242247	0.523249	5.24158	14.6382	0.00063577	0.00709242	ARFGAP3
ENSG00000134709	0.590027	4.57206	14.6339	0.000636727	0.00709925	HOOK1
ENSG00000105204	0.742288	4.07527	14.6254	0.00063864	0.0071115	DYRK1B
ENSG00000162614	0.814048	3.39117	14.6274	0.000638196	0.0071115	NEXN
ENSG00000272273	-0.769791	4.09423	14.6244	0.000638863	0.0071115	IER3-AS1
ENSG00000252010	-0.504283	5.51203	14.6218	0.000639457	0.00711426	SCARNA5
ENSG00000118762	0.449631	5.34952	14.6118	0.000641714	0.00713551	PKD2
ENSG00000162819	0.395909	5.88603	14.6051	0.000643241	0.00714863	BROX
ENSG00000136813	-0.328472	7.4073	14.5953	0.000645449	0.00716929	ECPAS
ENSG00000106105	-0.346419	9.05443	14.5934	0.00064589	0.00717032	GARS1
ENSG00000077458	0.682836	4.62737	14.5908	0.000646481	0.00717301	FAM76B
ENSG00000170522	-0.823534	3.53788	14.587	0.00064734	0.00717867	ELOVL6
ENSG00000115091	-0.344111	7.56676	14.5671	0.000651911	0.00722546	ACTR3
ENSG00000112855	0.566856	4.80287	14.5546	0.000654791	0.00724017	HARS2
ENSG00000140319	0.310688	7.10998	14.5564	0.000654385	0.00724017	SRP14
ENSG00000162735	0.481961	5.36565	14.5563	0.000654388	0.00724017	PEX19
ENSG00000185513	0.82798	3.40541	14.5514	0.000655539	0.00724017	L3MBTL1
ENSG00000204084	0.556541	5.2242	14.5507	0.000655701	0.00724017	INPP5B
ENSG00000214960	1.07714	2.59513	14.5591	0.000653746	0.00724017	CRPPA
ENSG00000248323	1.19593	2.56561	14.5514	0.000655533	0.00724017	LUCAT1
ENSG00000131016	-1.8861	1.83628	14.5483	0.000656242	0.00724226	AKAP12
ENSG00000090863	0.345126	8.06416	14.5459	0.000656808	0.00724256	GLG1
ENSG00000143624	0.343366	6.10424	14.5452	0.000656974	0.00724256	INTS3
ENSG00000140988	-0.334141	10.2244	14.5363	0.000659032	0.00726135	RPS2
ENSG00000182796	1.09473	2.34776	14.5317	0.000660111	0.00726935	TMEM198B
ENSG00000198168	1.05741	2.96042	14.5294	0.000660645	0.00727133	SVIP
ENSG00000001497	-0.342766	6.77713	14.5272	0.000661151	0.00727301	LAS1L
ENSG00000087460	0.331728	8.96814	14.5241	0.000661888	0.00727334	GNAS
ENSG00000110514	0.413588	5.57942	14.5248	0.000661729	0.00727334	MADD
ENSG00000135480	-0.882761	3.64329	14.5207	0.00066268	0.00727816	KRT7
ENSG00000100300	-0.571201	4.83971	14.5182	0.000663266	0.00728071	TSPO
ENSG00000131089	1.34823	2.04997	14.5076	0.000665751	0.00730408	ARHGEF9
ENSG00000077254	0.448787	5.51157	14.5059	0.000666162	0.0073047	USP33
ENSG00000233589	2.05067	1.33152	14.5039	0.000666628	0.00730592	N/A
ENSG00000125170	0.499345	5.21582	14.4984	0.000667932	0.00731631	DOK4
ENSG00000153714	-0.948228	3.00617	14.4785	0.000672632	0.00736387	LURAP1L
ENSG00000171992	-0.421958	5.99419	14.4688	0.000674957	0.00738539	SYNPO
ENSG00000071794	0.391236	6.0079	14.4553	0.000678195	0.00741688	HLTF
ENSG00000273802	0.803981	4.5056	14.4526	0.00067883	0.00741987	H2BC8
ENSG00000170092	1.06085	2.79374	14.4498	0.000679511	0.00742338	SPDYE5
ENSG00000117305	0.698981	4.23224	14.4358	0.000682886	0.00745628	HMGCL
ENSG00000246366	0.713465	4.31517	14.431	0.000684044	0.00746497	LACTB2-AS1
ENSG00000112029	0.993109	2.75904	14.425	0.000685506	0.00747687	FBXO5
ENSG00000276141	0.776518	3.43103	14.4235	0.000685862	0.00747687	WHAMMP3
ENSG00000196367	0.322611	7.00616	14.4188	0.000686998	0.0074853	TRRAP
ENSG00000043093	0.467064	5.45502	14.4164	0.000687588	0.00748747	DCUN1D1
ENSG00000232859	1.3725	2.23823	14.415	0.000687926	0.00748747	LYRM9
ENSG00000116747	0.351944	7.1477	14.4109	0.000688937	0.00749056	RO60
ENSG00000142856	0.535087	4.91822	14.4115	0.000688774	0.00749056	ITGB3BP
ENSG00000270069	-0.817458	4.26269	14.4036	0.000690706	0.00750582	MIR222HG
ENSG00000197776	2.45942	0.591909	14.3984	0.000692001	0.00751592	KLHDC1
ENSG00000197816	0.734364	4.14472	14.3927	0.0006934	0.00752714	CCDC180
ENSG00000215769	0.704432	4.00382	14.391	0.000693805	0.00752757	ARHGAP27P1-BPTFP1-KPNA2P3
ENSG00000283426	2.7431	0.70369	14.3811	0.000696247	0.00755007	SMBD1P
ENSG00000066027	0.583549	4.74473	14.3784	0.000696925	0.00755344	PPP2R5A
ENSG00000140326	0.669362	4.34311	14.3632	0.000700684	0.00759019	CDAN1
ENSG00000167202	0.469238	5.31755	14.3595	0.000701604	0.00759616	TBC1D2B
ENSG00000258388	0.448401	5.41239	14.3418	0.00070602	0.00763994	PPT2-EGFL8
ENSG00000204256	-0.340608	7.69737	14.3239	0.000710515	0.00768455	BRD2
ENSG00000079931	0.963063	2.90217	14.3037	0.000715642	0.00773573	MOXD1
ENSG00000119771	-0.572166	5.26256	14.3012	0.000716273	0.00773573	KLHL29
ENSG00000162704	0.407128	5.57795	14.3008	0.000716375	0.00773573	ARPC5
ENSG00000230806	2.94853	0.181272	14.2975	0.000717234	0.00774093	SRGAP2-AS1
ENSG00000042445	0.617033	4.77302	14.2873	0.000719827	0.00776485	RETSAT
ENSG00000102908	-0.338994	7.90149	14.2857	0.000720247	0.00776531	NFAT5
ENSG00000285417	-0.636849	5.35195	14.2767	0.000722536	0.0077859	N/A
ENSG00000164187	0.762638	4.42092	14.2719	0.00072377	0.00779512	LMBRD2
ENSG00000110917	0.331768	7.06096	14.265	0.000725563	0.00780414	MLEC
ENSG00000128965	-0.585014	5.43633	14.264	0.000725826	0.00780414	CHAC1
ENSG00000131375	0.603339	4.79964	14.2628	0.000726126	0.00780414	CAPN7
ENSG00000172201	1.15979	2.41126	14.2637	0.000725896	0.00780414	ID4
ENSG00000137145	0.471354	5.38387	14.2534	0.000728567	0.0078222	DENND4C
ENSG00000156709	0.401253	5.71406	14.2542	0.000728355	0.0078222	AIFM1
ENSG00000110619	-0.334689	7.91062	14.2468	0.000730264	0.00783634	CARS1
ENSG00000102781	0.599254	4.63004	14.2387	0.000732381	0.00785496	KATNAL1
ENSG00000115207	0.406642	5.6675	14.2309	0.000734426	0.00787	GTF3C2
ENSG00000135477	-0.860632	5.07039	14.2289	0.000734931	0.00787	KRT87P
ENSG00000138448	-0.356062	8.49459	14.2298	0.000734717	0.00787	ITGAV
ENSG00000164754	0.32968	7.71991	14.2245	0.000736083	0.00787676	RAD21
ENSG00000180357	0.324905	7.07056	14.2236	0.000736328	0.00787676	ZNF609
ENSG00000204564	1.13424	2.60811	14.2164	0.000738232	0.00789302	C6orf136
ENSG00000124614	-0.340737	8.67671	14.2125	0.000739255	0.00789985	RPS10
ENSG00000107537	0.798939	3.76676	14.2071	0.000740677	0.0079029	PHYH
ENSG00000125844	0.343115	6.3507	14.2094	0.00074006	0.0079029	RRBP1
ENSG00000125970	-0.316486	6.96984	14.207	0.000740693	0.0079029	RALY
ENSG00000072210	0.838236	3.7097	14.203	0.000741751	0.00790815	ALDH3A2
ENSG00000136933	-0.759679	3.88006	14.2022	0.000741953	0.00790815	RABEPK
ENSG00000073711	0.427644	6.0874	14.1998	0.00074261	0.00791105	PPP2R3A
ENSG00000184678	0.674742	4.87633	14.179	0.000748133	0.00796576	H2BC21
ENSG00000130734	0.881551	3.66084	14.1634	0.000752297	0.00800181	ATG4D
ENSG00000164237	0.508284	5.01036	14.164	0.000752127	0.00800181	CMBL
ENSG00000109320	-0.463098	5.37811	14.1574	0.000753921	0.00801494	NFKB1
ENSG00000134107	-0.331621	7.5018	14.1475	0.00075658	0.00803906	BHLHE40
ENSG00000157368	-2.54011	3.72427	14.1413	0.00075826	0.00805274	IL34
ENSG00000167004	0.330369	7.68318	14.1355	0.000759835	0.00806531	PDIA3
ENSG00000166263	0.804594	4.2474	14.1293	0.000761503	0.00807884	STXBP4
ENSG00000182628	0.395432	6.04824	14.1048	0.000768194	0.00814563	SKA2
ENSG00000254418	-3.10019	0.57002	14.0964	0.000770524	0.00816612	SPON1-AS1
ENSG00000151376	-0.432824	5.56792	14.0891	0.000772519	0.00818305	ME3
ENSG00000113552	0.596748	4.80944	14.0836	0.000774047	0.00819502	GNPDA1
ENSG00000236859	-0.605025	4.62716	14.0732	0.000776932	0.00821711	NIFK-AS1
ENSG00000248429	-1.3375	2.37027	14.0743	0.000776635	0.00821711	GASK1B-AS1
ENSG00000187098	0.661416	4.23612	14.071	0.000777545	0.00821936	MITF
ENSG00000172932	0.42728	5.72358	14.065	0.000779204	0.00823267	ANKRD13D
ENSG00000127328	0.538383	4.94745	14.0634	0.000779652	0.00823317	RAB3IP
ENSG00000131966	0.619976	4.62806	14.0609	0.00078035	0.00823631	ACTR10
ENSG00000179335	0.371116	5.94827	14.0557	0.000781811	0.0082475	CLK3
ENSG00000057294	0.764092	3.87601	14.0502	0.000783359	0.0082596	PKP2
ENSG00000157184	0.820586	3.66692	14.0381	0.000786747	0.00829107	CPT2
ENSG00000050748	0.456282	5.35496	14.034	0.000787905	0.00829689	MAPK9
ENSG00000069956	0.337533	6.94955	14.0333	0.000788106	0.00829689	MAPK6
ENSG00000170296	0.507205	5.14772	14.0233	0.000790928	0.00832235	GABARAP
ENSG00000150403	0.400405	6.3066	14.0207	0.000791662	0.00832581	TMCO3
ENSG00000158169	0.709037	4.02019	14.0172	0.000792643	0.00833186	FANCC
ENSG00000185900	0.498674	5.02914	14.0003	0.000797453	0.00837814	POMK
ENSG00000231365	0.567772	4.70723	13.9974	0.000798305	0.00838281	WARS2-AS1
ENSG00000100029	-0.365455	6.27182	13.9944	0.000799151	0.00838741	PES1
ENSG00000056291	1.61431	1.16734	13.9841	0.000802116	0.00840995	NPFFR2
ENSG00000142227	-0.58427	4.63759	13.9843	0.000802061	0.00840995	EMP3
ENSG00000141337	0.70182	4.02353	13.9795	0.000803427	0.00841659	ARSG
ENSG00000145685	-0.379277	6.01743	13.979	0.000803567	0.00841659	LHFPL2
ENSG00000260537	-0.392687	6.06081	13.9751	0.000804711	0.00842428	N/A
ENSG00000164023	-0.586232	4.76296	13.968	0.000806763	0.00844146	SGMS2
ENSG00000163946	0.409872	5.76159	13.9517	0.000811495	0.0084767	TASOR
ENSG00000167470	-0.4419	5.45136	13.9524	0.000811293	0.0084767	MIDN
ENSG00000198604	-0.405309	6.13049	13.9507	0.000811779	0.0084767	BAZ1A
ENSG00000213676	0.462756	5.44074	13.9548	0.000810574	0.0084767	ATF6B
ENSG00000287765	0.893557	3.20067	13.9483	0.000812467	0.00847958	N/A
ENSG00000153317	-0.331957	8.12782	13.9403	0.000814796	0.00849958	ASAP1
ENSG00000164181	0.829402	3.41121	13.9341	0.000816627	0.00851436	ELOVL7
ENSG00000078043	0.638348	4.59452	13.9313	0.000817458	0.00851871	PIAS2
ENSG00000147650	0.486211	5.41942	13.9238	0.000819654	0.00853727	LRP12
ENSG00000166548	0.571981	4.47926	13.9211	0.000820457	0.00854131	TK2
ENSG00000157483	-0.343625	8.5009	13.9124	0.000823	0.00856345	MYO1E
ENSG00000171735	0.832305	3.45572	13.9017	0.000826183	0.00859222	CAMTA1
ENSG00000288894	0.349119	6.75458	13.8978	0.000827336	0.00859986	N/A
ENSG00000146457	-0.357228	6.28876	13.8941	0.000828423	0.00860681	WTAP
ENSG00000115464	0.362652	8.01401	13.8892	0.00082991	0.0086129	USP34
ENSG00000136603	0.359409	6.40633	13.888	0.000830265	0.0086129	SKIL
ENSG00000153707	-0.343601	7.68713	13.8907	0.000829454	0.0086129	PTPRD
ENSG00000143515	0.396996	5.59241	13.8818	0.000832108	0.00862767	ATP8B2
ENSG00000217128	0.391686	6.49807	13.8785	0.000833092	0.00863352	FNIP1
ENSG00000197785	-0.441924	5.32769	13.8742	0.000834378	0.00863815	ATAD3A
ENSG00000285542	0.495186	5.25662	13.8749	0.000834167	0.00863815	N/A
ENSG00000126070	0.470867	5.8132	13.8663	0.000836764	0.00865849	AGO3
ENSG00000128881	0.51061	5.44532	13.8647	0.000837232	0.00865897	TTBK2
ENSG00000130749	0.550047	5.54271	13.8493	0.000841878	0.00869828	ZC3H4
ENSG00000140043	0.960748	3.0368	13.8496	0.000841812	0.00869828	PTGR2
ENSG00000123091	0.389142	5.9263	13.8459	0.000842911	0.00870458	RNF11
ENSG00000173678	0.697277	4.12516	13.8437	0.000843579	0.00870711	SPDYE2B
ENSG00000283805	-0.729751	4.73644	13.8205	0.000850667	0.00877586	MIR636
ENSG00000145332	0.767055	4.30863	13.8187	0.000851225	0.00877722	KLHL8
ENSG00000172638	0.509165	5.66967	13.8121	0.000853224	0.00878901	EFEMP2
ENSG00000179023	1.32805	2.06147	13.813	0.000852945	0.00878901	KLHDC7A
ENSG00000248019	1.30721	2.19542	13.8096	0.000854014	0.00879195	FAM13A-AS1
ENSG00000276107	-1.96275	1.71745	13.8084	0.000854364	0.00879195	THBS1-IT1
[truncated: 1,818 more rows]

## Sheet: KD48-0vsScr48-0
	logFC	logCPM	F	PValue	FDR	gene_name
ENSG00000136244	-3.0793	6.07748	359.195	6.07302e-18	1.24928e-13	IL6
ENSG00000163739	-1.94728	5.76157	224.755	3.0463e-15	3.13327e-11	CXCL1
ENSG00000049656	-1.47714	8.09846	212.651	6.22962e-15	4.27165e-11	CLPTM1L
ENSG00000117724	1.31761	7.35518	192.334	2.25369e-14	1.15902e-10	CENPF
ENSG00000163661	-1.31203	7.31815	186.094	3.42599e-14	1.40952e-10	PTX3
ENSG00000136997	-1.17409	7.64262	175.848	7.00256e-14	2.40083e-10	MYC
ENSG00000142871	-1.23311	7.99807	168.951	1.15664e-13	3.39903e-10	CCN1
ENSG00000151388	-1.28423	8.15044	160.711	2.15671e-13	5.54572e-10	ADAMTS12
ENSG00000074590	-1.33372	6.53048	153.954	3.66992e-13	7.54939e-10	NUAK1
ENSG00000242265	1.47436	8.05314	155.105	3.34761e-13	7.54939e-10	PEG10
ENSG00000161638	-1.17615	7.53719	151.344	4.53051e-13	8.47246e-10	ITGA5
ENSG00000110092	-1.01197	7.85136	145.528	7.32608e-13	1.25587e-09	CCND1
ENSG00000156510	-1.02736	7.22586	136.164	1.64493e-12	2.60291e-09	HKDC1
ENSG00000198431	-1.02472	8.41651	135.049	1.81669e-12	2.66937e-09	TXNRD1
ENSG00000134954	-1.01002	7.40788	132.824	2.21974e-12	3.04416e-09	ETS1
ENSG00000118503	-2.34032	3.99533	127.69	3.5624e-12	4.58013e-09	TNFAIP3
ENSG00000141682	-1.08633	6.24639	125.125	4.53891e-12	5.49235e-09	PMAIP1
ENSG00000130203	-1.13779	6.20503	120.61	7.02229e-12	7.60292e-09	APOE
ENSG00000163347	-0.961557	7.34924	121.156	6.65683e-12	7.60292e-09	CLDN1
ENSG00000135074	-1.1187	6.70126	120.074	7.40202e-12	7.61334e-09	ADAM19
ENSG00000196923	0.985039	6.85675	116.628	1.04351e-11	1.02219e-08	PDLIM7
ENSG00000087074	-0.991914	7.62783	115.829	1.13128e-11	1.05779e-08	PPP1R15A
ENSG00000115963	-1.08378	6.48209	114.569	1.28614e-11	1.12372e-08	RND3
ENSG00000137801	-1.04153	10.5716	114.382	1.31103e-11	1.12372e-08	THBS1
ENSG00000261115	-0.994855	6.54681	111.865	1.70042e-11	1.39917e-08	TMEM178B
ENSG00000179428	-2.99332	3.92436	110.663	1.92851e-11	1.52582e-08	IL6-AS1
ENSG00000166589	-2.1685	5.00335	104.324	3.81586e-11	2.90726e-08	CDH16
ENSG00000105889	-2.0282	4.65605	103.732	4.07413e-11	2.99318e-08	STEAP1B
ENSG00000134215	1.96935	5.0265	102.172	4.84706e-11	3.33756e-08	VAV3
ENSG00000249375	-1.25912	5.49795	102.135	4.86737e-11	3.33756e-08	CASC11
ENSG00000148773	1.24769	6.90653	100.266	6.01033e-11	3.98834e-08	MKI67
ENSG00000186594	-1.09996	5.7343	98.4475	7.40237e-11	4.75856e-08	MIR22HG
ENSG00000130164	1.33012	5.86478	97.7669	8.00866e-11	4.84547e-08	LDLR
ENSG00000147872	1.00869	5.97665	97.8668	7.9164e-11	4.84547e-08	PLIN2
ENSG00000157654	-0.876954	7.13167	96.8803	8.87922e-11	5.2187e-08	PALM2AKAP2
ENSG00000131747	1.51027	5.8513	93.4299	1.33623e-10	7.63544e-08	TOP2A
ENSG00000159200	-0.970924	5.7522	91.908	1.60616e-10	8.35546e-08	RCAN1
ENSG00000163545	-0.961954	6.0326	92.2162	1.54712e-10	8.35546e-08	NUAK2
ENSG00000175471	1.07042	6.24697	91.8137	1.62471e-10	8.35546e-08	MCTP1
ENSG00000184371	-0.876682	7.49742	91.8935	1.60899e-10	8.35546e-08	CSF1
ENSG00000169499	1.04048	6.03652	88.973	2.30573e-10	1.15686e-07	PLEKHA2
ENSG00000058085	-1.041	6.52202	87.4957	2.77551e-10	1.3594e-07	LAMC2
ENSG00000137936	-0.877481	6.25204	86.4612	3.16488e-10	1.51406e-07	BCAR3
ENSG00000124882	-1.15462	6.20251	84.3736	4.14003e-10	1.93556e-07	EREG
ENSG00000162772	-1.07584	5.59082	82.4468	5.32852e-10	2.43584e-07	ATF3
ENSG00000105810	-0.830101	7.92424	80.5528	6.85857e-10	3.06712e-07	CDK6
ENSG00000242110	1.72056	4.91028	79.743	7.65053e-10	3.34849e-07	AMACR
ENSG00000122641	-1.08156	8.3959	79.5616	7.84107e-10	3.36039e-07	INHBA
ENSG00000134013	-0.876607	7.50812	79.3534	8.06588e-10	3.38619e-07	LOXL2
ENSG00000173334	-1.2593	5.93505	78.5354	9.0185e-10	3.71039e-07	TRIB1
ENSG00000138166	-1.26213	4.8722	78.2498	9.37895e-10	3.78303e-07	DUSP5
ENSG00000155313	-0.858433	8.27408	76.1759	1.25057e-09	4.94719e-07	USP25
ENSG00000169594	-1.15003	5.48546	75.7028	1.33647e-09	5.18729e-07	BNC1
ENSG00000179222	1.10685	6.00205	74.3561	1.61743e-09	6.16152e-07	MAGED1
ENSG00000181649	-1.15899	5.59464	73.4174	1.85028e-09	6.92037e-07	PHLDA2
ENSG00000166922	-2.87937	2.78539	72.8714	2.00199e-09	7.3541e-07	SCG5
ENSG00000143819	1.06616	5.27754	72.3764	2.15106e-09	7.62923e-07	EPHX1
ENSG00000143878	1.09303	5.49411	72.4208	2.13723e-09	7.62923e-07	RHOB
ENSG00000023445	-1.57255	4.37182	72.1087	2.23658e-09	7.79809e-07	BIRC3
ENSG00000163346	1.18329	4.98029	71.7347	2.36221e-09	8.03452e-07	PBXIP1
ENSG00000163735	-1.28736	4.9337	71.6763	2.38251e-09	8.03452e-07	CXCL5
ENSG00000013810	1.14893	5.36419	70.2027	2.96125e-09	9.5181e-07	TACC3
ENSG00000154734	-1.44076	4.70446	70.276	2.92919e-09	9.5181e-07	ADAMTS1
ENSG00000273294	1.66195	4.86312	70.2055	2.96002e-09	9.5181e-07	C1QTNF3-AMACR
ENSG00000198959	-0.731061	10.404	68.3746	3.8962e-09	1.21438e-06	TGM2
ENSG00000278621	-0.994375	6.77117	68.3775	3.89452e-09	1.21438e-06	THBS1-AS1
ENSG00000173706	-0.793638	7.38022	66.7827	4.96909e-09	1.52566e-06	HEG1
ENSG00000150667	-0.946576	7.47534	65.5271	6.0376e-09	1.82646e-06	FSIP1
ENSG00000138061	0.925976	6.27589	65.0534	6.50244e-09	1.93857e-06	CYP1B1
ENSG00000184270	1.27442	4.98006	63.8871	7.81779e-09	2.29742e-06	H2AC21
ENSG00000116005	0.912803	5.81578	63.4556	8.3743e-09	2.42631e-06	PCYOX1
ENSG00000163453	-0.861472	6.64101	62.6107	9.59027e-09	2.74002e-06	IGFBP7
ENSG00000142089	-0.870496	6.1938	62.0712	1.04645e-08	2.94885e-06	IFITM3
ENSG00000172965	-0.726396	7.44857	61.8737	1.08056e-08	3.00381e-06	MIR4435-2HG
ENSG00000245532	0.868469	11.1505	61.776	1.09787e-08	3.01123e-06	NEAT1
ENSG00000171617	-1.26696	5.18155	61.6625	1.11835e-08	3.02704e-06	ENC1
ENSG00000092421	1.0826	5.44111	61.466	1.15478e-08	3.08506e-06	SEMA6A
ENSG00000006534	0.818888	6.08972	61.3601	1.17493e-08	3.09559e-06	ALDH3B1
ENSG00000137804	1.66926	4.45103	61.2883	1.18882e-08	3.09559e-06	NUSAP1
ENSG00000128567	-0.736639	6.7615	60.892	1.26864e-08	3.26216e-06	PODXL
ENSG00000019582	-1.00689	5.46526	60.3683	1.38304e-08	3.42126e-06	CD74
ENSG00000136108	1.11285	5.07987	60.4354	1.36778e-08	3.42126e-06	CKAP2
ENSG00000137821	-1.43049	4.31606	60.3074	1.39704e-08	3.42126e-06	LRRC49
ENSG00000166851	1.82418	4.35131	60.4208	1.37108e-08	3.42126e-06	PLK1
ENSG00000150938	-0.745239	8.24484	60.1491	1.43416e-08	3.47085e-06	CRIM1
ENSG00000244731	-1.53273	4.23882	59.7023	1.5447e-08	3.6949e-06	C4A
ENSG00000197956	0.714472	8.65109	59.434	1.61543e-08	3.81966e-06	S100A6
ENSG00000070961	-0.708204	7.48367	57.8111	2.12425e-08	4.94273e-06	ATP2B1
ENSG00000075651	1.049	6.09835	57.6802	2.17217e-08	4.94273e-06	PLD1
ENSG00000131018	0.735035	7.62608	57.6331	2.18969e-08	4.94273e-06	SYNE1
ENSG00000262619	1.20149	5.04707	57.7332	2.15263e-08	4.94273e-06	LINC00621
ENSG00000272398	0.72339	6.99023	57.5776	2.21054e-08	4.94273e-06	CD24
ENSG00000196154	1.18521	4.89312	56.9597	2.45754e-08	5.43591e-06	S100A4
ENSG00000060138	-0.659024	8.57782	56.7667	2.5406e-08	5.44403e-06	YBX3
ENSG00000068489	1.34506	4.814	56.8556	2.50195e-08	5.44403e-06	PRR11
ENSG00000180596	0.823371	6.56442	56.7948	2.52831e-08	5.44403e-06	H2BC4
ENSG00000285920	1.25711	4.77997	56.6543	2.59037e-08	5.49346e-06	N/A
ENSG00000133216	-0.885006	6.101	56.434	2.69094e-08	5.64849e-06	EPHB2
ENSG00000116584	-0.65092	7.69598	56.3326	2.73862e-08	5.69053e-06	ARHGEF2
ENSG00000124942	0.660452	11.1429	56.1217	2.84071e-08	5.84362e-06	AHNAK
ENSG00000284946	0.974887	5.40687	55.7673	3.02157e-08	6.15414e-06	N/A
ENSG00000103485	0.716121	6.38463	55.4173	3.21227e-08	6.4784e-06	QPRT
ENSG00000143153	0.781928	7.25486	54.96	3.48107e-08	6.95233e-06	ATP1B1
ENSG00000078018	2.44517	2.55911	54.3181	3.89973e-08	7.71359e-06	MAP2
ENSG00000163870	-1.0146	5.244	54.2323	3.95966e-08	7.75755e-06	TPRA1
ENSG00000100292	-0.899457	5.44038	54.0049	4.12326e-08	8.00185e-06	HMOX1
ENSG00000196975	0.695451	6.60592	53.6703	4.37732e-08	8.41551e-06	ANXA4
ENSG00000157657	1.33679	4.73882	53.0994	4.85014e-08	9.23818e-06	ZNF618
ENSG00000166886	1.59405	3.97142	52.9667	4.96769e-08	9.37526e-06	NAB2
ENSG00000090889	1.99832	4.00748	52.795	5.12438e-08	9.58305e-06	KIF4A
ENSG00000109814	0.708957	6.38334	52.6142	5.29502e-08	9.72534e-06	UGDH
ENSG00000222041	-0.908695	6.81912	52.6146	5.29465e-08	9.72534e-06	CYTOR
ENSG00000164236	-0.66022	7.63903	52.2138	5.69498e-08	1.02764e-05	ANKRD33B
ENSG00000183856	1.7766	4.10507	52.2581	5.64921e-08	1.02764e-05	IQGAP3
ENSG00000116133	0.775799	6.93757	52.0758	5.84026e-08	1.04469e-05	DHCR24
ENSG00000168487	-0.733092	7.01838	51.8451	6.092e-08	1.08033e-05	BMP1
ENSG00000164442	-0.714303	6.68695	51.4908	6.5014e-08	1.13339e-05	CITED2
ENSG00000277075	1.03351	6.06246	51.5257	6.45981e-08	1.13339e-05	H2AC8
ENSG00000183087	-0.799691	5.75781	50.9346	7.20468e-08	1.24544e-05	GAS6
ENSG00000141401	0.717967	6.03753	50.4759	7.8458e-08	1.34497e-05	IMPA2
ENSG00000111057	-0.654768	7.16345	50.0894	8.43347e-08	1.43376e-05	KRT18
ENSG00000154380	-0.637539	8.4857	49.6365	9.18266e-08	1.53833e-05	ENAH
ENSG00000180730	-0.890705	5.90883	49.6275	9.19815e-08	1.53833e-05	SHISA2
ENSG00000165092	0.741647	6.45016	49.5455	9.34161e-08	1.54973e-05	ALDH1A1
ENSG00000011426	1.02521	5.31867	48.5039	1.13856e-07	1.8442e-05	ANLN
ENSG00000070669	-0.588046	6.63755	48.5134	1.13648e-07	1.8442e-05	ASNS
ENSG00000134690	1.79565	3.55993	48.5277	1.13338e-07	1.8442e-05	CDCA8
ENSG00000117143	-0.890529	5.32506	48.3374	1.17545e-07	1.88907e-05	UAP1
ENSG00000213886	-2.42456	4.93601	48.2388	1.19789e-07	1.89553e-05	UBD
ENSG00000237515	-0.866214	5.60224	48.243	1.19692e-07	1.89553e-05	SHISA9
ENSG00000102316	0.632776	6.57424	48.1962	1.20773e-07	1.89651e-05	MAGED2
ENSG00000123933	0.952268	5.14478	48.1424	1.22027e-07	1.90168e-05	MXD4
ENSG00000232759	-1.39498	4.29194	48.052	1.24168e-07	1.92049e-05	N/A
ENSG00000160094	0.971853	5.09426	48.0062	1.25266e-07	1.92302e-05	ZNF362
ENSG00000237988	-2.18007	5.16784	47.7656	1.31217e-07	1.99946e-05	OR2I1P
ENSG00000139926	-0.723854	6.13886	47.6454	1.34301e-07	2.0314e-05	FRMD6
ENSG00000145632	-0.625443	7.98228	47.5266	1.37427e-07	2.06351e-05	PLK2
ENSG00000113249	0.802921	6.34921	47.4831	1.3859e-07	2.06589e-05	HAVCR1
ENSG00000196517	-0.822677	5.51614	46.9789	1.52875e-07	2.26244e-05	SLC6A9
ENSG00000171793	-0.626237	6.96813	46.5988	1.64683e-07	2.41977e-05	CTPS1
ENSG00000198900	-0.58238	7.39294	46.4448	1.6974e-07	2.47639e-05	TOP1
ENSG00000274070	1.40182	4.24697	46.3922	1.71504e-07	2.48452e-05	CASTOR2
ENSG00000162734	-0.609245	7.37277	46.1412	1.80205e-07	2.59231e-05	PEA15
ENSG00000137767	-0.727211	6.13794	45.9959	1.85456e-07	2.64932e-05	SQOR
ENSG00000179532	0.971731	4.96338	45.8261	1.91799e-07	2.72103e-05	DNHD1
ENSG00000168056	0.61837	7.0376	45.7611	1.94287e-07	2.73746e-05	LTBP3
ENSG00000172493	0.586369	7.24163	45.6142	2.00045e-07	2.7994e-05	AFF1
ENSG00000107551	1.43623	4.30183	45.2596	2.14699e-07	2.98417e-05	RASSF4
ENSG00000105202	-0.621718	6.04199	44.5946	2.4537e-07	3.36773e-05	FBL
ENSG00000129474	-0.6457	7.01068	44.5906	2.45569e-07	3.36773e-05	AJUBA
ENSG00000066279	1.0828	5.47712	44.4533	2.52469e-07	3.43916e-05	ASPM
ENSG00000162496	0.899358	5.4062	44.4211	2.54121e-07	3.43916e-05	DHRS3
ENSG00000196535	0.567795	6.6702	44.3646	2.57043e-07	3.45597e-05	MYO18A
ENSG00000108312	0.600761	6.37221	44.2522	2.6296e-07	3.51256e-05	UBTF
ENSG00000122779	0.736574	5.79311	44.1267	2.69743e-07	3.55698e-05	TRIM24
ENSG00000185483	-0.56675	6.58443	44.1316	2.69474e-07	3.55698e-05	ROR1
ENSG00000104738	-0.726303	6.25246	43.7925	2.8873e-07	3.7831e-05	MCM4
ENSG00000142945	1.36011	4.53663	43.3561	3.15703e-07	4.11033e-05	KIF2C
ENSG00000198901	1.19897	4.82747	43.2894	3.20055e-07	4.14079e-05	PRC1
ENSG00000106976	0.730947	6.75328	43.1247	3.31088e-07	4.25676e-05	DNM1
ENSG00000054965	0.636129	6.78991	43.0578	3.3568e-07	4.26251e-05	FAM168A
ENSG00000139354	1.35103	4.26072	43.0644	3.35224e-07	4.26251e-05	GAS2L3
ENSG00000134531	-1.65725	3.46999	42.9357	3.44245e-07	4.3337e-05	EMP1
ENSG00000275410	0.70292	6.55775	42.9181	3.45499e-07	4.3337e-05	HNF1B
ENSG00000163584	-0.655214	6.54502	42.7405	3.58428e-07	4.4524e-05	RPL22L1
ENSG00000277224	2.7049	4.47424	42.7289	3.59292e-07	4.4524e-05	H2BC7
ENSG00000226380	-0.996566	5.24664	42.5303	3.74398e-07	4.61182e-05	N/A
ENSG00000050165	-0.665699	7.46216	42.0134	4.17009e-07	5.04486e-05	DKK3
ENSG00000172830	0.626037	5.89278	41.9865	4.19363e-07	5.04486e-05	SSH3
ENSG00000188612	0.614735	6.79084	42	4.18178e-07	5.04486e-05	SUMO2
ENSG00000288711	-1.11835	4.77482	42.0326	4.15337e-07	5.04486e-05	N/A
ENSG00000184304	1.34812	4.25453	41.7436	4.41278e-07	5.24712e-05	PRKD1
ENSG00000284707	-0.56326	6.54588	41.7655	4.39254e-07	5.24712e-05	N/A
ENSG00000183287	-0.809927	6.03365	41.505	4.64004e-07	5.47611e-05	CCBE1
ENSG00000187837	0.601401	7.11044	41.4861	4.65859e-07	5.47611e-05	H1-2
ENSG00000197958	-0.5698	8.94508	41.3375	4.80707e-07	5.61854e-05	RPL12
ENSG00000110719	0.68731	5.72388	41.0576	5.10069e-07	5.89473e-05	TCIRG1
ENSG00000251562	0.501694	14.349	41.0618	5.09619e-07	5.89473e-05	MALAT1
ENSG00000136826	-0.950343	4.91806	40.9339	5.23646e-07	5.9844e-05	KLF4
ENSG00000197712	0.719008	5.61294	40.95	5.21855e-07	5.9844e-05	FAM114A1
ENSG00000052126	0.569638	6.58149	40.8093	5.3772e-07	6.11129e-05	PLEKHA5
ENSG00000142910	-0.865453	4.99199	40.7524	5.4428e-07	6.15186e-05	TINAGL1
ENSG00000196866	0.989289	5.56108	40.6961	5.50853e-07	6.19213e-05	H2AC7
ENSG00000101333	-0.633753	6.64103	40.4795	5.76954e-07	6.44959e-05	PLCB4
ENSG00000105974	-0.586538	7.07614	40.45	5.80607e-07	6.44959e-05	CAV1
ENSG00000130766	-0.542923	6.78473	40.4092	5.85705e-07	6.44959e-05	SESN2
ENSG00000138778	1.55099	3.95762	40.4045	5.86298e-07	6.44959e-05	CENPE
ENSG00000175592	-0.889135	5.51328	40.254	6.05533e-07	6.62575e-05	FOSL1
ENSG00000005882	1.45566	3.74087	40.0543	6.32116e-07	6.84157e-05	PDK2
ENSG00000006747	0.688921	6.07987	40.0315	6.35234e-07	6.84157e-05	SCIN
ENSG00000145934	-0.736236	5.80961	40.0483	6.32932e-07	6.84157e-05	TENM2
ENSG00000157741	0.679059	5.72068	39.8262	6.64003e-07	7.10372e-05	UBN2
ENSG00000164023	-0.984875	4.76296	39.809	6.66481e-07	7.10372e-05	SGMS2
ENSG00000087586	1.64021	3.31975	39.7482	6.75315e-07	7.16077e-05	AURKA
ENSG00000088756	0.818982	5.26683	39.5795	7.00445e-07	7.32581e-05	ARHGAP28
ENSG00000091656	0.612196	7.90359	39.5447	7.05761e-07	7.32581e-05	ZFHX4
ENSG00000116120	-0.68639	5.75911	39.616	6.94927e-07	7.32581e-05	FARSB
ENSG00000234745	-0.550543	6.66664	39.5257	7.08686e-07	7.32581e-05	HLA-B
ENSG00000277599	0.576977	6.6648	39.553	7.04484e-07	7.32581e-05	N/A
ENSG00000151014	-0.965178	4.74602	39.4929	7.13751e-07	7.34128e-05	NOCT
ENSG00000155380	-0.549639	7.07297	39.3834	7.30938e-07	7.48066e-05	SLC16A1
ENSG00000154277	-0.53519	8.07022	38.8282	8.25235e-07	8.40392e-05	UCHL1
ENSG00000114942	-0.576068	8.68931	38.7595	8.37777e-07	8.48133e-05	EEF1B2
ENSG00000268173	0.595908	6.99775	38.7416	8.41083e-07	8.48133e-05	N/A
ENSG00000125730	-0.630367	11.129	38.2326	9.41031e-07	9.37061e-05	C3
ENSG00000131389	0.797924	5.2963	38.2571	9.35941e-07	9.37061e-05	SLC6A6
ENSG00000168264	-0.534561	7.17707	38.2234	9.42937e-07	9.37061e-05	IRF2BP2
ENSG00000013364	0.651732	6.1573	38.1824	9.51552e-07	9.41076e-05	MVP
ENSG00000147010	-0.594609	6.70178	38.0798	9.73461e-07	9.54374e-05	SH3KBP1
ENSG00000274760	-0.571151	7.25661	38.076	9.74277e-07	9.54374e-05	N/A
ENSG00000142197	0.700987	6.25919	37.8036	1.03516e-06	0.00010092	DOP1B
ENSG00000278050	0.826409	5.32482	37.4859	1.11133e-06	0.000107835	N/A
ENSG00000107816	0.696507	5.8503	37.282	1.16334e-06	0.000112352	LZTS2
ENSG00000224389	-1.38863	4.13258	37.2241	1.1786e-06	0.000113295	C4B
ENSG00000054654	0.555308	8.96292	36.9767	1.24619e-06	0.000118433	SYNE2
ENSG00000080503	0.642623	6.10518	36.9797	1.24535e-06	0.000118433	SMARCA2
ENSG00000112343	0.700028	5.80002	36.9656	1.24933e-06	0.000118433	TRIM38
ENSG00000285106	-0.712006	5.6657	36.8269	1.28913e-06	0.000121646	N/A
ENSG00000282988	0.740254	6.14934	36.6997	1.32681e-06	0.00012463	N/A
ENSG00000154310	0.625266	6.29346	36.6667	1.33679e-06	0.000124996	TNIK
ENSG00000145147	-0.87133	5.08112	36.5116	1.38473e-06	0.000128893	SLIT2
ENSG00000181222	0.538812	7.56971	36.4769	1.39573e-06	0.000129331	POLR2A
ENSG00000147130	1.04841	4.62814	36.4491	1.40458e-06	0.000129568	ZMYM3
ENSG00000089289	0.802214	5.74333	36.3457	1.43809e-06	0.000130321	IGBP1
ENSG00000092969	0.594108	6.61867	36.3768	1.42793e-06	0.000130321	TGFB2
ENSG00000095951	-0.597974	6.50636	36.3575	1.43423e-06	0.000130321	HIVEP1
ENSG00000140396	0.622229	6.22233	36.3881	1.42423e-06	0.000130321	NCOA2
ENSG00000284879	-0.978498	5.47334	36.2731	1.4621e-06	0.000131916	N/A
ENSG00000013588	-1.1732	5.36312	36.2177	1.48074e-06	0.000133015	GPRC5A
ENSG00000174501	0.713894	5.9334	36.1662	1.49828e-06	0.000134004	ANKRD36C
ENSG00000177469	0.551423	7.65192	36.1214	1.51372e-06	0.0001348	CAVIN1
ENSG00000171634	0.526889	7.54774	36.0049	1.55468e-06	0.000137851	BPTF
ENSG00000104687	0.556698	6.59905	35.7782	1.63779e-06	0.000144597	GSR
ENSG00000162849	-0.730753	5.78477	35.7365	1.65361e-06	0.000145369	KIF26B
ENSG00000112659	0.809034	5.07049	35.6335	1.69333e-06	0.000146359	CUL9
ENSG00000140526	0.668719	6.9614	35.6808	1.67494e-06	0.000146359	ABHD2
ENSG00000143367	-0.593627	7.23435	35.6399	1.69085e-06	0.000146359	TUFT1
ENSG00000165029	-0.601978	7.61512	35.6506	1.68666e-06	0.000146359	ABCA1
ENSG00000169604	-0.574872	9.01394	35.5141	1.74066e-06	0.000149821	ANTXR1
ENSG00000120708	-0.583789	7.9354	35.3663	1.80124e-06	0.000154389	TGFBI
ENSG00000177000	0.855436	5.1225	35.3295	1.81666e-06	0.000155064	MTHFR
ENSG00000118985	-0.556055	6.05231	35.1484	1.89469e-06	0.000161056	ELL2
ENSG00000204410	1.3376	3.42706	35.0333	1.94613e-06	0.000164749	MSH5
ENSG00000127990	0.734915	5.62917	34.978	1.9714e-06	0.000166204	SGCE
ENSG00000088367	0.610899	6.27715	34.9474	1.98549e-06	0.000166709	EPB41L1
ENSG00000163597	-0.53075	7.22842	34.7355	2.0863e-06	0.00017446	SNHG16
ENSG00000114279	-0.992604	5.09534	34.6281	2.13948e-06	0.000178183	FGF12
ENSG00000121691	0.934037	4.94859	34.5842	2.16164e-06	0.000179303	CAT
ENSG00000055044	-0.527944	6.68572	34.5089	2.20021e-06	0.00018177	NOP58
ENSG00000152894	0.61441	5.82348	34.4755	2.21756e-06	0.000182469	PTPRK
ENSG00000132256	0.824245	6.24801	34.4548	2.22834e-06	0.000182627	TRIM5
ENSG00000101040	0.556316	7.18947	34.2977	2.31236e-06	0.000188392	ZMYND8
ENSG00000117395	-0.488373	6.34632	34.2892	2.317e-06	0.000188392	EBNA1BP2
ENSG00000128283	-0.54529	7.12384	34.2699	2.32753e-06	0.000188503	CDC42EP1
ENSG00000151276	0.746263	5.63767	34.1516	2.39348e-06	0.000192142	MAGI1
ENSG00000188042	0.610936	6.43722	34.1392	2.4005e-06	0.000192142	ARL4C
ENSG00000196787	0.993507	5.2554	34.1596	2.38898e-06	0.000192142	H2AC11
ENSG00000075391	-0.552895	7.45293	34.1035	2.42089e-06	0.000193024	RASAL2
ENSG00000287037	-1.12227	4.06138	34.0263	2.46551e-06	0.000195823	N/A
ENSG00000133816	-0.58656	7.96664	33.9364	2.51861e-06	0.00019927	MICAL2
ENSG00000105835	-0.541471	6.69647	33.8183	2.59027e-06	0.000203375	NAMPT
ENSG00000143126	0.729984	5.69457	33.822	2.58793e-06	0.000203375	CELSR2
ENSG00000109089	-0.57545	6.30522	33.7648	2.62341e-06	0.000205195	CDR2L
ENSG00000245067	-1.05812	5.12838	33.6495	2.69641e-06	0.000210106	IGFBP7-AS1
ENSG00000267519	-0.658296	5.63237	33.6201	2.71536e-06	0.000210784	MIR23AHG
ENSG00000197043	0.91637	5.21759	33.5361	2.77035e-06	0.000214244	ANXA6
ENSG00000134548	-0.667009	5.58343	33.4712	2.81364e-06	0.000216777	SPX
ENSG00000227741	-0.911912	5.12464	33.4116	2.85408e-06	0.000219072	N/A
ENSG00000094804	-0.833562	4.95941	33.3571	2.89155e-06	0.000220952	CDC6
ENSG00000221869	0.688988	6.7944	33.3448	2.90006e-06	0.000220952	CEBPD
ENSG00000197256	0.710193	5.72943	33.3113	2.92342e-06	0.00022191	KANK2
ENSG00000284722	0.978425	5.72188	33.2892	2.939e-06	0.000222272	N/A
ENSG00000052749	-0.521058	6.81326	33.2414	2.97289e-06	0.000224012	RRP12
ENSG00000149503	1.18328	4.40208	33.1601	3.03148e-06	0.000227593	INCENP
ENSG00000198420	0.666389	5.51943	33.0803	3.09022e-06	0.00023116	TCAF1
ENSG00000165516	0.830365	5.12047	32.9674	3.17539e-06	0.00023667	KLHDC2
ENSG00000076685	-0.525862	7.31298	32.886	3.23835e-06	0.000237084	NT5C2
ENSG00000109320	-0.687435	5.37811	32.9433	3.1939e-06	0.000237084	NFKB1
ENSG00000140988	-0.502953	10.2244	32.8859	3.23845e-06	0.000237084	RPS2
ENSG00000196743	1.67073	2.95681	32.8857	3.23857e-06	0.000237084	GM2A
ENSG00000234685	1.46609	3.69545	32.8952	3.23114e-06	0.000237084	NUS1P2
ENSG00000177106	0.552508	6.74143	32.7766	3.32509e-06	0.000242555	EPS8L2
ENSG00000267257	-0.545471	6.41214	32.7357	3.35817e-06	0.000244102	N/A
ENSG00000168916	-0.703308	6.42088	32.687	3.39798e-06	0.000246126	ZNF608
ENSG00000169429	-2.60728	1.55684	32.6375	3.43901e-06	0.000248224	CXCL8
ENSG00000068438	-0.500121	6.8342	32.5549	3.50865e-06	0.000252365	FTSJ1
ENSG00000101049	1.38518	3.85641	32.44	3.60799e-06	0.000256817	SGK2
ENSG00000116478	0.620882	5.74586	32.4487	3.6003e-06	0.000256817	HDAC1
ENSG00000164741	-0.501559	7.77726	32.4544	3.59537e-06	0.000256817	DLC1
ENSG00000156030	0.519926	7.01103	32.4225	3.62336e-06	0.000257021	MIDEAS
ENSG00000157064	-1.86489	3.17668	32.4031	3.64046e-06	0.000257346	NMNAT2
ENSG00000198796	-0.526587	7.58913	32.3728	3.66741e-06	0.000258364	ALPK2
ENSG00000161791	-0.554083	7.49568	32.3455	3.69192e-06	0.000259203	FMNL3
ENSG00000110711	0.65615	5.73376	32.2568	3.77261e-06	0.000263967	AIP
ENSG00000270504	-0.892893	5.25496	32.2357	3.79215e-06	0.000264435	N/A
ENSG00000147027	0.878806	4.76628	32.2111	3.81493e-06	0.000265125	TMEM47
ENSG00000244128	-1.07158	4.19298	32.0755	3.94352e-06	0.000273139	LINC01322
ENSG00000141295	1.19925	3.84393	31.7357	4.28661e-06	0.000295906	SCRN2
ENSG00000067082	0.586101	6.28668	31.6102	4.4212e-06	0.000304176	KLF6
ENSG00000176697	-0.746213	5.05883	31.557	4.47967e-06	0.000307171	BDNF
ENSG00000137959	-0.91473	5.27995	31.5365	4.50243e-06	0.000307706	IFI44L
ENSG00000255152	1.30847	3.29623	31.216	4.87446e-06	0.000332029	MSH5-SAPCD1
ENSG00000123505	-0.631505	5.88009	31.192	4.90362e-06	0.000332912	AMD1
ENSG00000275713	2.10805	4.17082	31.1149	4.99852e-06	0.000338239	H2BC9
ENSG00000111424	-1.8385	2.47558	31.0736	5.05019e-06	0.000340614	VDR
ENSG00000174827	0.690239	6.01913	30.994	5.15137e-06	0.000346303	PDZK1
ENSG00000177410	-0.511116	7.83702	30.8888	5.28853e-06	0.000354366	ZFAS1
ENSG00000148143	-0.450967	6.60965	30.849	5.3414e-06	0.000356746	ZNF462
ENSG00000122966	1.18807	4.60113	30.792	5.41811e-06	0.000360455	CIT
ENSG00000249661	-1.77923	4.35445	30.7818	5.43196e-06	0.000360455	TNRC18P1
ENSG00000082497	-0.944215	5.50263	30.5579	5.74567e-06	0.000380045	SERTAD4
ENSG00000130066	-0.527024	6.26307	30.5139	5.80955e-06	0.000383039	SAT1
ENSG00000158163	0.766072	5.73423	30.4536	5.89841e-06	0.000387656	DZIP1L
ENSG00000044090	0.893629	4.79572	30.3434	6.06457e-06	0.000397307	CUL7
ENSG00000237649	1.70273	3.27396	30.2253	6.24809e-06	0.00040803	KIFC1
ENSG00000131374	0.626935	5.41397	30.1643	6.34517e-06	0.000413058	TBC1D5
ENSG00000105875	1.11145	4.59405	30.1178	6.42035e-06	0.000416634	WDR91
ENSG00000046889	-0.549648	7.67907	29.9661	6.67221e-06	0.000431363	PREX2
ENSG00000165244	-1.49936	3.09725	29.9492	6.70096e-06	0.000431363	ZNF367
ENSG00000168807	0.836905	4.98616	29.9437	6.71024e-06	0.000431363	SNTB2
ENSG00000135636	-0.491569	8.24492	29.8829	6.81473e-06	0.000436716	DYSF
ENSG00000204386	0.728565	5.37262	29.8504	6.87142e-06	0.000438981	NEU1
ENSG00000168159	0.495013	6.47377	29.64	7.24998e-06	0.000461732	RNF187
ENSG00000079805	0.492501	8.52916	29.6075	7.31039e-06	0.000464142	DNM2
ENSG00000118900	0.465845	7.02324	29.5764	7.36891e-06	0.000465268	UBN1
ENSG00000133835	0.54499	6.63853	29.574	7.37336e-06	0.000465268	HSD17B4
ENSG00000080986	1.72692	3.36144	29.4995	7.51519e-06	0.000472767	NDC80
ENSG00000011007	-0.475033	6.57096	29.4097	7.69025e-06	0.000482306	ELOA
ENSG00000089685	1.14182	4.53165	29.368	7.77288e-06	0.00048313	BIRC5
ENSG00000108588	-0.518255	7.90008	29.3704	7.76822e-06	0.00048313	CCDC47
ENSG00000134222	1.96462	2.39367	29.3676	7.77386e-06	0.00048313	PSRC1
ENSG00000165376	1.35534	4.12381	29.1704	8.1781e-06	0.000506722	CLDN2
ENSG00000189343	-0.553168	6.28805	29.0786	8.37402e-06	0.000517303	RPS2P46
ENSG00000158373	0.663019	6.09804	29.0486	8.43911e-06	0.000519763	H2BC5
ENSG00000169679	1.07036	4.3864	28.8937	8.78383e-06	0.000539379	BUB1
ENSG00000169045	0.477031	8.33632	28.8745	8.82773e-06	0.000540462	HNRNPH1
ENSG00000104812	0.817565	5.25749	28.8406	8.90567e-06	0.000543616	GYS1
ENSG00000078114	0.755955	5.07314	28.7531	9.10994e-06	0.000554089	NEBL
ENSG00000148120	0.810594	4.96717	28.7442	9.13112e-06	0.000554089	AOPEP
ENSG00000119596	0.426682	6.79511	28.7157	9.19898e-06	0.000556565	YLPM1
ENSG00000111077	1.02338	4.70608	28.5995	9.48099e-06	0.000571946	TNS2
ENSG00000166825	0.546161	6.47572	28.5661	9.56396e-06	0.000575264	ANPEP
ENSG00000168615	0.472153	7.0145	28.5163	9.68872e-06	0.000581069	ADAM9
ENSG00000138160	1.23639	4.35446	28.5017	9.72581e-06	0.000581598	KIF11
ENSG00000138685	-0.504872	6.77321	28.4587	9.83546e-06	0.00058645	FGF2
ENSG00000149273	-0.452817	10.4592	28.4202	9.93474e-06	0.000590657	RPS3
ENSG00000134057	1.24378	3.91273	28.3806	1.00382e-05	0.000593789	CCNB1
ENSG00000138593	0.532633	6.85569	28.3779	1.00451e-05	0.000593789	SECISBP2L
ENSG00000185215	-0.539071	7.11577	28.2168	1.04778e-05	0.000617588	TNFAIP2
ENSG00000158089	0.714435	6.03376	28.1405	1.06896e-05	0.000628276	GALNT14
ENSG00000100106	0.489352	6.23312	28.1162	1.07582e-05	0.000630501	TRIOBP
ENSG00000277967	-0.522639	7.36771	28.087	1.08411e-05	0.000633557	N/A
ENSG00000283824	-1.37222	3.05599	28.0613	1.09144e-05	0.000636036	MIR22
ENSG00000133026	0.496754	7.11782	27.8401	1.15692e-05	0.000672289	MYH10
ENSG00000166548	0.839112	4.47926	27.8113	1.16577e-05	0.000675525	TK2
ENSG00000012660	0.536076	6.43006	27.7232	1.19324e-05	0.000689499	ELOVL5
ENSG00000108828	0.45686	7.20536	27.6877	1.2045e-05	0.000694052	VAT1
ENSG00000113739	-0.625529	6.01118	27.652	1.21592e-05	0.000698681	STC2
ENSG00000228262	1.42427	3.28591	27.6105	1.22937e-05	0.00070444	LINC01320
ENSG00000162851	-0.539446	5.77507	27.5993	1.23304e-05	0.000704577	TFB2M
ENSG00000090020	-0.658236	5.98137	27.5787	1.2398e-05	0.000706482	SLC9A1
ENSG00000158711	-0.424475	6.80479	27.4839	1.2714e-05	0.000722486	ELK4
ENSG00000079482	0.879035	5.2101	27.366	1.31191e-05	0.000743455	OPHN1
ENSG00000010292	0.605323	5.94146	27.2725	1.345e-05	0.000760107	NCAPD2
ENSG00000165868	0.624342	6.56504	27.222	1.36327e-05	0.000768323	HSPA12A
ENSG00000275183	1.26581	3.23522	27.073	1.41869e-05	0.000797376	LENG9
ENSG00000169855	-0.761839	5.2205	27.0434	1.42996e-05	0.000799343	ROBO1
ENSG00000175482	0.532849	5.8896	27.048	1.42822e-05	0.000799343	POLD4
ENSG00000251143	0.462033	6.98212	26.9321	1.4733e-05	0.000821334	N/A
ENSG00000251493	-0.891137	4.5021	26.9069	1.48331e-05	0.000824679	FOXD1
ENSG00000139182	1.22128	3.99935	26.8703	1.49796e-05	0.000830581	CLSTN3
ENSG00000198034	-0.434901	9.78074	26.8383	1.51093e-05	0.00083552	RPS4X
ENSG00000116791	0.795801	5.07768	26.7931	1.52942e-05	0.000843478	CRYZ
ENSG00000142657	0.588566	6.04305	26.7721	1.53808e-05	0.000845987	PGD
ENSG00000150893	1.03025	4.57441	26.7366	1.55287e-05	0.000849578	FREM2
ENSG00000231172	1.86593	2.24868	26.7377	1.5524e-05	0.000849578	EVA1A-AS
ENSG00000004660	1.0376	3.86008	26.7069	1.56533e-05	0.00085412	CAMKK1
ENSG00000104635	-0.496855	7.82314	26.6476	1.59061e-05	0.000865619	SLC39A14
ENSG00000118418	1.01545	4.25933	26.6067	1.60823e-05	0.000866979	HMGN3
ENSG00000125968	1.29151	3.78075	26.6155	1.60443e-05	0.000866979	ID1
ENSG00000151012	-0.498039	7.15185	26.6028	1.60997e-05	0.000866979	SLC7A11
ENSG00000166073	-0.619998	5.59179	26.6218	1.60173e-05	0.000866979	GPR176
ENSG00000159023	0.481481	6.43116	26.5704	1.62411e-05	0.000870041	EPB41
ENSG00000167676	1.10144	3.73899	26.5741	1.62248e-05	0.000870041	PLIN4
ENSG00000035862	0.433704	6.85025	26.5081	1.65172e-05	0.000882532	TIMP2
ENSG00000102699	0.49887	6.57034	26.4877	1.66085e-05	0.000885114	PARP4
ENSG00000041880	0.838827	4.48661	26.4044	1.69879e-05	0.000902142	PARP3
ENSG00000240350	-1.94558	3.45734	26.3983	1.70158e-05	0.000902142	SOCAR
ENSG00000105355	0.657552	5.68568	26.3388	1.72928e-05	0.000909795	PLIN3
ENSG00000115808	0.519348	6.14624	26.3476	1.72516e-05	0.000909795	STRN
ENSG00000172932	0.605144	5.72358	26.3408	1.72835e-05	0.000909795	ANKRD13D
ENSG00000197903	0.668278	6.11257	26.3239	1.73632e-05	0.00091117	H2BC12
ENSG00000178685	0.574098	5.67099	26.1547	1.81809e-05	0.000951654	PARP10
ENSG00000119969	-0.623978	5.72965	26.1269	1.83195e-05	0.000956471	HELLS
ENSG00000260170	-0.57637	5.89144	26.009	1.89185e-05	0.000985246	N/A
ENSG00000188211	-0.972172	4.18545	25.9779	1.90801e-05	0.000991156	NCR3LG1
ENSG00000092964	-0.603219	6.86915	25.9632	1.91568e-05	0.00099263	DPYSL2
ENSG00000112118	-0.485565	6.35721	25.9107	1.94343e-05	0.00100235	MCM3
ENSG00000116984	0.456639	6.96467	25.9067	1.94554e-05	0.00100235	MTR
ENSG00000140941	-0.452182	6.93078	25.9001	1.94905e-05	0.00100235	MAP1LC3B
ENSG00000276600	4.25172	1.70791	25.8087	1.9985e-05	0.00102522	RAB7B
ENSG00000172725	0.481408	7.20989	25.7456	2.03344e-05	0.00104055	CORO1B
ENSG00000164611	1.96689	2.24898	25.7344	2.03968e-05	0.00104115	PTTG1
ENSG00000205517	1.08926	3.87227	25.6923	2.06347e-05	0.00105069	RGL3
ENSG00000188177	0.953115	4.79913	25.6635	2.07984e-05	0.0010564	ZC3H6
ENSG00000103257	-0.478876	9.46195	25.6359	2.09574e-05	0.00106186	SLC7A5
ENSG00000038945	-0.761554	4.84012	25.5944	2.1198e-05	0.00107141	MSR1
ENSG00000119900	-0.461281	7.65161	25.5739	2.13181e-05	0.00107484	OGFRL1
ENSG00000046604	-0.470049	7.39635	25.54	2.15181e-05	0.00108227	DSG2
ENSG00000108175	-0.455352	8.02707	25.499	2.17631e-05	0.00108927	ZMIZ1
ENSG00000114554	-0.441871	8.20915	25.5051	2.17264e-05	0.00108927	PLXNA1
ENSG00000114315	-1.17358	3.80464	25.4486	2.2068e-05	0.00110185	HES1
ENSG00000108604	0.502162	5.83989	25.3603	2.26133e-05	0.00112296	SMARCD2
ENSG00000145912	-0.549815	5.88746	25.3537	2.26547e-05	0.00112296	NHP2
ENSG00000276141	1.09861	3.43103	25.3675	2.25685e-05	0.00112296	WHAMMP3
ENSG00000155657	-1.66441	3.38355	25.3249	2.2836e-05	0.00112923	TTN
ENSG00000091262	1.13308	3.81714	25.0416	2.4706e-05	0.00121877	ABCC6
ENSG00000170027	-0.485987	8.46148	24.9776	2.51501e-05	0.00123771	YWHAG
ENSG00000163565	-0.457785	6.60728	24.9033	2.56771e-05	0.00126063	IFI16
ENSG00000170540	0.551941	6.22389	24.8654	2.59505e-05	0.00127102	ARL6IP1
ENSG00000137497	0.459599	8.19154	24.7824	2.65598e-05	0.00129777	NUMA1
ENSG00000171561	0.834119	5.79673	24.7458	2.68339e-05	0.00130806	OR2AT4
ENSG00000164687	-0.711899	5.37632	24.7267	2.69773e-05	0.00131194	FABP5
ENSG00000187678	-0.902671	4.41303	24.6817	2.73199e-05	0.00132546	SPRY4
ENSG00000125844	0.479303	6.3507	24.6539	2.75338e-05	0.0013327	RRBP1
ENSG00000160789	0.467764	8.2107	24.6112	2.78661e-05	0.00134562	LMNA
ENSG00000106479	1.67048	2.71987	24.5376	2.84485e-05	0.00137053	ZNF862
ENSG00000141577	0.884337	4.49566	24.4718	2.89805e-05	0.00139289	CEP131
ENSG00000163629	0.46482	7.63611	24.4304	2.93205e-05	0.00140455	PTPN13
ENSG00000203999	1.61089	2.67035	24.4257	2.93595e-05	0.00140455	LINC01270
ENSG00000102554	-0.66871	5.05769	24.4088	2.95e-05	0.00140613	KLF5
ENSG00000236824	-1.76066	2.43607	24.4052	2.95294e-05	0.00140613	BCYRN1
ENSG00000079739	0.483602	6.4966	24.3895	2.96605e-05	0.00140911	PGM1
ENSG00000203705	1.25099	3.00431	24.3639	2.98755e-05	0.00141606	TATDN3
ENSG00000197444	2.10841	1.63868	24.2711	3.06696e-05	0.00145035	OGDHL
ENSG00000068078	0.960148	4.64105	24.2332	3.10004e-05	0.00145849	FGFR3
ENSG00000103479	0.505187	5.86787	24.227	3.10543e-05	0.00145849	RBL2
ENSG00000280721	-1.03057	5.53333	24.2345	3.0989e-05	0.00145849	LINC01943
ENSG00000278144	0.912359	4.9976	24.21	3.12046e-05	0.00146221	N/A
ENSG00000106853	0.659988	5.16086	24.1699	3.15609e-05	0.00147554	PTGR1
ENSG00000166598	0.431757	8.98338	24.1293	3.19262e-05	0.00148924	HSP90B1
ENSG00000112984	1.9807	2.69409	23.9906	3.32087e-05	0.00154556	KIF20A
ENSG00000198467	0.458108	7.13022	23.9084	3.39952e-05	0.00157859	TPM2
ENSG00000130826	-0.40388	7.33028	23.89	3.4174e-05	0.00158332	DKC1
ENSG00000207725	-2.15235	1.81112	23.8659	3.44096e-05	0.00159065	MIR222
ENSG00000189403	0.434943	7.32978	23.8553	3.45136e-05	0.00159188	HMGB1
ENSG00000129083	0.439344	6.53246	23.7809	3.52546e-05	0.00162092	COPB1
ENSG00000179912	0.572003	5.79608	23.7763	3.53008e-05	0.00162092	R3HDM2
ENSG00000077312	0.679896	5.12508	23.7491	3.55757e-05	0.00162991	SNRPA
ENSG00000140043	1.44331	3.0368	23.7021	3.60578e-05	0.00164832	PTGR2
ENSG00000024422	0.449759	7.49865	23.6902	3.61806e-05	0.00165027	EHD2
ENSG00000258725	1.00445	4.16753	23.6598	3.64968e-05	0.00166101	PRC1-AS1
ENSG00000137193	-0.5551	5.65829	23.6253	3.68589e-05	0.00167378	PIM1
ENSG00000087274	0.425775	7.91059	23.5978	3.7151e-05	0.00168333	ADD1
ENSG00000132613	-0.414678	7.12605	23.5251	3.79337e-05	0.00171502	MTSS2
ENSG00000108846	0.481282	6.27854	23.5147	3.80466e-05	0.00171635	ABCC3
ENSG00000101365	0.801272	4.57111	23.4673	3.8569e-05	0.00173611	IDH3B
ENSG00000138439	1.01028	4.01088	23.4038	3.92797e-05	0.00176424	FAM117B
ENSG00000214021	0.659761	5.60284	23.3908	3.94272e-05	0.00176701	TTLL3
ENSG00000162645	0.931142	4.32576	23.3709	3.96534e-05	0.00177328	GBP2
ENSG00000198918	-0.46807	7.37051	23.3548	3.98382e-05	0.00177768	RPL39
ENSG00000136717	0.433503	6.55079	23.3109	4.03445e-05	0.00179638	BIN1
ENSG00000082438	0.756242	4.90861	23.2781	4.07283e-05	0.00180565	COBLL1
ENSG00000141562	0.598943	5.46693	23.2784	4.0725e-05	0.00180565	NARF
ENSG00000126001	0.449296	7.1952	23.2267	4.13377e-05	0.0018248	CEP250
ENSG00000179431	-0.994166	3.96836	23.2286	4.13152e-05	0.0018248	FJX1
ENSG00000168994	-0.507888	5.86041	23.1493	4.22734e-05	0.00185564	PXDC1
ENSG00000251381	-0.436788	8.266	23.1465	4.23069e-05	0.00185564	LINC00958
ENSG00000286223	-0.607906	5.39505	23.148	4.22884e-05	0.00185564	N/A
ENSG00000185033	0.822228	4.80057	23.1055	4.28126e-05	0.00187383	SEMA4B
ENSG00000101665	-0.749394	5.21145	23.0464	4.35522e-05	0.00190215	SMAD7
ENSG00000107186	0.495887	5.93855	23.0263	4.38065e-05	0.0019092	MPDZ
ENSG00000113441	0.482433	6.55155	23.0032	4.41005e-05	0.00191795	LNPEP
ENSG00000106605	0.505128	5.97951	22.9428	4.48807e-05	0.00194777	BLVRA
ENSG00000184634	0.767228	5.32232	22.9272	4.50851e-05	0.00195252	MED12
ENSG00000145220	-0.572839	5.3436	22.8951	4.55078e-05	0.00196256	LYAR
ENSG00000175602	0.858254	4.46324	22.8955	4.55026e-05	0.00196256	CCDC85B
ENSG00000141298	0.540692	5.66706	22.8879	4.5604e-05	0.00196259	SSH2
ENSG00000078804	0.992007	4.72763	22.8567	4.60194e-05	0.00197634	TP53INP2
ENSG00000134352	-0.505492	8.05936	22.8311	4.63631e-05	0.00198695	IL6ST
ENSG00000099290	0.417794	6.49741	22.8126	4.66135e-05	0.00198935	WASHC2A
ENSG00000254662	-0.46172	6.11946	22.8107	4.66398e-05	0.00198935	N/A
ENSG00000286522	0.95763	5.49823	22.8056	4.67093e-05	0.00198935	H3C2
ENSG00000163395	0.509482	8.6821	22.7911	4.69067e-05	0.00199363	IGFN1
ENSG00000169047	-0.497	6.13092	22.7816	4.70377e-05	0.00199508	IRS1
ENSG00000078725	1.17437	3.61584	22.7606	4.73256e-05	0.00200316	BRINP1
ENSG00000026025	0.427852	10.5888	22.7419	4.75854e-05	0.00201002	VIM
ENSG00000086062	-0.411729	7.60959	22.696	4.82266e-05	0.00203293	B4GALT1
ENSG00000123064	0.483586	6.39091	22.6793	4.84633e-05	0.00203873	DDX54
ENSG00000029993	0.77282	4.81351	22.6475	4.89148e-05	0.00205352	HMGB3
ENSG00000197635	0.687956	5.75134	22.5686	5.00573e-05	0.00209544	DPP4
ENSG00000262211	-0.566176	5.81275	22.5646	5.01169e-05	0.00209544	N/A
ENSG00000148158	0.752861	4.63346	22.5431	5.04325e-05	0.00210436	SNX30
ENSG00000013619	-1.09333	5.12151	22.4889	5.12409e-05	0.00212748	MAMLD1
ENSG00000103365	0.460046	6.37842	22.4942	5.11612e-05	0.00212748	GGA2
ENSG00000166888	0.491121	6.2708	22.4851	5.1297e-05	0.00212748	STAT6
ENSG00000061938	0.88832	4.28835	22.4714	5.15038e-05	0.00212769	TNK2
ENSG00000148660	0.694866	5.2307	22.4711	5.15089e-05	0.00212769	CAMK2G
ENSG00000109436	-0.459959	6.93372	22.4609	5.16633e-05	0.00212979	TBC1D9
ENSG00000072778	0.440219	6.52282	22.3992	5.2608e-05	0.0021644	ACADVL
ENSG00000024526	1.05943	3.74504	22.3842	5.28404e-05	0.00216962	DEPDC1
ENSG00000114107	0.978653	3.90895	22.3304	5.36826e-05	0.00219981	CEP70
ENSG00000167962	-0.47072	5.99376	22.3186	5.38705e-05	0.00220312	ZNF598
ENSG00000138834	0.476045	6.5232	22.2923	5.42892e-05	0.0022128	MAPK8IP3
ENSG00000168672	-0.559779	5.26031	22.2902	5.43222e-05	0.0022128	LRATD2
ENSG00000085063	-0.485641	6.96446	22.2711	5.46298e-05	0.00222093	CD59
ENSG00000169641	-0.425075	7.49179	22.2301	5.52939e-05	0.00224349	LUZP1
ENSG00000065526	-0.423424	8.31151	22.2149	5.55414e-05	0.0022491	SPEN
ENSG00000096070	-0.464671	6.1582	22.1699	5.62843e-05	0.0022747	BRPF3
ENSG00000287001	-1.60157	2.91014	22.1576	5.64885e-05	0.00227848	N/A
ENSG00000185070	-0.916785	4.25705	22.142	5.67493e-05	0.00228452	FLRT2
ENSG00000159110	-0.672829	4.92279	22.102	5.74254e-05	0.00230322	IFNAR2
ENSG00000198740	0.47871	5.98773	22.1013	5.74378e-05	0.00230322	ZNF652
ENSG00000100664	-0.423351	7.60913	22.084	5.77308e-05	0.00231047	EIF5
ENSG00000109452	-0.637536	5.36894	22.0489	5.8334e-05	0.00233007	INPP4B
ENSG00000112685	0.607649	5.22798	21.9631	5.98366e-05	0.00238295	EXOC2
ENSG00000171914	0.459456	6.30636	21.9601	5.98893e-05	0.00238295	TLN2
ENSG00000132589	0.456062	6.07811	21.8892	6.11642e-05	0.0024243	FLOT2
ENSG00000178425	0.977768	3.95286	21.8955	6.10498e-05	0.0024243	NT5DC1
ENSG00000270792	-0.605597	6.12	21.8679	6.15512e-05	0.00243494	N/A
ENSG00000124225	-0.470622	6.35799	21.7336	6.4062e-05	0.00252456	PMEPA1
ENSG00000128965	-0.656535	5.43633	21.734	6.40544e-05	0.00252456	CHAC1
ENSG00000111665	3.2846	1.50437	21.7082	6.45486e-05	0.00253887	CDCA3
ENSG00000043143	0.527742	5.96572	21.6828	6.50406e-05	0.00255334	JADE2
ENSG00000119242	0.560882	5.31992	21.6252	6.61686e-05	0.00258284	CCDC92
ENSG00000132128	0.467529	6.58584	21.6267	6.61387e-05	0.00258284	LRRC41
ENSG00000173442	0.631376	5.54613	21.626	6.61522e-05	0.00258284	EHBP1L1
ENSG00000133107	-1.31643	4.30216	21.6151	6.63672e-05	0.00258568	TRPC4
ENSG00000030582	0.463628	7.50976	21.5735	6.71987e-05	0.00261313	GRN
ENSG00000156990	0.570572	5.12931	21.5317	6.80437e-05	0.00263602	RPUSD3
ENSG00000236213	-0.566912	5.36783	21.5363	6.795e-05	0.00263602	N/A
ENSG00000101447	1.4576	2.96112	21.502	6.86512e-05	0.00265456	FAM83D
ENSG00000103245	0.955179	3.73079	21.4688	6.93378e-05	0.00267106	CIAO3
ENSG00000246705	1.24488	3.53308	21.4689	6.93358e-05	0.00267106	H2AJ
ENSG00000102882	1.01072	3.83095	21.4147	7.04713e-05	0.00270965	MAPK3
ENSG00000162063	1.20481	3.26682	21.4019	7.07427e-05	0.00271501	CCNF
ENSG00000170955	1.58285	2.38676	21.3916	7.09627e-05	0.00271839	CAVIN3
ENSG00000111845	-0.641442	5.41798	21.3165	7.2581e-05	0.00275912	PAK1IP1
ENSG00000171451	1.08923	3.86657	21.3196	7.25143e-05	0.00275912	DSEL
ENSG00000176834	0.904128	4.26506	21.3167	7.2577e-05	0.00275912	VSIG10
ENSG00000248019	1.84126	2.19542	21.3113	7.26967e-05	0.00275912	FAM13A-AS1
ENSG00000258947	0.793287	5.24254	21.3176	7.25582e-05	0.00275912	TUBB3
ENSG00000161016	-0.396556	9.80365	21.2968	7.30134e-05	0.00276604	RPL8
ENSG00000010404	0.566476	5.79737	21.2804	7.33755e-05	0.00277465	IDS
ENSG00000078246	0.565909	5.55309	21.2597	7.38328e-05	0.00278171	TULP3
ENSG00000155438	-0.535532	5.98143	21.2608	7.38093e-05	0.00278171	NIFK
ENSG00000101384	-0.448075	9.22262	21.23	7.44969e-05	0.0028016	JAG1
ENSG00000164904	0.542735	6.00755	21.1606	7.6072e-05	0.00284891	ALDH7A1
ENSG00000177239	0.489518	6.22829	21.1563	7.61703e-05	0.00284891	MAN1B1
ENSG00000187954	0.533602	5.66126	21.1581	7.61302e-05	0.00284891	CYHR1
ENSG00000213949	-0.675182	6.60429	21.1353	7.66549e-05	0.00286183	ITGA1
ENSG00000189067	0.393324	7.1449	21.1086	7.72744e-05	0.00287973	LITAF
ENSG00000079215	-0.682673	4.84592	21.0834	7.7866e-05	0.00289653	SLC1A3
ENSG00000157379	1.37686	2.4791	21.0462	7.8746e-05	0.00292398	DHRS1
ENSG00000100354	0.504661	5.70823	21.0389	7.89201e-05	0.00292516	TNRC6B
ENSG00000149798	-1.00117	4.83104	20.9512	8.10461e-05	0.0029962	CDC42EP2
ENSG00000171241	1.65659	3.20196	20.9478	8.11278e-05	0.0029962	SHCBP1
ENSG00000059588	0.7537	4.84017	20.9364	8.14097e-05	0.00300122	TARBP1
ENSG00000164182	-0.688574	4.72636	20.9114	8.20291e-05	0.00301864	NDUFAF2
ENSG00000173281	-0.481199	5.90779	20.8745	8.29518e-05	0.00304715	PPP1R3B
ENSG00000112787	-0.402299	6.58439	20.7981	8.49012e-05	0.0031132	FBRSL1
ENSG00000110318	0.928652	3.63683	20.791	8.50857e-05	0.00311441	CEP126
ENSG00000164576	0.775821	4.3279	20.7783	8.54149e-05	0.00311537	SAP30L
ENSG00000179152	1.00687	3.76171	20.7806	8.53554e-05	0.00311537	TCAIM
ENSG00000106688	0.849806	4.42419	20.6999	8.74767e-05	0.00318051	SLC1A1
ENSG00000170017	0.429121	7.3804	20.6987	8.75099e-05	0.00318051	ALCAM
ENSG00000244405	0.440511	6.85863	20.6583	8.85942e-05	0.00321134	ETV5
ENSG00000263424	1.3688	2.57257	20.6555	8.86704e-05	0.00321134	N/A
ENSG00000111144	0.462193	5.75492	20.6325	8.92948e-05	0.00322827	LTA4H
ENSG00000134333	-0.448671	9.65137	20.581	9.07099e-05	0.00327367	LDHA
ENSG00000048471	0.689426	4.82987	20.5673	9.10912e-05	0.00328168	SNX29
ENSG00000262655	-1.63178	2.93344	20.5197	9.24272e-05	0.00332399	SPON1
ENSG00000116761	-0.481348	5.69519	20.5013	9.29489e-05	0.00333691	CTH
ENSG00000197345	-0.475066	5.78645	20.4828	9.34755e-05	0.00334997	MRPL21
ENSG00000019549	-1.32977	3.07867	20.4705	9.38288e-05	0.00335679	SNAI2
ENSG00000160050	1.43029	2.52889	20.4618	9.40781e-05	0.00335986	CCDC28B
ENSG00000065978	-0.398226	9.66655	20.4495	9.44333e-05	0.00336088	YBX1
ENSG00000244486	-0.994745	3.63819	20.4523	9.43527e-05	0.00336088	SCARF2
ENSG00000017797	0.43785	8.48223	20.428	9.50593e-05	0.00336709	RALBP1
ENSG00000073111	-0.501269	6.10554	20.4354	9.48437e-05	0.00336709	MCM2
ENSG00000117151	1.06198	3.07204	20.4266	9.50989e-05	0.00336709	CTBS
ENSG00000014216	0.502513	6.33086	20.4173	9.53721e-05	0.00337096	CAPN1
ENSG00000090238	1.01909	3.57558	20.3939	9.6057e-05	0.00337776	YPEL3
ENSG00000138759	-0.429124	7.45715	20.3982	9.59327e-05	0.00337776	FRAS1
ENSG00000197961	-0.470675	6.49431	20.4037	9.57713e-05	0.00337776	ZNF121
ENSG00000103150	0.730883	4.62053	20.3654	9.69017e-05	0.00339585	MLYCD
ENSG00000249915	0.389288	6.64722	20.3682	9.68175e-05	0.00339585	PDCD6
ENSG00000135473	1.0386	3.58885	20.346	9.74814e-05	0.00341036	PAN2
ENSG00000229124	0.438792	9.45828	20.3375	9.77357e-05	0.00341345	VIM-AS1
ENSG00000175063	1.3463	3.13203	20.3149	9.84186e-05	0.00343147	UBE2C
ENSG00000123815	0.98844	4.31258	20.2702	9.97807e-05	0.00346721	COQ8B
ENSG00000284526	-0.488684	5.92285	20.272	9.97237e-05	0.00346721	N/A
ENSG00000124171	0.528133	5.62809	20.2467	0.000100503	0.00348641	PARD6B
ENSG00000129295	0.936528	3.99988	20.2271	0.000101111	0.0035016	DNAAF11
ENSG00000112414	-0.409171	7.36632	20.2099	0.00010165	0.00350845	ADGRG6
ENSG00000146648	-0.409953	9.75238	20.2121	0.000101578	0.00350845	EGFR
ENSG00000150457	-0.424814	6.88025	20.2011	0.000101925	0.00351205	LATS2
ENSG00000075426	-0.454121	8.28339	20.1895	0.000102288	0.00351869	FOSL2
ENSG00000167100	1.53462	2.53807	20.1816	0.000102539	0.0035214	SAMD14
ENSG00000033327	0.589524	5.15072	20.1736	0.000102793	0.00352424	GAB2
ENSG00000064393	-0.393304	8.07236	20.1378	0.000103933	0.00355743	HIPK2
ENSG00000171462	2.24342	1.26772	20.0742	0.000105995	0.00361858	DLK2
ENSG00000226674	-0.944997	4.4367	20.0719	0.000106072	0.00361858	TEX41
ENSG00000054793	0.50178	5.6634	19.9626	0.000109719	0.00373679	ATP9A
ENSG00000262198	0.989824	4.38192	19.9235	0.000111055	0.00377606	N/A
ENSG00000090863	0.407831	8.06416	19.8868	0.000112328	0.00381304	GLG1
ENSG00000111642	0.4096	8.80052	19.8681	0.00011298	0.00381689	CHD4
ENSG00000188483	0.858473	4.4531	19.8623	0.000113184	0.00381689	IER5L
ENSG00000229647	-1.50507	3.49308	19.8643	0.000113116	0.00381689	MYOSLID
ENSG00000240342	-0.463141	6.29643	19.8713	0.000112869	0.00381689	RPS2P5
ENSG00000178234	0.636877	4.99333	19.8551	0.000113439	0.00381924	GALNT11
ENSG00000069869	-0.399424	6.3368	19.8267	0.000114445	0.00383429	NEDD4
ENSG00000138018	-0.525391	5.31853	19.8368	0.000114085	0.00383429	SELENOI
ENSG00000173674	-0.368249	6.56873	19.8294	0.000114349	0.00383429	EIF1AX
ENSG00000253846	0.551619	5.88439	19.8163	0.000114813	0.00384036	PCDHGA10
ENSG00000182796	1.4346	2.34776	19.8089	0.000115077	0.00384293	TMEM198B
ENSG00000039560	-0.389325	8.33845	19.7711	0.00011644	0.00384423	RAI14
ENSG00000073008	-0.395108	7.18638	19.7561	0.000116984	0.00384423	PVR
ENSG00000118193	1.19089	3.68062	19.7976	0.000115484	0.00384423	KIF14
ENSG00000121851	0.842664	4.13282	19.7764	0.000116246	0.00384423	POLR3GL
ENSG00000144642	-0.622697	5.35823	19.7792	0.000116145	0.00384423	RBMS3
ENSG00000151229	0.923851	3.73577	19.7587	0.000116891	0.00384423	SLC2A13
ENSG00000173166	-0.373961	7.05893	19.7655	0.000116643	0.00384423	RAPH1
ENSG00000173598	-0.516232	5.95159	19.7721	0.000116402	0.00384423	NUDT4
ENSG00000176994	-0.487099	5.96118	19.7915	0.000115701	0.00384423	SMCR8
ENSG00000182481	0.427082	7.2596	19.7969	0.000115507	0.00384423	KPNA2
ENSG00000133818	-0.485768	5.98167	19.7499	0.00011721	0.0038455	RRAS2
ENSG00000181218	1.17921	3.72643	19.7253	0.000118109	0.00386268	H2AW
ENSG00000241489	0.604018	5.7089	19.7282	0.000118004	0.00386268	N/A
ENSG00000169554	-0.457884	6.69557	19.6947	0.000119243	0.00388739	ZEB2
ENSG00000187764	0.634796	5.0529	19.6953	0.000119221	0.00388739	SEMA4D
ENSG00000261371	-3.4925	0.38348	19.6661	0.000120311	0.003916	PECAM1
ENSG00000114126	0.443439	6.14179	19.654	0.000120765	0.00392457	TFDP2
ENSG00000165801	0.729726	4.8004	19.6114	0.00012238	0.00396879	ARHGEF40
ENSG00000253553	-1.70777	2.03572	19.608	0.000122511	0.00396879	N/A
ENSG00000112312	-0.68083	5.56976	19.5754	0.000123764	0.00400305	GMNN
ENSG00000187720	-0.86601	4.43401	19.5556	0.000124534	0.00402166	THSD4
ENSG00000232931	0.648218	4.95867	19.5236	0.000125788	0.00405576	LINC00342
ENSG00000278217	0.509991	9.13952	19.4763	0.000127663	0.00410979	N/A
ENSG00000133106	-0.618925	5.22107	19.4056	0.000130524	0.00419532	EPSTI1
ENSG00000108799	0.641919	4.95178	19.3764	0.000131724	0.00422728	EZH1
ENSG00000176393	0.445907	6.09741	19.361	0.000132361	0.00423836	RNPEP
ENSG00000198211	0.745235	5.23153	19.3581	0.000132481	0.00423836	N/A
ENSG00000171222	0.767071	4.42725	19.3196	0.000134093	0.00428329	SCAND1
ENSG00000285816	-0.716353	5.55777	19.3077	0.000134595	0.00429265	N/A
ENSG00000284697	-1.19404	2.7492	19.3017	0.00013485	0.00429412	N/A
ENSG00000204628	-0.374103	9.93444	19.2626	0.000136518	0.00434052	RACK1
ENSG00000136478	0.457742	6.84401	19.2429	0.000137369	0.00436083	TEX2
ENSG00000137154	-0.372732	9.58362	19.2318	0.000137849	0.00436932	RPS6
ENSG00000116793	0.66863	4.67771	19.211	0.000138757	0.00439135	PHTF1
ENSG00000012822	0.631491	5.07083	19.178	0.000140206	0.00443037	CALCOCO1
ENSG00000100297	-0.524765	5.63305	19.1454	0.000141655	0.00446247	MCM5
ENSG00000134278	-0.342132	6.8303	19.148	0.000141541	0.00446247	SPIRE1
ENSG00000133961	0.443832	6.30421	19.0995	0.000143724	0.00452073	NUMB
ENSG00000163171	-0.437438	7.8747	19.0753	0.000144827	0.0045415	CDC42EP3
ENSG00000264859	-0.848213	4.12682	19.0792	0.000144646	0.0045415	DSG2-AS1
ENSG00000082153	-0.365756	7.02471	19.0611	0.000145477	0.00455497	BZW1
ENSG00000107745	0.569999	5.34812	19.0194	0.000147408	0.00460842	MICU1
ENSG00000253159	0.525139	5.85418	19.0066	0.000148009	0.00462018	PCDHGA12
ENSG00000149639	0.480853	5.7916	18.9786	0.000149327	0.00464312	SOGA1
ENSG00000257453	-0.49535	6.67238	18.9766	0.000149421	0.00464312	PHLDA1-AS1
ENSG00000274997	1.49276	3.78464	18.9856	0.000148997	0.00464312	H2AC12
ENSG00000148229	-0.561687	5.32141	18.965	0.000149972	0.00464619	POLE3
ENSG00000173890	1.02977	3.45077	18.9654	0.00014995	0.00464619	GPR160
ENSG00000095564	-0.411784	6.25362	18.9437	0.000150988	0.00467064	BTAF1
ENSG00000145730	0.428159	6.84647	18.9372	0.0001513	0.00467326	PAM
ENSG00000235142	1.61369	3.6253	18.9201	0.000152119	0.00469151	LINC02532
ENSG00000118960	0.57548	5.20074	18.8865	0.000153751	0.00473474	HS1BP3
ENSG00000153048	0.545965	5.70672	18.8662	0.000154744	0.0047582	CARHSP1
ENSG00000080608	-0.387544	7.2419	18.8529	0.000155401	0.00477129	PUM3
ENSG00000169504	-0.401695	7.83571	18.8232	0.000156875	0.00479608	CLIC4
ENSG00000276547	0.45541	6.16041	18.8225	0.000156908	0.00479608	PCDHGB5
ENSG00000278730	0.57282	5.30964	18.8257	0.000156747	0.00479608	N/A
ENSG00000183010	-0.388163	7.62939	18.8169	0.000157187	0.00479747	PYCR1
ENSG00000083857	-0.406938	9.71389	18.7993	0.000158072	0.00481733	FAT1
ENSG00000205730	-0.406082	6.37578	18.7713	0.000159484	0.00485319	ITPRIPL2
ENSG00000184661	1.51213	2.8002	18.7387	0.000161149	0.00489658	CDCA2
ENSG00000117174	-0.526422	5.30405	18.7218	0.000162018	0.00491366	ZNHIT6
ENSG00000215182	-2.73925	3.9228	18.7185	0.000162188	0.00491366	MUC5AC
ENSG00000143624	0.417283	6.10424	18.7	0.000163147	0.00493545	INTS3
ENSG00000035141	-0.498353	5.52871	18.6944	0.000163437	0.00493696	FAM136A
ENSG00000185022	-0.686655	4.8566	18.6897	0.000163688	0.00493727	MAFF
ENSG00000280441	-1.03849	4.9485	18.6681	0.000164819	0.00496411	N/A
ENSG00000197226	0.39219	6.91442	18.6378	0.00016642	0.00500501	TBC1D9B
ENSG00000176155	0.378564	6.85849	18.6233	0.000167191	0.00502085	CCDC57
ENSG00000135365	0.471537	5.83489	18.5955	0.000168681	0.00505822	PHF21A
ENSG00000271824	2.45155	1.62028	18.5533	0.000170973	0.00511948	SMIM32
ENSG00000021355	0.553222	5.43934	18.5374	0.000171847	0.00513817	SERPINB1
ENSG00000287542	1.53919	3.01318	18.5245	0.000172556	0.00515189	N/A
ENSG00000014641	0.514088	5.62311	18.4801	0.000175028	0.00521812	MDH1
ENSG00000153904	-0.465781	5.67501	18.4587	0.00017623	0.00524634	DDAH1
ENSG00000074071	0.619254	5.3399	18.4375	0.000177432	0.0052669	MRPS34
ENSG00000076555	1.67366	2.06076	18.44	0.00017729	0.0052669	ACACB
ENSG00000198826	0.905797	4.36039	18.4247	0.000178164	0.00528099	ARHGAP11A
ENSG00000283041	-0.402261	7.09609	18.4145	0.000178747	0.00529065	N/A
ENSG00000144504	0.651598	4.79899	18.4052	0.000179282	0.00529885	ANKMY1
ENSG00000164244	0.566472	5.37141	18.3952	0.000179858	0.00530827	PRRC1
ENSG00000254122	0.524079	5.86302	18.3465	0.000182694	0.00538424	PCDHGB7
ENSG00000105705	0.653245	4.81546	18.326	0.000183904	0.00540729	SUGP1
ENSG00000164045	-1.10245	2.98528	18.3243	0.000184002	0.00540729	CDC25A
ENSG00000080200	0.419683	6.22455	18.3151	0.000184545	0.0054078	CRYBG3
ENSG00000177425	-0.359445	7.31706	18.3167	0.000184453	0.0054078	PAWR
ENSG00000137309	-0.368698	8.21129	18.3086	0.000184934	0.0054115	HMGA1
ENSG00000078401	-3.05956	1.34869	18.2964	0.000185659	0.005425	EDN1
ENSG00000213593	-0.464611	5.54242	18.2864	0.000186262	0.00543488	TMX2
ENSG00000253284	0.961242	3.49097	18.2277	0.000189815	0.00553071	N/A
ENSG00000261934	0.517491	5.85414	18.1527	0.000194463	0.00565813	PCDHGA9
ENSG00000048707	0.421754	7.16259	18.1361	0.000195509	0.00568053	VPS13D
ENSG00000179954	1.19876	2.96385	18.131	0.000195833	0.00568192	SSC5D
ENSG00000163430	-0.383033	7.82607	18.0671	0.000199919	0.0057923	FSTL1
ENSG00000171298	0.762271	4.60967	18.0334	0.000202111	0.00584224	GAA
ENSG00000234961	0.440287	9.22507	18.0319	0.000202211	0.00584224	N/A
ENSG00000134369	-0.373163	9.23161	18.0145	0.00020335	0.00586498	NAV1
ENSG00000184220	-0.453471	5.81025	18.0112	0.000203568	0.00586498	CMSS1
ENSG00000183696	-0.377003	6.42668	17.9942	0.000204694	0.00588095	UPP1
ENSG00000257337	0.387231	7.3182	17.9976	0.000204467	0.00588095	N/A
ENSG00000248905	-1.18023	3.66309	17.9872	0.000205158	0.00588607	FMN1
ENSG00000178927	0.477193	5.80925	17.981	0.000205571	0.00588969	CYBC1
ENSG00000006451	-0.418688	5.78486	17.9686	0.000206396	0.00590511	RALA
ENSG00000101624	-0.76448	4.28006	17.949	0.000207714	0.00592157	CEP76
ENSG00000105991	-1.37478	2.64091	17.9429	0.000208123	0.00592157	HOXA1
ENSG00000170949	0.479119	5.56417	17.9435	0.000208086	0.00592157	ZNF160
ENSG00000178607	-0.389872	5.98976	17.9484	0.000207758	0.00592157	ERN1
ENSG00000179889	0.358541	6.80003	17.9201	0.000209669	0.00595561	PDXDC1
ENSG00000196352	-0.482388	5.5365	17.9125	0.000210188	0.00595561	CD55
ENSG00000269190	0.680469	4.99131	17.9131	0.000210146	0.00595561	FBXO17
ENSG00000154556	1.28091	4.5754	17.8746	0.000212791	0.00602108	SORBS2
ENSG00000124614	-0.382841	8.67671	17.8582	0.00021393	0.006045	RPS10
ENSG00000285016	-0.838857	4.99098	17.847	0.000214709	0.00605869	N/A
ENSG00000139269	-0.831201	3.96247	17.836	0.00021548	0.00606414	INHBE
ENSG00000196428	-0.39331	6.5783	17.8358	0.000215492	0.00606414	TSC22D2
ENSG00000286070	0.387162	6.73998	17.8067	0.000217542	0.00611347	N/A
ENSG00000156502	-0.524325	5.27043	17.7579	0.000221032	0.00620307	SUPV3L1
ENSG00000120742	-0.359018	6.6489	17.7513	0.000221509	0.00620798	SERP1
ENSG00000112902	0.632523	7.43649	17.746	0.000221891	0.00621023	SEMA5A
ENSG00000144407	4.14221	0.690256	17.7266	0.000223297	0.00624108	PTH2R
ENSG00000100311	-1.12048	2.83118	17.697	0.000225467	0.00629318	PDGFB
ENSG00000228830	-0.513669	5.75997	17.6694	0.000227507	0.00634153	N/A
ENSG00000286146	-1.43628	3.27788	17.6438	0.000229412	0.00638597	N/A
ENSG00000091986	-0.374597	6.58951	17.6387	0.000229796	0.00638801	CCDC80
ENSG00000092020	-0.627712	4.82092	17.6196	0.000231238	0.00641942	PPP2R3C
ENSG00000104960	0.411131	6.50048	17.615	0.000231584	0.00642036	PTOV1
ENSG00000251196	-0.663721	4.86803	17.6086	0.000232067	0.00642511	N/A
ENSG00000142627	-0.408177	6.45455	17.5926	0.00023329	0.00645027	EPHA2
ENSG00000105443	0.467832	5.61989	17.5609	0.000235721	0.00650875	CYTH2
ENSG00000067836	1.28756	2.8846	17.5289	0.000238204	0.00656848	ROGDI
ENSG00000247993	-1.32056	2.81909	17.507	0.000239922	0.00660699	FOXD1-AS1
ENSG00000139112	0.563873	5.6509	17.4578	0.00024382	0.00668751	GABARAPL1
ENSG00000197536	-0.358022	6.48007	17.4632	0.000243388	0.00668751	IRF1-AS1
ENSG00000198087	-0.396729	6.77134	17.4584	0.000243779	0.00668751	CD2AP
ENSG00000157653	-0.833418	3.78711	17.4396	0.000245286	0.00671874	C9orf43
ENSG00000058668	-1.5278	4.20672	17.4309	0.000245984	0.00671997	ATP2B4
ENSG00000144724	0.38666	7.25299	17.4339	0.000245741	0.00671997	PTPRG
ENSG00000106628	-0.416102	6.23861	17.4179	0.000247038	0.00673982	POLD2
ENSG00000151553	0.582937	5.15862	17.3995	0.000248534	0.0067627	FHIP2A
ENSG00000160223	-1.35727	2.66936	17.4	0.000248494	0.0067627	ICOSLG
ENSG00000114796	0.452562	5.5273	17.3809	0.000250064	0.00679488	KLHL24
ENSG00000233369	0.563951	5.27641	17.3771	0.000250378	0.00679488	GTF2IP4
ENSG00000119772	0.609688	5.1135	17.3522	0.000252434	0.00684165	DNMT3A
ENSG00000134070	-0.45925	6.06718	17.3134	0.00025568	0.00691142	IRAK2
ENSG00000265415	2.56922	1.47283	17.314	0.000255627	0.00691142	N/A
ENSG00000094916	0.397976	7.60386	17.3022	0.000256624	0.00692784	CBX5
ENSG00000121310	0.729025	4.59234	17.2844	0.000258129	0.00695935	ECHDC2
ENSG00000170581	0.430622	5.89508	17.2323	0.000262606	0.00706153	STAT2
ENSG00000183496	-2.20292	1.64354	17.2328	0.000262565	0.00706153	MEX3B
ENSG00000141556	0.389163	6.8728	17.1872	0.000266548	0.00715818	TBCD
ENSG00000129250	-0.377316	6.86702	17.1746	0.000267658	0.0071786	KIF1C
ENSG00000143476	-0.795631	4.16116	17.1556	0.000269347	0.00720558	DTL
ENSG00000157349	-0.40066	5.97104	17.1554	0.000269364	0.00720558	DDX19B
ENSG00000226648	-0.639764	5.02211	17.14	0.000270741	0.00723301	PLCG1-AS1
ENSG00000235162	0.570451	4.99179	17.1137	0.000273102	0.00728661	C12orf75
ENSG00000204196	-0.490277	5.83236	17.1095	0.000273481	0.00728727	RPL12P16
ENSG00000105426	0.372508	7.80948	17.037	0.000280129	0.00744565	PTPRS
ENSG00000170412	-0.736972	4.44005	17.0368	0.000280148	0.00744565	GPRC5C
ENSG00000254680	-0.735828	4.02616	17.021	0.000281619	0.00747508	N/A
ENSG00000275216	-1.04463	3.58573	16.9754	0.000285918	0.00757941	N/A
ENSG00000112992	0.489437	5.70729	16.9591	0.000287465	0.00761061	NNT
ENSG00000109917	-0.437828	5.68611	16.9372	0.000289573	0.00765655	ZPR1
ENSG00000132361	0.375784	6.44662	16.9189	0.000291333	0.00767656	CLUH
ENSG00000244560	0.618859	4.73724	16.9239	0.000290852	0.00767656	N/A
ENSG00000262209	0.518943	5.76443	16.9163	0.000291588	0.00767656	PCDHGB3
ENSG00000277161	-0.935701	3.32596	16.9111	0.00029209	0.00767656	PIGW
ENSG00000283791	1.10509	3.88949	16.91	0.000292195	0.00767656	MIR612
ENSG00000003436	0.621652	4.60095	16.9052	0.000292663	0.00767903	TFPI
ENSG00000107331	0.896365	3.74047	16.8842	0.000294717	0.00768856	ABCA2
ENSG00000107819	0.690183	4.60787	16.8804	0.000295089	0.00768856	SFXN3
ENSG00000121579	-0.361968	6.68494	16.8851	0.000294627	0.00768856	NAA50
ENSG00000125170	0.574858	5.21582	16.8786	0.000295268	0.00768856	DOK4
ENSG00000135443	3.87197	2.11644	16.8845	0.000294685	0.00768856	KRT85
ENSG00000224093	-0.82274	4.4377	16.8883	0.000294315	0.00768856	BCAR3-AS1
ENSG00000126464	0.512231	5.80877	16.8663	0.000296482	0.00771042	PRR12
ENSG00000120800	-0.361833	6.49537	16.8596	0.000297141	0.00771779	UTP20
ENSG00000207808	-6.17059	0.506884	17.0097	0.000298064	0.00772437	MIR27A
ENSG00000207980	-2.902	0.749226	16.8495	0.000298145	0.00772437	MIR23A
ENSG00000148154	-0.387248	6.56194	16.8424	0.000298852	0.00772954	UGCG
ENSG00000204634	0.470652	7.1407	16.8399	0.000299096	0.00772954	TBC1D8
ENSG00000114735	0.973055	3.5055	16.8205	0.00030104	0.00777	HEMK1
ENSG00000173209	0.520133	6.07999	16.8128	0.000301811	0.00778013	AHSA2P
ENSG00000118898	0.970658	3.42381	16.7879	0.000304326	0.00783515	PPL
ENSG00000130856	0.564333	5.07549	16.7788	0.000305249	0.0078491	ZNF236
ENSG00000169957	-0.648262	4.73345	16.7689	0.000306264	0.00786537	ZNF768
ENSG00000231574	3.18344	0.861433	16.7638	0.000306783	0.00786887	LINC02015
ENSG00000273802	1.00743	4.5056	16.7571	0.000307468	0.00787661	H2BC8
ENSG00000142599	0.497959	6.3179	16.7443	0.000308787	0.00790058	RERE
ENSG00000116857	0.430771	6.03983	16.7373	0.000309506	0.00790913	TMEM9
ENSG00000084693	0.559997	5.35116	16.7271	0.00031057	0.00792001	AGBL5
ENSG00000119280	0.441597	6.33847	16.7258	0.000310702	0.00792001	C1orf198
ENSG00000142186	0.401565	6.36541	16.7041	0.000312959	0.00796767	SCYL1
ENSG00000100403	-0.395978	6.53463	16.7001	0.000313378	0.00796847	ZC3H7B
ENSG00000262576	0.509993	5.75931	16.6868	0.000314782	0.00799431	PCDHGA4
ENSG00000121060	-0.371854	7.6466	16.674	0.000316126	0.00801854	TRIM25
ENSG00000159111	0.649639	4.60909	16.6571	0.000317921	0.00805412	MRPL10
ENSG00000154027	1.12531	3.66582	16.6434	0.000319386	0.00808128	AK5
ENSG00000215386	-0.572113	5.22794	16.6326	0.000320535	0.00810041	MIR99AHG
ENSG00000245205	1.39286	2.11779	16.6272	0.000321121	0.00810526	EEF1A1P4
ENSG00000105323	0.332781	7.48225	16.6034	0.000323696	0.00810558	HNRNPUL1
ENSG00000109323	0.765774	4.32657	16.6015	0.000323892	0.00810558	MANBA
ENSG00000162591	-1.14616	2.70372	16.611	0.00032287	0.00810558	MEGF6
ENSG00000175970	0.709085	4.55	16.6075	0.00032325	0.00810558	UNC119B
ENSG00000196912	0.7297	4.89973	16.6206	0.000321835	0.00810558	ANKRD36B
ENSG00000242086	0.470653	5.95607	16.6094	0.000323045	0.00810558	MUC20-OT1
ENSG00000253537	0.505687	5.7661	16.6039	0.00032364	0.00810558	PCDHGA7
ENSG00000147180	-0.676612	4.73967	16.5884	0.000325326	0.00813156	ZNF711
ENSG00000100097	0.542683	5.32623	16.5697	0.000327372	0.00817278	LGALS1
ENSG00000151240	0.363023	6.9876	16.5574	0.000328717	0.0081766	DIP2C
ENSG00000174130	1.45389	2.24471	16.5602	0.000328409	0.0081766	TLR6
ENSG00000197565	1.68598	1.92837	16.5621	0.000328202	0.0081766	COL4A6
ENSG00000144824	-0.448538	6.59398	16.548	0.000329766	0.00819277	PHLDB2
ENSG00000111885	0.768042	4.3682	16.5259	0.000332212	0.00822771	MAN1A1
ENSG00000133056	0.743513	4.57145	16.5209	0.000332772	0.00822771	PIK3C2B
ENSG00000163811	-0.381753	7.67403	16.5274	0.000332051	0.00822771	WDR43
ENSG00000185522	1.56577	2.03111	16.5212	0.000332741	0.00822771	LMNTD2
ENSG00000253731	0.509226	5.79036	16.5158	0.000333349	0.00823208	PCDHGA6
ENSG00000263585	-0.53081	4.97668	16.5119	0.000333781	0.00823287	N/A
ENSG00000077782	0.33747	6.78862	16.5039	0.000334674	0.00823515	FGFR1
ENSG00000134318	-0.413288	6.97011	16.5066	0.000334376	0.00823515	ROCK2
ENSG00000253910	0.499907	5.77943	16.4991	0.000335224	0.00823882	PCDHGB2
ENSG00000091129	-1.64495	2.37584	16.4774	0.000337669	0.00828497	NRCAM
ENSG00000117595	-3.70284	0.981081	16.4753	0.000337907	0.00828497	IRF6
ENSG00000253485	0.495835	5.76435	16.4296	0.000343141	0.00840327	PCDHGA5
ENSG00000256514	0.437325	5.75831	16.4174	0.000344557	0.00842791	N/A
ENSG00000198265	0.369021	7.09353	16.401	0.000346469	0.00846361	HELZ
ENSG00000268575	0.683291	4.68939	16.3978	0.000346839	0.00846361	N/A
ENSG00000173726	0.348238	7.25412	16.3875	0.000348043	0.00848292	TOMM20
ENSG00000158966	0.850097	4.66623	16.3757	0.000349427	0.00850659	CACHD1
ENSG00000118263	-0.525529	5.66328	16.3555	0.000351819	0.00855104	KLF7
ENSG00000165494	-0.345883	6.84439	16.3502	0.00035245	0.00855104	PCF11
ENSG00000169439	-0.381923	7.65995	16.3498	0.0003525	0.00855104	SDC2
ENSG00000115020	0.383689	6.36946	16.3203	0.00035602	0.00862624	PIKFYVE
ENSG00000113790	0.918466	3.88355	16.3164	0.000356483	0.00862731	EHHADH
ENSG00000010818	-0.441743	5.95318	16.3107	0.000357171	0.00863379	HIVEP2
ENSG00000115902	-0.452384	5.92555	16.303	0.000358102	0.00864616	SLC1A4
ENSG00000089220	0.351878	6.81911	16.2895	0.000359744	0.00867562	PEBP1
ENSG00000168298	0.366629	7.26833	16.2804	0.000360844	0.00868179	H1-4
ENSG00000175197	0.372403	6.3297	16.2819	0.000360664	0.00868179	DDIT3
ENSG00000103145	0.724185	4.73296	16.2721	0.00036186	0.0086859	HCFC1R1
ENSG00000135387	0.345904	8.09638	16.2734	0.0003617	0.0086859	CAPRIN1
ENSG00000112983	0.441763	5.88223	16.2618	0.000363125	0.00870611	BRD8
ENSG00000225377	1.54816	1.91534	16.2422	0.000365541	0.00875384	NRSN2-AS1
ENSG00000223768	0.49011	5.71122	16.2378	0.000366086	0.00875556	LINC00205
ENSG00000254221	0.503396	5.75603	16.2347	0.000366464	0.00875556	PCDHGB1
ENSG00000148426	-0.744132	4.03824	16.2276	0.000367351	0.00876657	PROSER2
ENSG00000253873	0.498455	5.86225	16.2018	0.000370566	0.00883304	PCDHGA11
ENSG00000142156	-0.346259	7.99315	16.1938	0.000371573	0.00883657	COL6A1
ENSG00000245293	-1.34561	2.58103	16.1955	0.000371356	0.00883657	CYP2U1-AS1
ENSG00000135541	0.51364	5.49794	16.1851	0.000372672	0.00885247	AHI1
ENSG00000179846	2.4943	0.939762	16.1733	0.000374163	0.00887762	NKPD1
ENSG00000100029	-0.383005	6.27182	16.1366	0.000378842	0.00896797	PES1
ENSG00000167543	0.750575	4.5278	16.1366	0.000378842	0.00896797	TP53I13
ENSG00000232973	0.724064	4.64409	16.1032	0.000383157	0.00905968	CYP1B1-AS1
ENSG00000138641	1.43067	3.1075	16.0867	0.000385312	0.00909733	HERC3
ENSG00000146700	-0.676882	5.46221	16.0811	0.000386045	0.00909733	SSC4D
ENSG00000154654	1.42603	2.44001	16.0808	0.000386076	0.00909733	NCAM2
ENSG00000108784	0.751455	4.22085	16.0667	0.000387932	0.00913062	NAGLU
ENSG00000081853	0.5023	5.75736	16.0555	0.00038941	0.00915492	PCDHGA2
ENSG00000253837	-0.743372	4.85316	16.0505	0.000390076	0.00916011	N/A
ENSG00000284803	-0.361909	9.52725	16.0349	0.000392146	0.0091982	N/A
ENSG00000183111	-1.22769	2.4603	16.0199	0.000394149	0.00923466	ARHGEF37
ENSG00000144645	-0.536543	4.95345	16.0096	0.000395534	0.00925658	OSBPL10
ENSG00000182923	0.456234	5.45826	16.0024	0.000396499	0.00925809	CEP63
ENSG00000197774	0.477923	5.62683	16.0047	0.000396193	0.00925809	EME2
ENSG00000283199	-1.07843	3.37728	15.9907	0.000398089	0.00928468	C13orf46
ENSG00000073331	0.663289	4.75734	15.9867	0.000398626	0.00928668	ALPK1
ENSG00000104856	-0.536015	5.37119	15.9792	0.000399643	0.00929983	RELB
ENSG00000137807	0.769571	4.91917	15.9576	0.000402591	0.00935784	KIF23
ENSG00000058866	0.566676	5.087	15.94	0.000405012	0.00936841	DGKG
ENSG00000106009	0.809005	4.18859	15.9312	0.000406233	0.00936841	BRAT1
ENSG00000128487	0.364722	7.46389	15.9444	0.000404416	0.00936841	SPECC1
ENSG00000136205	-0.374514	9.39133	15.9341	0.000405826	0.00936841	TNS3
ENSG00000142173	-0.370572	8.69796	15.9325	0.000406048	0.00936841	COL6A2
ENSG00000170525	0.417293	6.82799	15.9441	0.000404456	0.00936841	PFKFB3
ENSG00000265817	0.879311	4.00708	15.9441	0.000404457	0.00936841	FSBP
ENSG00000182197	-0.375276	7.61723	15.917	0.000408209	0.00939493	EXT1
ENSG00000276293	0.522209	5.51398	15.9163	0.000408297	0.00939493	PIP4K2B
ENSG00000100316	-0.34555	10.0857	15.8883	0.000412215	0.0094745	RPL3
ENSG00000124496	1.37597	2.7928	15.8834	0.000412909	0.0094749	TRERF1
ENSG00000179562	-0.486021	5.69667	15.8816	0.000413154	0.0094749	GCC1
ENSG00000100503	0.370105	6.67972	15.8777	0.000413713	0.00947716	NIN
ENSG00000100422	0.549928	5.3477	15.8649	0.000415515	0.0094798	CERK
ENSG00000105647	0.383967	6.49481	15.8638	0.000415672	0.0094798	PIK3R2
ENSG00000109118	0.388218	6.01409	15.8701	0.000414787	0.0094798	PHF12
ENSG00000273419	2.96517	0.602817	15.8712	0.000414626	0.0094798	N/A
ENSG00000286149	-1.02375	3.49988	15.8546	0.000416987	0.00949926	N/A
ENSG00000140105	-0.35212	8.18535	15.8381	0.000419339	0.00954227	WARS1
ENSG00000138675	0.434679	5.89468	15.8243	0.000421323	0.00957684	FGF5
ENSG00000197894	0.411957	6.0485	15.8192	0.000422063	0.00958307	ADH5
ENSG00000133131	0.411683	5.98766	15.8111	0.000423225	0.00959886	MORC4
ENSG00000143437	0.444258	5.79265	15.8006	0.000424745	0.00962273	ARNT
ENSG00000083444	0.357942	6.54954	15.7857	0.000426923	0.00966142	PLOD1
ENSG00000011021	0.680025	4.55196	15.7727	0.000428827	0.00969385	CLCN6
ENSG00000234857	0.347256	6.77364	15.7337	0.000434583	0.00981317	HNRNPUL2-BSCL2
ENSG00000060140	-1.67902	1.32244	15.7287	0.000435323	0.0098191	STYK1
ENSG00000113721	-0.58186	5.94815	15.714	0.000437529	0.00985807	PDGFRB
ENSG00000100147	0.949773	3.20401	15.6966	0.000440149	0.00987382	CCDC134
ENSG00000161542	0.345949	6.52447	15.6968	0.000440114	0.00987382	PRPSAP1
ENSG00000186185	1.85086	2.84679	15.6971	0.000440065	0.00987382	KIF18B
ENSG00000253767	0.489913	5.77325	15.6997	0.000439671	0.00987382	PCDHGA8
ENSG00000121005	0.895884	3.91046	15.6913	0.000440948	0.00988099	CRISPLD1
ENSG00000144713	-0.351222	10.4094	15.6822	0.000442327	0.0099011	RPL32
ENSG00000221963	-0.326439	7.02485	15.6663	0.000444747	0.00993364	APOL6
ENSG00000260466	-0.612222	5.04732	15.668	0.000444473	0.00993364	N/A
ENSG00000139641	0.380429	6.33404	15.6508	0.000447111	0.00997562	ESYT1
ENSG00000125449	0.733706	4.42322	15.632	0.000450008	0.0100268	ARMC7
ENSG00000166311	1.23995	2.51063	15.6264	0.000450869	0.0100268	SMPD1
ENSG00000278588	1.51746	3.16626	15.6287	0.000450515	0.0100268	H2BC10
ENSG00000101187	0.825533	4.73916	15.6221	0.000451537	0.0100308	SLCO4A1
ENSG00000128595	0.337166	7.1342	15.6077	0.000453771	0.0100696	CALU
ENSG00000166508	-0.438556	6.08974	15.5993	0.00045508	0.0100878	MCM7
ENSG00000151474	0.471334	6.31413	15.5768	0.000458617	0.0101552	FRMD4A
ENSG00000263001	0.345924	6.79896	15.5733	0.000459176	0.0101567	GTF2I
ENSG00000145685	-0.407985	6.01743	15.5512	0.000462682	0.0102216	LHFPL2
ENSG00000163689	1.27646	2.3064	15.5485	0.000463106	0.0102216	CFAP20DC
ENSG00000115946	-0.564987	5.21657	15.5391	0.000464609	0.0102438	PNO1
ENSG00000006210	-0.813564	4.14004	15.5286	0.000466284	0.0102697	CX3CL1
ENSG00000079459	0.622083	4.73481	15.4847	0.00047339	0.0104151	FDFT1
ENSG00000115232	0.605298	5.29991	15.4815	0.000473908	0.0104153	ITGA4
ENSG00000081041	-0.712283	4.3953	15.4775	0.000474571	0.0104188	CXCL2
ENSG00000115548	0.406378	6.46431	15.4436	0.00048014	0.0105186	KDM3A
ENSG00000214753	0.341777	6.77172	15.4451	0.000479899	0.0105186	HNRNPUL2
ENSG00000165271	-0.557904	5.18679	15.4389	0.000480923	0.0105245	NOL6
ENSG00000186635	0.375948	7.65182	15.4096	0.000485814	0.0106203	ARAP1
ENSG00000072041	-0.381939	5.96736	15.4001	0.000487407	0.0106367	SLC6A15
ENSG00000254245	0.490751	5.75582	15.399	0.000487598	0.0106367	PCDHGA3
ENSG00000156521	0.75712	4.29174	15.3569	0.000494742	0.0107811	TYSND1
ENSG00000184205	0.486317	5.43398	15.3477	0.000496313	0.0108039	TSPYL2
ENSG00000141447	0.574729	4.85275	15.3308	0.000499235	0.0108549	OSBPL1A
ENSG00000285581	2.31097	0.889608	15.328	0.000499712	0.0108549	N/A
ENSG00000219481	0.465038	5.84327	15.3226	0.000500648	0.0108638	NBPF1
ENSG00000111305	-4.42853	-0.0664233	15.3087	0.000503066	0.0109022	GSG1
ENSG00000254363	1.4289	2.44195	15.3063	0.000503479	0.0109022	N/A
ENSG00000100031	0.486427	6.01726	15.3007	0.000504449	0.0109117	GGT1
ENSG00000138795	-1.18164	2.95467	15.2892	0.000506467	0.0109411	LEF1
ENSG00000242193	1.07278	3.40427	15.2869	0.000506873	0.0109411	CRYZL2P
ENSG00000148219	1.40027	2.62817	15.2813	0.000507856	0.0109506	ASTN2
ENSG00000165475	0.735391	3.96656	15.2783	0.000508378	0.0109506	CRYL1
ENSG00000182379	-1.32043	4.03453	15.2686	0.000510099	0.0109762	NXPH4
ENSG00000158715	1.13043	2.89814	15.2618	0.000511306	0.0109907	SLC45A3
ENSG00000221914	-0.406368	5.99565	15.2298	0.000517011	0.0111017	PPP2R2A
ENSG00000102302	0.5252	5.36563	15.2064	0.000521211	0.0111802	FGD1
ENSG00000084733	-0.316785	7.058	15.1866	0.000524812	0.0112224	RAB10
ENSG00000170421	-0.395995	8.11592	15.191	0.000524021	0.0112224	KRT8
ENSG00000171033	1.7632	1.93294	15.1872	0.000524706	0.0112224	PKIA
ENSG00000204956	0.490097	5.76058	15.1771	0.000526549	0.0112478	PCDHGA1
ENSG00000286252	-1.31435	2.60822	15.1532	0.000530948	0.01133	N/A
ENSG00000160917	-0.544143	4.89599	15.1295	0.000535331	0.0114117	CPSF4
ENSG00000072682	-0.357328	7.23058	15.1127	0.000538477	0.011455	P4HA2
ENSG00000180964	0.733912	4.40711	15.1145	0.000538127	0.011455	TCEAL8
ENSG00000260537	-0.405369	6.06081	15.1025	0.000540387	0.0114838	N/A
ENSG00000109321	-0.986127	4.17548	15.0933	0.000542125	0.0115088	AREG
ENSG00000076716	0.520061	5.3225	15.0874	0.00054324	0.0115206	GPC4
ENSG00000168938	0.442429	5.48826	15.0815	0.00054435	0.0115323	PPIC
ENSG00000097046	-1.68299	1.73911	15.0781	0.000544986	0.0115339	CDC7
ENSG00000163617	0.765397	4.19486	15.0641	0.000547661	0.0115786	CCDC191
ENSG00000106003	0.613197	4.66491	15.0437	0.000551556	0.011637	LFNG
ENSG00000143248	-0.544945	6.34368	15.0452	0.000551269	0.011637	RGS5
ENSG00000155111	0.699686	4.16207	15.0368	0.000552887	0.0116531	CDK19
ENSG00000188735	0.389368	6.29845	15.0308	0.00055406	0.0116659	TMEM120B
ENSG00000198604	-0.411807	6.13049	15.0216	0.000555835	0.0116913	BAZ1A
ENSG00000100359	0.513981	5.07809	15.0153	0.000557049	0.0117049	SGSM3
ENSG00000285952	1.37133	2.4215	14.9924	0.000561525	0.0117869	N/A
ENSG00000049239	0.394814	5.88658	14.9887	0.000562247	0.01179	H6PD
ENSG00000204536	1.03452	3.72197	14.9557	0.000568772	0.0119147	CCHCR1
ENSG00000198049	1.76746	2.71306	14.9256	0.000574785	0.0120284	AVPR1B
ENSG00000226067	-1.51023	1.69289	14.904	0.000579146	0.0121073	LINC00623
ENSG00000083845	-0.330576	8.11894	14.8974	0.000580482	0.0121229	RPS5
ENSG00000198919	0.956868	4.19778	14.8703	0.000586008	0.0122259	DZIP3
ENSG00000028277	-1.34475	2.15118	14.8484	0.00059052	0.0122366	POU2F2
ENSG00000132768	-0.547446	5.02482	14.8419	0.000591874	0.0122366	DPH2
ENSG00000143970	0.325031	6.47495	14.8534	0.000589481	0.0122366	ASXL2
ENSG00000163131	-1.5085	1.95003	14.8544	0.000589278	0.0122366	CTSS
ENSG00000165233	1.36576	2.15742	14.8457	0.000591072	0.0122366	CARD19
ENSG00000180817	-0.625251	4.96323	14.8424	0.000591751	0.0122366	PPA1
ENSG00000206585	1.6383	8.7845	14.8455	0.000591111	0.0122366	RNVU1-7
ENSG00000273090	-0.737048	4.62258	14.8633	0.000587454	0.0122366	N/A
ENSG00000285238	0.350522	8.9131	14.8425	0.00059173	0.0122366	N/A
ENSG00000182670	0.36649	7.50178	14.8246	0.000595454	0.0122983	TTC3
ENSG00000100906	-0.544622	5.03191	14.8172	0.000597011	0.0123057	NFKBIA
ENSG00000196924	0.327578	11.2556	14.8177	0.000596905	0.0123057	FLNA
ENSG00000104267	0.532971	6.07315	14.7777	0.000605347	0.0124371	CA2
ENSG00000117984	0.35908	8.72738	14.7813	0.000604581	0.0124371	CTSD
ENSG00000125618	0.395961	7.03486	14.7755	0.000605804	0.0124371	PAX8
ENSG00000141013	0.604646	4.84089	14.7803	0.000604793	0.0124371	GAS8
ENSG00000132471	0.344378	6.51911	14.7609	0.000608918	0.0124762	WBP2
ENSG00000198169	0.718893	4.57544	14.7634	0.000608379	0.0124762	ZNF251
ENSG00000089327	-0.453596	6.40441	14.7525	0.000610715	0.0125005	FXYD5
ENSG00000113971	0.592608	4.86705	14.7477	0.000611744	0.0125091	NPHP3
ENSG00000122642	0.419551	6.16988	14.7428	0.000612795	0.0125182	FKBP9
ENSG00000253305	0.472434	5.88558	14.7322	0.000615093	0.0125402	PCDHGB6
ENSG00000277117	-1.6628	2.04021	14.7349	0.00061451	0.0125402	N/A
ENSG00000140682	0.513163	5.35484	14.7152	0.000618783	0.012603	TGFB1I1
ENSG00000056558	-2.46615	0.942507	14.6984	0.000622446	0.012665	TRAF1
ENSG00000020577	-0.487764	5.36081	14.6896	0.000624371	0.0126744	SAMD4A
ENSG00000158186	0.696103	5.02031	14.6881	0.000624709	0.0126744	MRAS
ENSG00000165030	-0.503869	5.37993	14.6879	0.000624755	0.0126744	NFIL3
ENSG00000144036	0.439684	5.48822	14.6845	0.000625494	0.0126769	EXOC6B
ENSG00000221792	0.344994	7.19687	14.6801	0.000626473	0.0126842	MIR1282
ENSG00000254772	-0.342118	9.97675	14.6759	0.000627394	0.0126904	EEF1G
ENSG00000063322	0.553591	5.23888	14.6661	0.000629563	0.0127217	MED29
ENSG00000137825	-0.912545	3.71548	14.6549	0.000632037	0.0127592	ITPKA
ENSG00000138772	-0.513649	4.90316	14.6506	0.000632998	0.0127661	ANXA3
ENSG00000240764	0.456633	5.84574	14.6364	0.000636174	0.0128176	PCDHGC5
ENSG00000100092	1.02847	3.69419	14.6281	0.000638037	0.0128334	SH3BP1
ENSG00000177340	-1.65797	1.62236	14.6258	0.000638549	0.0128334	FLJ13224
ENSG00000215859	0.856013	4.15704	14.6246	0.000638833	0.0128334	PDZK1P1
ENSG00000165502	0.35467	6.45856	14.6195	0.000639966	0.0128437	RPL36AL
ENSG00000122406	-0.351071	9.08541	14.6119	0.000641691	0.0128561	RPL5
ENSG00000175216	0.363846	7.30505	14.6113	0.000641836	0.0128561	CKAP5
ENSG00000163541	0.529661	5.27651	14.6044	0.00064338	0.0128745	SUCLG1
ENSG00000185324	0.616539	4.68415	14.5861	0.000647557	0.0129424	CDK10
ENSG00000251022	-0.588704	5.08899	14.584	0.000648034	0.0129424	THAP9-AS1
ENSG00000255508	-0.340988	9.98617	14.573	0.000650558	0.0129802	N/A
ENSG00000281453	0.804355	3.71923	14.5696	0.000651346	0.0129834	TGFB2-OT1
ENSG00000135457	0.51779	5.62041	14.5617	0.000653159	0.0130069	TFCP2
ENSG00000170989	-1.01757	2.79075	14.5482	0.000656277	0.0130564	S1PR1
ENSG00000104899	2.07354	0.866903	14.5436	0.000657333	0.0130647	AMH
ENSG00000141753	-0.874916	3.73002	14.5297	0.00066058	0.0131166	IGFBP4
ENSG00000041353	-0.800086	3.89276	14.5217	0.000662456	0.0131285	RAB27B
ENSG00000120594	0.461666	5.85958	14.5221	0.000662354	0.0131285	PLXDC2
ENSG00000189195	1.15777	2.5407	14.5179	0.000663325	0.0131331	BTBD8
ENSG00000244255	-0.46844	5.15122	14.487	0.000670629	0.0132649	N/A
ENSG00000288825	0.43209	6.395	14.4485	0.000679826	0.0134339	H2AC18
ENSG00000159433	0.488987	5.41154	14.4386	0.000682214	0.0134482	STARD9
ENSG00000170248	0.356199	6.22928	14.4422	0.000681335	0.0134482	PDCD6IP
ENSG00000248323	1.07863	2.56561	14.4373	0.000682511	0.0134482	LUCAT1
ENSG00000253953	0.474874	5.81585	14.4105	0.000689038	0.0135638	PCDHGB4
ENSG00000175467	0.50113	5.47458	14.4066	0.000689991	0.0135696	SART1
ENSG00000126878	0.75175	4.08854	14.3968	0.000692376	0.0136035	AIF1L
ENSG00000135046	-0.35572	6.81966	14.387	0.000694798	0.0136381	ANXA1
ENSG00000121644	-0.417214	5.36994	14.382	0.000696028	0.0136492	DESI2
ENSG00000120694	-0.391095	7.09383	14.3745	0.000697868	0.0136592	HSPH1
ENSG00000169180	-0.373516	7.1848	14.3766	0.000697356	0.0136592	XPO6
ENSG00000224078	0.378099	7.12875	14.3694	0.000699142	0.0136711	SNHG14
ENSG00000145431	0.35129	6.28949	14.3544	0.000702877	0.0137311	PDGFC
ENSG00000167123	0.74682	4.0914	14.3475	0.000704592	0.0137516	CERCAM
ENSG00000172115	-0.377162	6.76723	14.3345	0.000707864	0.0137893	CYCS
ENSG00000204673	-0.380536	5.94558	14.337	0.000707236	0.0137893	AKT1S1
ENSG00000206127	5.97092	-0.102088	14.4499	0.000708735	0.0137932	GOLGA8O
ENSG00000116285	0.379488	8.28343	14.3225	0.000710888	0.0137959	ERRFI1
ENSG00000155368	0.395684	5.70928	14.3276	0.000709588	0.0137959	DBI
ENSG00000162576	0.508464	5.58218	14.3242	0.000710456	0.0137959	MXRA8
ENSG00000196611	1.37834	4.36527	14.3147	0.000712846	0.0138209	MMP1
ENSG00000239779	0.996083	3.09512	14.304	0.000715561	0.0138605	WBP1
ENSG00000126351	0.666473	4.58047	14.2917	0.000718703	0.0139082	THRA
ENSG00000139194	1.02618	2.83705	14.2834	0.000720821	0.0139361	RBP5
ENSG00000031081	-0.455409	5.60395	14.2762	0.000722674	0.0139588	ARHGAP31
ENSG00000153714	-0.984734	3.00617	14.2731	0.000723467	0.013961	LURAP1L
ENSG00000127483	0.369177	7.16477	14.2412	0.000731719	0.014107	HP1BP3
ENSG00000006282	0.691558	4.94542	14.234	0.000733604	0.0141301	SPATA20
ENSG00000189306	-0.51238	5.42698	14.2253	0.000735883	0.0141608	RRP7A
ENSG00000088448	0.471007	5.53699	14.2142	0.000738796	0.0141903	ANKRD10
ENSG00000109079	-0.511016	5.32225	14.215	0.000738582	0.0141903	TNFAIP1
ENSG00000116704	0.787934	3.94932	14.1834	0.000746967	0.0143338	SLC35D1
ENSG00000184357	0.83616	5.2593	14.1565	0.000754164	0.0144584	H1-5
ENSG00000152684	-0.50021	5.09884	14.143	0.000757801	0.0145143	PELO
ENSG00000164096	1.01036	2.98828	14.1404	0.000758489	0.0145143	C4orf3
ENSG00000197063	-0.355372	6.51984	14.1326	0.000760611	0.0145414	MAFG
ENSG00000165288	-0.351684	6.30081	14.1115	0.000766361	0.0146377	BRWD3
ENSG00000162783	-0.414019	5.99539	14.1014	0.000769125	0.0146633	IER5
ENSG00000176597	-0.918537	3.36446	14.1035	0.000768549	0.0146633	B3GNT5
ENSG00000185745	0.796187	4.37722	14.0964	0.000770503	0.0146733	IFIT1
ENSG00000278948	-0.974812	3.03093	14.0943	0.000771078	0.0146733	N/A
ENSG00000066455	0.50125	5.14199	14.0898	0.000772341	0.0146762	GOLGA5
ENSG00000163945	0.524242	5.13252	14.0886	0.000772656	0.0146762	UVSSA
ENSG00000140044	-0.497657	5.11802	14.0776	0.0007757	0.0147204	JDP2
ENSG00000103415	0.549628	5.10917	14.0747	0.000776513	0.0147223	HMOX2
ENSG00000100065	0.373374	5.86611	14.0667	0.000778745	0.014751	CARD10
ENSG00000132341	-0.349344	7.74109	14.0593	0.000780809	0.0147765	RAN
ENSG00000267484	1.28301	2.72424	14.0516	0.000782955	0.0147899	N/A
ENSG00000279198	-0.392862	6.43838	14.0526	0.000782679	0.0147899	N/A
ENSG00000105135	0.506607	5.06468	14.0381	0.000786751	0.0148479	ILVBL
ENSG00000223725	-1.55253	2.24364	14.0332	0.000788124	0.0148602	N/A
ENSG00000270066	-0.392833	6.33028	14.0207	0.00079167	0.0148998	N/A
ENSG00000278249	-0.392833	6.33028	14.0207	0.00079167	0.0148998	SCARNA2
ENSG00000074964	0.441546	5.75678	14.0159	0.000793012	0.014908	ARHGEF10L
ENSG00000105971	-0.352784	6.57849	14.014	0.000793554	0.014908	CAV2
ENSG00000076248	-0.714358	4.41873	14.001	0.000797266	0.0149293	UNG
ENSG00000110107	-0.380018	6.3004	14.0015	0.000797119	0.0149293	PRPF19
ENSG00000134569	0.675703	5.24857	14.0067	0.000795639	0.0149293	LRP4
ENSG00000254741	-0.32826	7.60702	13.9999	0.000797595	0.0149293	N/A
ENSG00000150687	-0.44407	7.03347	13.9859	0.000801605	0.0149907	PRSS23
ENSG00000203875	-0.351574	6.77506	13.9686	0.000806576	0.01507	SNHG5
ENSG00000079337	0.783283	4.59325	13.9578	0.000809719	0.0151013	RAPGEF3
ENSG00000289486	-1.51968	1.7602	13.9583	0.000809576	0.0151013	N/A
ENSG00000281383	-1.03207	10.3219	13.8969	0.00082761	0.015421	N/A
ENSG00000075618	0.350711	7.56886	13.8924	0.000828953	0.015432	FSCN1
ENSG00000126456	0.7341	4.12901	13.8838	0.000831524	0.0154519	IRF3
ENSG00000205885	0.678032	4.19403	13.8851	0.000831118	0.0154519	C1RL-AS1
ENSG00000164615	0.579614	4.69016	13.8694	0.000835811	0.0155176	CAMLG
ENSG00000008710	-0.326973	7.33354	13.8574	0.000839427	0.0155566	PKD1
ENSG00000103051	0.545216	4.90219	13.859	0.000838961	0.0155566	COG4
ENSG00000064961	0.636063	4.60082	13.8545	0.000840319	0.0155591	HMG20B
ENSG00000018408	0.373425	7.60537	13.8329	0.000846879	0.0155777	WWTR1
ENSG00000133065	-0.512921	5.7937	13.8364	0.000845806	0.0155777	SLC41A1
ENSG00000181192	0.64223	4.49691	13.8425	0.000843951	0.0155777	DHTKD1
ENSG00000196747	3.69107	0.711993	13.8407	0.000844486	0.0155777	H2AC13
ENSG00000212747	0.985524	3.22404	13.8316	0.000847269	0.0155777	RTL8B
ENSG00000234231	-0.859395	3.94193	13.8455	0.000843034	0.0155777	ANAPC1P4
ENSG00000258830	0.540675	5.082	13.8312	0.000847379	0.0155777	N/A
ENSG00000285292	-0.306538	6.76227	13.8382	0.00084525	0.0155777	ABCF2-H2BE1
ENSG00000049192	-1.02989	3.10932	13.8222	0.00085014	0.0156145	ADAMTS6
ENSG00000099991	0.373894	5.89679	13.8163	0.000851951	0.0156245	CABIN1
ENSG00000118785	0.44144	9.04412	13.8155	0.000852204	0.0156245	SPP1
ENSG00000168003	-0.347461	8.19882	13.8059	0.000855155	0.0156646	SLC3A2
ENSG00000284966	-0.446787	5.45895	13.7992	0.000857221	0.0156885	N/A
ENSG00000124635	1.14696	4.63112	13.7927	0.000859234	0.0157114	H2BC11
ENSG00000272752	0.548899	4.89563	13.7706	0.000866087	0.0158226	STAG3L5P-PVRIG2P-PILRB
ENSG00000104419	-0.388207	7.28287	13.7647	0.000867923	0.0158281	NDRG1
ENSG00000196230	0.330422	8.80395	13.7655	0.00086767	0.0158281	TUBB
ENSG00000020181	0.840274	5.39989	13.7562	0.000870588	0.0158345	ADGRA2
ENSG00000125266	-0.396443	6.11515	13.7596	0.00086953	0.0158345	EFNB2
ENSG00000254815	2.02693	1.14647	13.7575	0.000870189	0.0158345	LMNTD2-AS1
ENSG00000166592	-0.374798	6.29136	13.7528	0.00087165	0.0158399	RRAD
ENSG00000148730	0.373487	6.23801	13.7432	0.000874678	0.0158405	EIF4EBP2
ENSG00000177200	0.319647	6.98295	13.7444	0.000874302	0.0158405	CHD9
ENSG00000180340	0.727091	4.2498	13.743	0.000874767	0.0158405	FZD2
ENSG00000239665	0.440614	5.50827	13.7452	0.000874054	0.0158405	N/A
ENSG00000119630	-2.62146	2.97706	13.7021	0.000887757	0.0160616	PGF
ENSG00000136295	0.335058	6.77426	13.6892	0.000891894	0.0161223	TTYH3
ENSG00000129636	0.555721	4.92073	13.6799	0.000894925	0.0161629	ITFG1
ENSG00000108018	-3.7843	-0.168028	13.6682	0.000898701	0.0162101	SORCS1
ENSG00000175029	-0.350643	7.14401	13.6669	0.000899119	0.0162101	CTBP2
ENSG00000137070	2.62025	0.996555	13.6477	0.000905404	0.0162949	IL11RA
ENSG00000189056	-0.697588	5.15832	13.6493	0.000904882	0.0162949	RELN
ENSG00000165732	-0.332307	9.00929	13.637	0.000908914	0.0163438	DDX21
ENSG00000169432	0.853648	3.70553	13.6209	0.000914215	0.0164104	SCN9A
ENSG00000288859	0.468873	6.37253	13.6211	0.000914155	0.0164104	H2AC19
ENSG00000214425	0.641079	5.03985	13.604	0.000919813	0.0164965	LRRC37A4P
ENSG00000186432	-0.324337	7.32543	13.5998	0.000921231	0.0165075	KPNA4
ENSG00000173402	0.352392	6.3481	13.5899	0.000924544	0.0165334	DAG1
ENSG00000196689	1.35885	2.33281	13.5904	0.000924369	0.0165334	TRPV1
ENSG00000204389	-0.419955	6.19621	13.588	0.000925185	0.0165334	HSPA1A
ENSG00000284292	0.312853	6.71013	13.5858	0.000925891	0.0165334	N/A
ENSG00000119285	-0.33078	7.43747	13.5766	0.000928989	0.0165726	HEATR1
ENSG00000235027	0.39544	6.07181	13.5745	0.000929695	0.0165726	N/A
ENSG00000119392	0.788779	3.87618	13.5708	0.000930953	0.0165806	GLE1
ENSG00000136068	-0.348061	9.80134	13.5609	0.000934299	0.0166258	FLNB
ENSG00000164933	-0.354086	6.06922	13.5507	0.000937779	0.0166635	SLC25A32
ENSG00000279569	-0.36884	6.10187	13.5499	0.000938034	0.0166635	N/A
ENSG00000160712	-0.758464	4.53494	13.5425	0.000940541	0.0166936	IL6R
ENSG00000135723	0.698452	4.38651	13.5266	0.000946004	0.0167761	FHOD1
ENSG00000139289	-0.408831	7.37348	13.5085	0.000952247	0.0168722	PHLDA1
ENSG00000077150	-0.445899	5.95854	13.4976	0.000956003	0.0169242	NFKB2
ENSG00000135069	0.337227	8.14879	13.4905	0.00095849	0.0169536	PSAT1
ENSG00000113368	0.724353	4.81795	13.4833	0.000960986	0.0169686	LMNB1
ENSG00000197323	0.366833	6.24899	13.4856	0.000960198	0.0169686	TRIM33
ENSG00000074855	0.843192	3.49013	13.4656	0.000967201	0.0170355	ANO8
ENSG00000178404	0.462954	5.27311	13.4654	0.000967257	0.0170355	CEP295NL
ENSG00000188153	0.43045	5.90376	13.47	0.000965644	0.0170355	COL4A5
ENSG00000108064	-0.386244	5.66906	13.4512	0.000972265	0.017109	TFAM
ENSG00000115221	1.19662	2.92904	13.4395	0.000976413	0.0171527	ITGB6
ENSG00000166197	-0.341943	8.42493	13.4395	0.000976416	0.0171527	NOLC1
ENSG00000054598	-0.680948	4.66235	13.4256	0.00098135	0.01721	FOXC1
ENSG00000167747	-0.339698	6.02631	13.4273	0.00098076	0.01721	C19orf48
ENSG00000115307	-0.353537	6.22694	13.4206	0.000983158	0.017227	AUP1
ENSG00000184260	0.499337	5.70065	13.4126	0.00098603	0.0172627	H2AC20
ENSG00000076382	1.04494	3.82658	13.4098	0.000987025	0.0172654	SPAG5
ENSG00000100522	-0.488672	5.18996	13.3901	0.000994119	0.0173615	GNPNAT1
ENSG00000225606	1.12662	2.57803	13.3899	0.000994207	0.0173615	N/A
ENSG00000160299	0.375475	6.90596	13.3763	0.000999138	0.0174328	PCNT
ENSG00000123240	-0.363484	7.20715	13.3627	0.0010041	0.0174897	OPTN
ENSG00000163938	-0.342816	6.60449	13.3648	0.00100334	0.0174897	GNL3
ENSG00000034510	0.324104	9.19896	13.3577	0.00100595	0.0175071	TMSB10
ENSG00000234611	1.19352	3.98742	13.3472	0.00100979	0.0175591	OR2AT2P
ENSG00000212807	1.26537	2.58846	13.3283	0.00101677	0.0176655	OR2A42
ENSG00000008083	0.384096	5.90687	13.3214	0.00101933	0.0176951	JARID2
ENSG00000125347	-0.327811	7.02738	13.3191	0.00102019	0.0176951	IRF1
ENSG00000181938	-1.04233	2.98985	13.314	0.00102212	0.0177136	GINS3
ENSG00000067066	-0.368394	6.52877	13.3097	0.00102369	0.0177259	SP100
ENSG00000055609	0.338305	7.82543	13.3043	0.00102574	0.0177464	KMT2C
ENSG00000138134	0.917666	3.5061	13.2909	0.00103075	0.0178181	STAMBPL1
ENSG00000166295	0.515463	5.173	13.2855	0.00103281	0.0178387	ANAPC16
ENSG00000176407	-0.317312	6.68948	13.2605	0.00104226	0.0179868	KCMF1
ENSG00000137818	-0.331042	9.68551	13.2551	0.00104435	0.0180079	RPLP1
ENSG00000138036	0.884742	3.3233	13.249	0.00104665	0.0180324	DYNC2LI1
ENSG00000198830	0.375945	6.51248	13.238	0.00105087	0.0180899	HMGN2
ENSG00000119508	-1.56534	2.668	13.2317	0.00105331	0.0181168	NR4A3
ENSG00000132561	0.573207	5.01137	13.2293	0.00105423	0.0181175	MATN2
ENSG00000227908	-2.56628	0.94551	13.2263	0.00105541	0.0181225	IL6ST-DT
ENSG00000206195	-0.356345	6.16656	13.2216	0.0010572	0.0181381	DUXAP8
ENSG00000157110	0.406021	6.68028	13.2158	0.00105946	0.0181618	RBPMS
ENSG00000132170	0.319006	6.85229	13.2107	0.00106143	0.0181769	PPARG
ENSG00000136810	-0.56298	4.74508	13.209	0.00106211	0.0181769	TXN
ENSG00000096746	0.346352	6.96147	13.2028	0.00106451	0.0182029	HNRNPH3
ENSG00000180304	0.474568	5.16769	13.1953	0.00106743	0.0182376	OAZ2
ENSG00000123353	-0.741847	4.01496	13.1705	0.0010772	0.0183893	ORMDL2
ENSG00000172663	0.594999	4.42605	13.1634	0.00108	0.0184218	TMEM134
ENSG00000138698	-0.486042	5.09401	13.1604	0.00108117	0.0184264	RAP1GDS1
ENSG00000145022	0.91117	3.17143	13.1463	0.00108678	0.0184848	TCTA
ENSG00000178026	0.929418	3.15869	13.147	0.00108651	0.0184848	LRRC75B
ENSG00000204406	0.663271	4.66567	13.145	0.00108729	0.0184848	MBD5
ENSG00000148634	0.428757	5.8198	13.1392	0.0010896	0.0185089	HERC4
ENSG00000100139	-0.316789	6.59866	13.1347	0.00109141	0.0185112	MICALL1
ENSG00000186960	-2.15655	1.19099	13.1344	0.00109154	0.0185112	LINC01551
ENSG00000167460	-0.318254	8.32944	13.1175	0.00109831	0.0186085	TPM4
ENSG00000187535	0.561927	5.18874	13.1156	0.00109909	0.0186085	IFT140
ENSG00000128335	0.367356	6.37235	13.099	0.00110583	0.0187072	APOL2
ENSG00000135655	-0.374436	5.81582	13.0573	0.0011229	0.0189564	USP15
ENSG00000138448	-0.341974	8.49459	13.0605	0.00112156	0.0189564	ITGAV
ENSG00000288706	-0.497919	5.13746	13.0562	0.00112332	0.0189564	N/A
ENSG00000009780	1.02744	2.70728	13.0507	0.00112561	0.0189794	FAM76A
ENSG00000271984	0.925565	3.55458	13.0333	0.00113282	0.0190853	N/A
ENSG00000166949	-0.330484	7.9081	12.9968	0.00114817	0.0193282	SMAD3
ENSG00000235852	0.366693	6.72785	12.9909	0.00115065	0.019354	N/A
ENSG00000013563	0.759923	4.07621	12.9862	0.00115266	0.0193721	DNASE1L1
ENSG00000143390	0.400574	5.51373	12.9763	0.00115684	0.0194265	RFX5
ENSG00000100505	-0.75241	4.19018	12.9661	0.0011612	0.0194338	TRIM9
ENSG00000107833	-0.599751	4.86219	12.9621	0.00116295	0.0194338	NPM3
ENSG00000126457	-0.311647	6.91729	12.9686	0.00116014	0.0194338	PRMT1
ENSG00000132612	0.299299	6.56568	12.9634	0.00116235	0.0194338	VPS4A
ENSG00000277611	1.71464	1.81632	12.9729	0.00115832	0.0194338	N/A
ENSG00000282556	1.31785	2.151	12.964	0.00116214	0.0194338	N/A
ENSG00000008256	-0.336842	7.61919	12.9591	0.00116423	0.0194344	CYTH3
ENSG00000286742	-0.9292	3.38385	12.9576	0.00116487	0.0194344	N/A
ENSG00000089818	-0.73198	3.94874	12.9445	0.00117052	0.019497	NECAP1
ENSG00000092853	-0.602119	4.85367	12.9452	0.00117019	0.019497	CLSPN
ENSG00000130255	-0.338207	8.38075	12.9354	0.00117445	0.0195248	RPL36
ENSG00000204574	-0.349545	7.23522	12.9358	0.00117426	0.0195248	ABCF1
ENSG00000228434	0.869761	3.33942	12.934	0.00117504	0.0195248	N/A
ENSG00000267601	0.759463	4.16662	12.9313	0.00117623	0.0195288	N/A
ENSG00000033050	-0.30555	6.99159	12.9236	0.00117956	0.0195525	ABCF2
ENSG00000262943	3.70617	-0.0813012	12.9246	0.00117913	0.0195525	ALOX12P2
ENSG00000182774	-0.331965	9.72237	12.9146	0.0011835	0.0196021	RPS17
ENSG00000006712	0.410928	5.74768	12.9075	0.00118659	0.0196375	PAF1
ENSG00000135919	-0.503943	5.3516	12.8828	0.00119747	0.0198016	SERPINE2
ENSG00000153094	0.508269	5.2911	12.8615	0.00120693	0.019942	BCL2L11
ENSG00000104731	-0.352777	6.17363	12.8549	0.00120987	0.0199744	KLHDC4
ENSG00000067533	-0.349559	5.9766	12.8518	0.00121125	0.0199812	RRP15
ENSG00000226137	0.733681	4.08621	12.8495	0.00121227	0.0199821	BAIAP2-DT
ENSG00000112218	-1.54401	1.60739	12.8453	0.00121419	0.0199883	GPR63
ENSG00000167106	0.471063	5.06226	12.8444	0.00121459	0.0199883	FAM102A
ENSG00000111801	0.706895	4.14306	12.8273	0.00122229	0.020099	BTN3A3
ENSG00000249624	-0.440703	5.23504	12.8048	0.00123253	0.0202511	N/A
ENSG00000166173	-0.42357	5.49409	12.8015	0.001234	0.0202591	LARP6
ENSG00000108960	0.869419	3.60931	12.7936	0.00123762	0.0203023	MMD
ENSG00000172893	0.522291	4.91422	12.7869	0.00124071	0.0203367	DHCR7
ENSG00000121741	0.364459	7.11412	12.7634	0.00125154	0.0204979	ZMYM2
ENSG00000255236	2.44598	0.895991	12.7608	0.00125275	0.0205014	CHKA-DT
ENSG00000204256	-0.321292	7.69737	12.7565	0.00125475	0.0205179	BRD2
ENSG00000115255	1.14115	2.42111	12.7513	0.0012572	0.0205253	REEP6
ENSG00000160973	0.991691	2.75133	12.7534	0.00125622	0.0205253	FOXH1
ENSG00000278463	1.23593	3.95586	12.7401	0.00126242	0.0205942	H2AC4
ENSG00000279881	3.69658	0.676336	12.7154	0.00127404	0.0207672	N/A
ENSG00000260836	-0.329851	9.71427	12.7071	0.00127795	0.0208145	N/A
ENSG00000169692	0.772774	3.69957	12.7045	0.00127921	0.0208185	AGPAT2
ENSG00000142937	-0.344404	8.63511	12.7006	0.00128106	0.0208321	RPS8
ENSG00000135842	-0.326911	8.39136	12.6971	0.00128271	0.0208425	NIBAN1
ENSG00000188428	0.746457	3.80108	12.6826	0.00128965	0.0209388	BLOC1S5
ENSG00000134779	0.447277	5.5337	12.6758	0.00129294	0.0209756	TPGS2
ENSG00000198910	-0.679417	4.33339	12.6701	0.00129568	0.0210034	L1CAM
ENSG00000113140	-0.391482	9.37139	12.667	0.00129715	0.0210108	SPARC
ENSG00000113552	0.553146	4.80944	12.6489	0.00130593	0.0211364	GNPDA1
ENSG00000101986	0.661389	4.61505	12.6386	0.00131091	0.0212003	ABCD1
ENSG00000011052	-0.318569	8.1103	12.6299	0.0013152	0.0212477	NME1-NME2
ENSG00000037757	0.487263	5.95052	12.6271	0.00131656	0.0212477	MRI1
ENSG00000113916	0.74309	4.1142	12.6263	0.00131694	0.0212477	BCL6
ENSG00000064601	0.359693	6.54514	12.5983	0.00133076	0.021437	CTSA
ENSG00000111371	-0.309254	8.47978	12.5984	0.00133068	0.021437	SLC38A1
ENSG00000156983	-0.350511	6.32462	12.5929	0.00133339	0.0214626	BRPF1
ENSG00000187079	-0.343727	7.59941	12.5798	0.00133994	0.0215511	TEAD1
ENSG00000087206	0.396405	5.47999	12.559	0.00135039	0.0216515	UIMC1
ENSG00000136485	0.34602	7.69694	12.5599	0.00134994	0.0216515	DCAF7
ENSG00000138413	0.366452	6.51501	12.5593	0.00135023	0.0216515	IDH1
ENSG00000152977	0.62305	4.43493	12.5594	0.00135015	0.0216515	ZIC1
ENSG00000197912	0.378851	6.9636	12.54	0.00135996	0.0217879	SPG7
ENSG00000282057	-1.09839	3.5511	12.537	0.0013615	0.0217956	N/A
ENSG00000084092	0.649009	4.17963	12.5302	0.00136495	0.0218199	NOA1
ENSG00000163517	0.937817	3.42129	12.5298	0.00136513	0.0218199	HDAC11
ENSG00000130830	0.799057	3.61211	12.5035	0.00137862	0.0220182	MPP1
ENSG00000175662	0.733807	4.43935	12.4899	0.00138565	0.0220791	TOM1L2
ENSG00000178202	0.693932	4.2802	12.4938	0.00138363	0.0220791	POGLUT3
ENSG00000228649	-0.823111	3.24718	12.4918	0.00138468	0.0220791	SNHG26
ENSG00000232406	1.53503	1.74782	12.4872	0.00138706	0.0220845	EPB41L1-AS1
ENSG00000137802	0.498445	4.89105	12.4767	0.00139249	0.0221539	MAPKBP1
ENSG00000104147	2.45972	1.07191	12.4639	0.00139919	0.0222432	OIP5
ENSG00000243649	-0.44661	5.16877	12.4325	0.00141568	0.0224881	CFB
ENSG00000132661	-0.803089	3.56635	12.4271	0.00141854	0.022516	NXT1
ENSG00000101782	-0.379448	6.05071	12.4147	0.00142518	0.0225866	RIOK3
ENSG00000240476	-1.80201	1.40484	12.4167	0.00142411	0.0225866	LINC00973
ENSG00000169714	-0.313277	8.42791	12.4086	0.00142843	0.0226207	CNBP
ENSG00000124275	-0.368407	5.89951	12.3914	0.00143767	0.0227431	MTRR
ENSG00000148468	-0.574284	4.77032	12.3901	0.00143837	0.0227431	FAM171A1
ENSG00000173930	0.915422	3.57981	12.3823	0.00144259	0.0227922	SLCO4C1
ENSG00000095752	-1.38882	2.6299	12.3605	0.00145439	0.0229083	IL11
ENSG00000167608	-1.57879	2.27622	12.3634	0.0014528	0.0229083	TMC4
ENSG00000250644	0.327662	8.46897	12.3619	0.00145366	0.0229083	N/A
ENSG00000289007	2.15743	1.27477	12.364	0.00145249	0.0229083	N/A
ENSG00000123975	0.899717	3.42067	12.3531	0.00145846	0.0229549	CKS2
ENSG00000233783	1.18966	2.60463	12.3182	0.00147767	0.0232394	N/A
ENSG00000165121	-1.06047	2.39853	12.2982	0.00148879	0.0233965	N/A
ENSG00000285410	-1.02201	2.55133	12.2958	0.00149014	0.0233998	GABPB1-IT1
ENSG00000198133	-1.87545	1.00728	12.2757	0.00150145	0.0235593	TMEM229B
ENSG00000109819	-0.941444	3.66233	12.2676	0.00150602	0.023613	PPARGC1A
ENSG00000238045	0.475731	5.15171	12.2557	0.00151279	0.0237011	N/A
ENSG00000143162	0.441888	5.28242	12.2439	0.00151951	0.0237883	CREG1
ENSG00000087589	2.02301	1.61196	12.2798	0.00152932	0.0239237	CASS4
ENSG00000156709	0.397298	5.71406	12.2182	0.0015343	0.0239689	AIFM1
ENSG00000197442	0.794186	3.8211	12.2177	0.00153454	0.0239689	MAP3K5
ENSG00000051108	-0.375673	6.02971	12.2127	0.00153748	0.0239965	HERPUD1
ENSG00000111670	0.469994	5.26612	12.1995	0.0015451	0.0240133	GNPTAB
ENSG00000115840	0.723391	4.04529	12.1995	0.00154512	0.0240133	SLC25A12
ENSG00000117399	0.8412	3.98666	12.1935	0.0015486	0.0240133	CDC20
ENSG00000159228	0.603582	4.70575	12.1979	0.00154602	0.0240133	CBR1
ENSG00000162885	-0.363375	5.77332	12.1927	0.00154906	0.0240133	B3GALNT2
ENSG00000162931	1.0706	2.4726	12.1976	0.00154624	0.0240133	TRIM17
ENSG00000183778	1.36308	2.79343	12.2037	0.00154269	0.0240133	B3GALT5
ENSG00000267100	-1.42834	2.37016	12.2038	0.00154262	0.0240133	ILF3-DT
ENSG00000275221	1.54661	2.00075	12.193	0.00154891	0.0240133	H2AC15
ENSG00000040341	0.517734	4.7271	12.1889	0.00155133	0.0240304	STAU2
ENSG00000142687	0.303073	6.56363	12.169	0.001563	0.024193	KIAA0319L
ENSG00000181789	0.312122	7.14497	12.1638	0.00156607	0.0242223	COPG1
ENSG00000162704	0.386498	5.57795	12.1531	0.00157241	0.0243019	ARPC5
ENSG00000284503	0.380892	6.52882	12.1511	0.00157358	0.0243019	MIR3652
ENSG00000137486	0.36208	6.20268	12.1262	0.00158843	0.0245128	ARRB1
ENSG00000136942	-0.353086	8.38367	12.1232	0.00159022	0.0245152	RPL35
ENSG00000137834	0.685414	4.12953	12.122	0.00159097	0.0245152	SMAD6
ENSG00000164889	0.307324	7.83915	12.1057	0.00160076	0.0246476	SLC4A2
ENSG00000258666	-0.541174	4.84291	12.1037	0.00160201	0.0246484	N/A
ENSG00000237298	-1.82985	2.10273	12.0916	0.00160933	0.0247361	TTN-AS1
ENSG00000286215	-1.48433	1.9504	12.0903	0.00161011	0.0247361	N/A
ENSG00000212124	2.31953	0.852791	12.0864	0.00161251	0.0247544	TAS2R19
ENSG00000130402	0.31523	8.85871	12.0818	0.00161532	0.024779	ACTN4
ENSG00000207005	-1.51999	9.79176	12.0757	0.00161901	0.0248171	RNU1-2
ENSG00000021574	0.533784	4.73007	12.0696	0.00162273	0.0248187	SPAST
ENSG00000100813	0.303604	7.14229	12.0712	0.00162176	0.0248187	ACIN1
ENSG00000162614	0.829008	3.39117	12.0708	0.00162204	0.0248187	NEXN
ENSG00000154305	0.321263	7.05583	12.0537	0.00163254	0.0249469	MIA3
ENSG00000183741	-0.36058	6.04722	12.0521	0.00163354	0.0249469	CBX6
ENSG00000119943	0.994673	2.88945	12.0444	0.00163829	0.0250009	PYROXD2
ENSG00000257221	2.23395	0.798581	12.0361	0.00164346	0.0250612	N/A
ENSG00000204388	-0.402821	6.03871	12.0279	0.00164855	0.0251203	HSPA1B
ENSG00000242358	2.67424	0.22386	12.0236	0.00165123	0.0251425	RPS21P4
ENSG00000115425	0.673107	4.27655	12.0198	0.00165361	0.0251601	PECR
ENSG00000167674	0.41079	5.42426	11.9874	0.00167405	0.0254522	HDGFL2
ENSG00000198755	-0.304701	8.051	11.9839	0.00167629	0.0254675	RPL10A
ENSG00000132906	0.91861	2.92876	11.9818	0.00167763	0.0254691	CASP9
ENSG00000230590	0.339276	7.64247	11.9779	0.00168012	0.025488	FTX
ENSG00000177374	0.881725	3.3154	11.9723	0.00168366	0.0255229	HIC1
ENSG00000168769	0.473029	5.21504	11.9676	0.00168669	0.02555	TET2
ENSG00000267633	0.826489	4.40785	11.9633	0.00168943	0.0255727	N/A
ENSG00000137841	0.80142	3.50006	11.9589	0.00169224	0.0255964	PLCB2
ENSG00000107104	0.377768	6.147	11.9523	0.00169647	0.0256415	KANK1
ENSG00000266028	0.439344	5.78954	11.9399	0.00170448	0.0257437	SRGAP2
ENSG00000182253	0.551692	4.82351	11.916	0.00172003	0.0259594	SYNM
ENSG00000173227	1.35697	1.99736	11.9121	0.00172256	0.0259786	SYT12
ENSG00000009694	1.01964	2.74131	11.8921	0.00173571	0.0261426	TENM1
ENSG00000120063	-0.310505	7.00714	11.8917	0.00173597	0.0261426	GNA13
ENSG00000124784	-0.49651	4.88906	11.8803	0.00174352	0.026237	RIOK1
ENSG00000264558	-0.418627	5.58028	11.8773	0.00174548	0.0262473	N/A
ENSG00000041357	-0.303274	6.77109	11.8655	0.00175337	0.0262773	PSMA4
ENSG00000102362	0.946343	3.69224	11.8683	0.00175147	0.0262773	SYTL4
ENSG00000125503	-0.342133	6.23104	11.8674	0.00175208	0.0262773	PPP1R12C
ENSG00000173801	0.406668	5.51143	11.8647	0.00175386	0.0262773	JUP
ENSG00000288894	0.324144	6.75458	11.8687	0.00175123	0.0262773	N/A
ENSG00000099308	0.542694	4.8661	11.8615	0.00175606	0.026291	MAST3
ENSG00000136732	-0.530504	4.63793	11.8521	0.00176229	0.0263652	GYPC
ENSG00000136504	0.479891	5.25462	11.8395	0.00177081	0.0264734	KAT7
ENSG00000204371	0.447205	5.22857	11.8355	0.00177347	0.0264938	EHMT2
ENSG00000032742	0.575302	4.42956	11.83	0.00177719	0.0265109	IFT88
ENSG00000185046	1.23758	2.42646	11.8307	0.00177672	0.0265109	ANKS1B
ENSG00000140553	0.371516	6.04855	11.8256	0.00178017	0.0265238	UNC45A
ENSG00000188372	-0.823433	3.86121	11.8249	0.00178063	0.0265238	ZP3
ENSG00000077235	0.350324	7.22959	11.8217	0.00178286	0.0265378	GTF3C1
ENSG00000147274	0.345238	7.37456	11.8134	0.00178845	0.0266017	RBMX
ENSG00000196139	0.588793	4.57609	11.8106	0.00179037	0.026611	AKR1C3
ENSG00000108395	-0.305431	7.10935	11.8013	0.00179673	0.026667	TRIM37
ENSG00000145386	0.950996	3.55931	11.8023	0.00179606	0.026667	CCNA2
ENSG00000269893	-0.349208	5.98638	11.798	0.00179903	0.0266819	SNHG8
ENSG00000126945	0.363893	6.00197	11.7886	0.00180544	0.0267578	HNRNPH2
ENSG00000111653	0.789265	3.55665	11.7865	0.00180692	0.0267603	ING4
ENSG00000173715	0.538825	4.57908	11.7791	0.00181203	0.0268167	C11orf80
ENSG00000137942	0.48106	5.38465	11.7751	0.00181476	0.0268378	FNBP1L
ENSG00000141258	0.512964	5.43762	11.772	0.00181696	0.0268449	SGSM2
ENSG00000167113	0.705606	4.01104	11.7707	0.00181785	0.0268449	COQ4
ENSG00000110195	-0.675893	4.28172	11.7667	0.00182064	0.0268668	FOLR1
ENSG00000135709	1.18039	2.55735	11.7541	0.00182938	0.0269765	KIAA0513
ENSG00000265303	1.42734	1.8347	11.7448	0.00183586	0.0270526	N/A
ENSG00000256632	-0.625705	4.29853	11.7283	0.00184751	0.0271854	N/A
ENSG00000276410	1.14781	3.50566	12.1198	0.00184719	0.0271854	H2BC3
ENSG00000125457	0.508056	4.90261	11.7241	0.00185049	0.0272097	MIF4GD
ENSG00000162836	0.764463	3.83128	11.7142	0.00185747	0.0272929	ACP6
ENSG00000161714	0.336086	5.99082	11.7025	0.00186577	0.0273952	PLCD3
ENSG00000121578	0.454654	5.18704	11.6971	0.00186961	0.0274321	B4GALT4
ENSG00000185567	0.295733	7.06142	11.6937	0.00187205	0.0274483	AHNAK2
ENSG00000147548	-0.335937	6.57526	11.6879	0.00187623	0.0274899	NSD3
ENSG00000183048	0.860897	3.47106	11.6795	0.00188229	0.0275591	SLC25A10
ENSG00000266412	0.294461	6.85501	11.6725	0.00188729	0.0276128	NCOA4
ENSG00000138375	0.526936	4.92222	11.6668	0.00189146	0.027654	SMARCAL1
ENSG00000158352	0.407678	5.63452	11.6602	0.00189625	0.0277043	SHROOM4
ENSG00000139880	1.1754	3.11909	11.6579	0.00189788	0.0277085	CDH24
ENSG00000152076	2.61198	0.46409	11.6398	0.00191107	0.0278197	CCDC74B
ENSG00000163754	0.400178	5.31518	11.6417	0.00190969	0.0278197	GYG1
ENSG00000163930	0.373317	5.70153	11.6425	0.00190913	0.0278197	BAP1
ENSG00000176153	2.2105	0.83675	11.6411	0.00191015	0.0278197	GPX2
ENSG00000228063	1.40193	1.91004	11.6382	0.00191226	0.0278197	LYPLAL1-DT
ENSG00000180739	2.54557	0.649953	11.6261	0.00192113	0.027929	S1PR5
ENSG00000133657	-0.334943	7.431	11.6151	0.00192926	0.0280274	ATP13A3
ENSG00000116017	0.73565	3.76308	11.6119	0.00193162	0.0280419	ARID3A
ENSG00000116106	0.844316	4.01847	11.6039	0.00193755	0.0281081	EPHA4
ENSG00000162735	0.42533	5.36565	11.6008	0.00193982	0.0281212	PEX19
ENSG00000198721	0.60318	4.53277	11.5969	0.00194274	0.0281437	ECI2
ENSG00000198728	0.334633	6.10208	11.5921	0.00194631	0.0281757	LDB1
ENSG00000124177	0.367661	6.01065	11.5758	0.00195851	0.0283323	CHD6
ENSG00000270800	-0.306623	8.86141	11.572	0.00196138	0.0283539	RPS10-NUDT3
ENSG00000129654	-2.47377	0.950059	11.5525	0.00197616	0.0285474	FOXJ1
ENSG00000074603	0.384269	5.63331	11.5404	0.00198535	0.0286142	DPP8
ENSG00000113272	0.613508	4.20355	11.5392	0.00198627	0.0286142	THG1L
ENSG00000243678	-0.311591	7.73015	11.5411	0.00198478	0.0286142	NME2
ENSG00000270069	-0.75863	4.26269	11.5391	0.00198635	0.0286142	MIR222HG
ENSG00000154229	-0.306916	6.94408	11.524	0.00199786	0.02876	PRKCA
ENSG00000145425	-0.316916	8.63254	11.5192	0.00200154	0.0287927	RPS3A
ENSG00000070081	0.646506	4.09339	11.5077	0.00201041	0.0288765	NUCB2
ENSG00000177311	0.47441	5.38081	11.5062	0.00201157	0.0288765	ZBTB38
ENSG00000189223	0.373137	7.05797	11.5078	0.00201038	0.0288765	PAX8-AS1
ENSG00000175182	0.891914	3.22051	11.4985	0.00201759	0.0289428	FAM131A
ENSG00000145901	-0.305945	8.12396	11.4923	0.00202241	0.0289916	TNIP1
ENSG00000198805	-0.570644	4.45877	11.4825	0.00202999	0.02908	PNP
ENSG00000279605	-0.304824	8.22609	11.4783	0.00203328	0.0291069	N/A
ENSG00000197948	0.515389	4.9946	11.4759	0.00203517	0.0291137	FCHSD1
ENSG00000110958	-0.286239	7.62846	11.4696	0.00204012	0.0291321	PTGES3
ENSG00000143198	0.482628	4.9655	11.4689	0.0020407	0.0291321	MGST3
ENSG00000167721	-0.329426	6.2895	11.4715	0.00203859	0.0291321	TSR1
ENSG00000143401	0.538996	5.1863	11.466	0.00204297	0.0291442	ANP32E
ENSG00000279207	0.89929	2.87756	11.4557	0.00205108	0.0292397	N/A
ENSG00000227706	1.02119	2.51967	11.4471	0.00205791	0.0293166	N/A
ENSG00000051382	0.424776	5.43951	11.4357	0.00206693	0.0293436	PIK3CB
ENSG00000249141	-0.55858	5.0985	11.4384	0.00206477	0.0293436	N/A
ENSG00000254154	0.825048	3.5822	11.4366	0.00206619	0.0293436	CRYZL2P-SEC16B
ENSG00000276850	-0.983311	2.6334	11.4398	0.00206363	0.0293436	N/A
ENSG00000285982	-0.332571	5.91866	11.4381	0.00206502	0.0293436	N/A
ENSG00000005020	0.593418	4.59522	11.4058	0.00209089	0.0295816	SKAP2
ENSG00000143322	-0.310245	7.32867	11.4069	0.00209001	0.0295816	ABL2
ENSG00000152404	0.705546	3.95617	11.4105	0.0020871	0.0295816	CWF19L2
ENSG00000163755	0.461385	5.27886	11.4115	0.00208631	0.0295816	HPS3
ENSG00000181481	0.645593	4.13989	11.4072	0.00208978	0.0295816	RNF135
ENSG00000184117	0.506034	5.06307	11.4016	0.00209425	0.0296088	NIPSNAP1
ENSG00000105866	0.760788	3.95891	11.3993	0.00209617	0.0296157	SP4
ENSG00000161526	-0.310108	6.35552	11.3932	0.00210109	0.0296647	SAP30BP
ENSG00000164934	-0.330017	6.43203	11.3865	0.00210654	0.0297213	DCAF13
ENSG00000112514	0.469726	5.1561	11.3815	0.00211061	0.0297464	CUTA
ENSG00000160113	0.461665	5.79766	11.3807	0.00211121	0.0297464	NR2F6
ENSG00000288674	0.329161	6.10635	11.3748	0.00211607	0.0297945	N/A
ENSG00000176809	0.650338	3.99516	11.3727	0.00211779	0.0297983	LRRC37A3
ENSG00000067704	0.314815	7.17504	11.369	0.00212076	0.0298197	IARS2
ENSG00000163683	0.63783	4.18707	11.3488	0.00213737	0.0300327	SMIM14
ENSG00000183258	0.40894	5.89623	11.3427	0.00214246	0.0300836	DDX41
ENSG00000095321	0.562973	4.61054	11.3387	0.00214574	0.0301091	CRAT
ENSG00000168300	0.482614	5.38798	11.3319	0.00215141	0.0301682	PCMTD1
ENSG00000259661	1.02137	2.36208	11.3233	0.00215854	0.0302475	N/A
ENSG00000131473	0.306592	8.6806	11.3133	0.00216695	0.0303241	ACLY
ENSG00000143376	0.309905	6.38326	11.3145	0.00216591	0.0303241	SNX27
ENSG00000116668	0.774534	3.31522	11.3102	0.00216955	0.0303397	SWT1
ENSG00000285815	0.869893	3.04752	11.3058	0.00217325	0.0303709	GET1-SH3BGR
ENSG00000116191	0.391898	6.16834	11.3028	0.0021757	0.0303844	RALGPS2
ENSG00000135476	1.03742	3.11973	11.2961	0.00218136	0.0304429	ESPL1
ENSG00000100201	0.30165	8.24397	11.294	0.00218312	0.0304468	DDX17
ENSG00000004455	-0.307458	7.22373	11.2882	0.00218804	0.0304947	AK2
ENSG00000131467	-0.269204	6.97169	11.283	0.0021925	0.0305361	PSME3
ENSG00000057935	0.554373	4.63451	11.2798	0.00219518	0.0305528	MTA3
ENSG00000076641	-2.23785	1.67877	11.2646	0.00220811	0.030712	PAG1
ENSG00000107779	0.490496	5.17208	11.259	0.00221294	0.0307489	BMPR1A
ENSG00000123485	0.996123	3.69376	11.2563	0.00221525	0.0307489	HJURP
ENSG00000174231	0.308291	7.94522	11.2566	0.00221502	0.0307489	PRPF8
ENSG00000169242	-0.529485	4.93679	11.2481	0.00222229	0.0308259	EFNA1
ENSG00000125089	-0.794639	3.69206	11.2462	0.00222395	0.030828	SH3TC1
ENSG00000279765	-0.302633	6.77631	11.2411	0.00222835	0.0308682	N/A
ENSG00000121864	-0.488962	4.80613	11.2331	0.00223523	0.0309427	ZNF639
ENSG00000276168	-0.364537	14.4329	11.2159	0.00225017	0.0311287	RN7SL1
ENSG00000129003	0.320874	7.80183	11.2089	0.00225634	0.031193	VPS13C
ENSG00000236830	1.16742	2.34788	11.2071	0.00225788	0.0311933	CBR3-AS1
ENSG00000173905	0.318374	6.13028	11.2034	0.00226118	0.0312179	GOLIM4
ENSG00000124201	-0.301892	7.64194	11.1947	0.00226877	0.0313017	ZNFX1
ENSG00000148843	-0.272127	6.79234	11.1792	0.00228252	0.0314704	PDCD11
ENSG00000136854	0.977498	3.27958	11.1712	0.00228958	0.0315254	STXBP1
ENSG00000234546	1.34498	1.96302	11.1715	0.00228934	0.0315254	LNCTAM34A
ENSG00000106330	1.63949	1.63318	11.1621	0.00229766	0.0315973	MOSPD3
ENSG00000171425	0.764017	4.35133	11.1619	0.00229788	0.0315973	ZNF581
ENSG00000139278	-0.360496	5.55312	11.1594	0.0023001	0.0316067	GLIPR1
ENSG00000105976	0.338764	7.31445	11.1469	0.00231127	0.0317278	MET
ENSG00000110046	0.420219	5.20817	11.1444	0.00231355	0.0317278	ATG2A
ENSG00000127418	0.430989	6.08355	11.1363	0.00232088	0.0317278	FGFRL1
ENSG00000131469	-0.303231	8.76406	11.1359	0.00232124	0.0317278	RPL27
ENSG00000141696	0.520656	4.678	11.1372	0.00232008	0.0317278	P3H4
ENSG00000161204	0.419231	5.17029	11.1417	0.00231601	0.0317278	ABCF3
ENSG00000186638	-1.11421	2.73841	11.1434	0.00231443	0.0317278	KIF24
ENSG00000258749	-1.07392	2.59303	11.1375	0.00231976	0.0317278	N/A
ENSG00000115758	-0.357965	5.89958	11.1293	0.0023272	0.0317881	ODC1
ENSG00000116717	-0.354031	5.84011	11.1265	0.00232972	0.0318014	GADD45A
ENSG00000157368	-2.24165	3.72427	11.1216	0.00233417	0.031841	IL34
ENSG00000039319	0.444859	4.95945	11.1199	0.00233573	0.0318411	ZFYVE16
ENSG00000149115	0.303698	6.9814	11.1165	0.00233878	0.0318616	TNKS1BP1
ENSG00000125970	-0.282849	6.96984	11.1134	0.00234163	0.0318793	RALY
ENSG00000185591	0.296871	6.71759	11.1089	0.00234569	0.0319021	SP1
ENSG00000198911	0.384333	5.75756	11.1081	0.00234641	0.0319021	SREBF2
ENSG00000185650	-0.313611	8.45892	11.0971	0.00235652	0.0320185	ZFP36L1
ENSG00000198408	0.318795	7.10629	11.0923	0.00236094	0.0320573	OGA
ENSG00000140326	0.59229	4.34311	11.087	0.00236577	0.0321017	CDAN1
ENSG00000171302	-0.302629	6.30379	11.0852	0.00236744	0.0321032	CANT1
ENSG00000117614	0.333601	6.19457	11.0833	0.00236922	0.0321063	SYF2
ENSG00000226221	-0.427213	5.24501	11.0763	0.00237564	0.0321508	RPL26P19
ENSG00000233429	-0.828494	3.28184	11.0777	0.0023744	0.0321508	HOTAIRM1
ENSG00000183098	-0.391479	5.67788	11.0658	0.00238539	0.0322616	GPC6
ENSG00000104221	0.838284	3.70893	11.0635	0.00238759	0.0322701	BRF2
ENSG00000074416	-0.341771	6.30209	11.0538	0.00239659	0.0323705	MGLL
ENSG00000140451	3.44716	0.417465	11.0517	0.00239856	0.0323758	PIF1
ENSG00000255582	-2.08497	0.629421	11.0459	0.00240402	0.0324282	OR10G2
ENSG00000025434	0.696961	4.43917	11.0383	0.00241114	0.0325029	NR1H3
ENSG00000104783	1.0079	2.48849	11.0361	0.00241315	0.0325088	KCNN4
ENSG00000173852	0.485387	5.19239	11.0343	0.00241489	0.0325109	DPY19L1
ENSG00000101104	0.309506	6.82072	11.0273	0.00242148	0.032519	PABPC1L
ENSG00000109113	0.370793	5.82997	11.0312	0.0024178	0.032519	RAB34
ENSG00000148842	-0.270359	6.72138	11.0293	0.00241955	0.032519	CNNM2
ENSG00000167526	-0.28783	9.96765	11.0269	0.00242182	0.032519	RPL13
ENSG00000197991	0.808653	3.45259	11.0225	0.00242605	0.0325528	N/A
ENSG00000225733	0.337749	5.78864	11.0209	0.0024275	0.0325528	FGD5-AS1
ENSG00000248445	1.22056	2.67408	11.0184	0.00242992	0.0325641	SEMA6A-AS1
ENSG00000188636	-0.590476	4.44953	11.0124	0.00243564	0.0326195	RTL6
ENSG00000149136	-0.299226	7.90795	11.0089	0.00243891	0.032642	SSRP1
ENSG00000267650	-4.62237	-0.215493	11.0072	0.00244056	0.0326429	N/A
ENSG00000283959	1.71906	1.00348	10.9891	0.00245787	0.0328531	N/A
ENSG00000011243	0.331933	5.93788	10.9823	0.0024644	0.0329087	AKAP8L
ENSG00000161800	0.747515	3.7642	10.9814	0.00246523	0.0329087	RACGAP1
ENSG00000109881	0.882517	3.34449	10.969	0.00247727	0.0330133	CCDC34
ENSG00000116001	0.448276	5.053	10.9699	0.00247636	0.0330133	TIA1
ENSG00000256950	0.502263	4.69251	10.9683	0.00247788	0.0330133	N/A
ENSG00000171863	-0.319576	7.92332	10.958	0.0024879	0.0331107	RPS7
ENSG00000177600	-0.301356	9.5969	10.9575	0.00248842	0.0331107	RPLP2
ENSG00000105877	0.644366	4.81469	10.9349	0.00251045	0.0333823	DNAH11
ENSG00000173064	0.299916	6.57079	10.932	0.00251335	0.0333993	HECTD4
ENSG00000163785	-0.364706	5.59913	10.9278	0.0025175	0.0334328	RYK
ENSG00000170385	-0.293172	6.61958	10.914	0.00253113	0.0335921	SLC30A1
ENSG00000143622	0.453875	5.37451	10.9105	0.00253454	0.0336054	RIT1
ENSG00000183628	1.80513	1.14912	10.9097	0.00253539	0.0336054	DGCR6
ENSG00000107537	0.751046	3.76676	10.9027	0.00254228	0.033675	PHYH
ENSG00000267023	0.391895	5.27664	10.8997	0.00254534	0.0336938	LRRC37A16P
ENSG00000177595	1.0107	2.90797	10.8951	0.00254992	0.0337328	PIDD1
ENSG00000082175	0.835504	3.07576	10.8866	0.00255844	0.0337424	PGR
ENSG00000128591	0.307598	7.13169	10.889	0.00255597	0.0337424	FLNC
ENSG00000149716	-0.389826	5.46191	10.8861	0.00255885	0.0337424	LTO1
ENSG00000158315	1.56609	1.52514	10.8887	0.0025563	0.0337424	RHBDL2
ENSG00000253710	-0.36579	5.85484	10.8863	0.00255869	0.0337424	ALG11
ENSG00000151376	-0.394992	5.56792	10.8787	0.00256633	0.0338193	ME3
ENSG00000131470	-0.698473	3.76218	10.8731	0.00257192	0.0338712	PSMC3IP
ENSG00000143228	1.30007	2.8699	10.8708	0.0025743	0.0338809	NUF2
ENSG00000254166	-0.65994	3.97154	10.8683	0.00257681	0.0338922	CASC19
ENSG00000134905	0.469683	5.08564	10.8598	0.00258541	0.0339837	CARS2
ENSG00000155366	-0.320667	7.094	10.8536	0.00259166	0.0340296	RHOC
ENSG00000173575	-0.298114	8.26975	10.8531	0.00259221	0.0340296	CHD2
ENSG00000144959	-0.509995	4.75481	10.8491	0.00259632	0.0340401	NCEH1
ENSG00000188493	0.473729	5.08009	10.8492	0.00259618	0.0340401	C19orf54
ENSG00000116649	-0.477937	5.20056	10.8459	0.00259955	0.0340607	SRM
ENSG00000141519	1.08253	2.46631	10.8426	0.0026029	0.0340787	CCDC40
ENSG00000180210	-1.83403	1.87575	10.8413	0.00260424	0.0340787	F2
ENSG00000169258	-0.686915	3.76094	10.8344	0.00261131	0.0341496	GPRIN1
ENSG00000156970	0.956635	3.86441	10.8273	0.00261852	0.0342004	BUB1B
ENSG00000228049	0.852788	3.39658	10.8278	0.00261801	0.0342004	POLR2J2
ENSG00000168781	0.632875	4.18844	10.8227	0.00262329	0.0342409	PPIP5K1
ENSG00000144802	0.336165	7.26621	10.8145	0.00263176	0.0342862	NFKBIZ
ENSG00000180881	1.51175	1.49351	10.8151	0.00263119	0.0342862	CAPS2
ENSG00000204054	0.485878	5.43623	10.8171	0.00262912	0.0342862	LINC00963
ENSG00000085185	0.659837	4.71909	10.8093	0.00263719	0.0343352	BCORL1
ENSG00000154545	0.657284	4.39426	10.8058	0.00264075	0.0343381	MAGED4
ENSG00000280800	-0.913155	10.1798	10.806	0.00264059	0.0343381	N/A
ENSG00000122694	-0.867578	3.05466	10.7992	0.00264766	0.0344062	GLIPR2
ENSG00000104427	0.616562	4.22994	10.7957	0.00265128	0.0344315	ZC2HC1A
ENSG00000092531	0.376851	5.69237	10.793	0.00265412	0.0344467	SNAP23
ENSG00000258777	-0.385052	6.04233	10.7836	0.00266394	0.0345523	HIF1A-AS1
ENSG00000134313	0.289447	6.46017	10.7759	0.00267199	0.0346349	KIDINS220
ENSG00000126860	1.14665	2.338	10.7638	0.00268473	0.0347777	EVI2A
ENSG00000132840	0.492795	4.90311	10.7622	0.0026864	0.0347777	BHMT2
ENSG00000067057	-0.307689	7.69174	10.7524	0.00269678	0.0348749	PFKP
ENSG00000214517	0.317043	8.22106	10.7519	0.00269729	0.0348749	PPME1
ENSG00000153406	0.401097	5.66658	10.7427	0.00270707	0.0349794	NMRAL1
ENSG00000072310	0.305644	6.14521	10.7343	0.00271604	0.0350658	SREBF1
ENSG00000174373	0.438688	5.15942	10.7333	0.00271717	0.0350658	RALGAPA1
ENSG00000139910	1.18076	1.91657	10.7306	0.00271999	0.0350802	NOVA1
ENSG00000205593	1.44937	1.66073	10.725	0.00272604	0.0351362	DENND6B
ENSG00000161682	0.837605	2.90914	10.715	0.00273672	0.0352518	FAM171A2
ENSG00000215241	-1.03736	2.4117	10.7118	0.00274027	0.0352754	LINC02449
ENSG00000177614	-0.84985	2.79525	10.7058	0.00274668	0.0353137	PGBD5
ENSG00000278996	-1.05476	3.86787	10.7071	0.00274525	0.0353137	N/A
ENSG00000185684	0.475759	5.37482	10.7018	0.00275099	0.035325	EP400P1
ENSG00000263327	1.14491	2.22882	10.7024	0.00275038	0.035325	TAPT1-AS1
ENSG00000123191	0.932392	2.71946	10.6914	0.00276231	0.0354041	ATP7B
ENSG00000197728	-0.295436	6.59135	10.6937	0.00275981	0.0354041	RPS26
ENSG00000223799	-0.855435	2.93025	10.6926	0.002761	0.0354041	IL10RB-DT
[truncated: 275 more rows]

## Sheet: KD72-0vsScr72-0
	logFC	logCPM	F	PValue	FDR	gene_name
[truncated: 2,408 more rows]

[truncated: 12 more sheets: Scr24vs0, Scr48vs0, Scr48vs24, Scr72vs0, Scr72vs24, Scr72vs48, KD24vs0, KD48vs0, KD48vs24, KD72vs0, KD72vs24, KD72vs48]
