# Supplementary material for: Essential function of the integrator complex in Kaposi’s sarcoma-associated herpesvirus lytic replication
Source: J Virol. 2025 Aug 13;99(9):e00266-25. doi: 10.1128/jvi.00266-25 (PMC12455965; doi:10.1128/jvi.00266-25)
Supplement: Table S2 — KSHV array primers. [file jvi.00266-25-s0008.xlsx]

## Sheet: Sup Table 2 KSHV array primers
Sup Table 2 KSHV array primers
K1 F	TGTTACCGTTTGGCATCTACC
K1 R	ACATAGACGATTTGACAGGCG
ORF4 F	TACTGAATGGGACCCACCAC
ORF4 R	AGCTGCTGTATGGGTGTCTT
ORF6 F	TACAAGTCACTGCTGACGGT
ORF6 R	ACCCTTGAAGTTGGTCCACA
ORF7 F	TCTGTCCTGGAAATCTCAAACC
ORF7 R	GACGCGCCTTTTATGCATG
ORF8 F	ACAGTTCCAACCTATTCACCG
ORF8 R	GCGTAGTCCTTATACACCAGAG
ORF9 F	ATCAAGGTTACCTGCAACGC
ORF9 R	GCCTGAGATCTCTCCAGCAT
ORF10 F	GACTGCGCCTTTGTCATCAT
ORF10 R	TGTCCCGTTGMTGGTCAGA
ORF11 F	GTCACAGCCATCGTGTCAAA
ORF11 R	CCTTGGGTGCGATGATGAAG
K2 F	CGGTTCACTGCTGGTATCTG
K2 R	CAGTATCGTTGATGGCTGGT
ORF2 F	AAGTCGCACGTTAGAAACCC
ORF2 R	CCGATGACCCAAACCTTGTC
K3 F	GCGGGTTGAAGTGTTTCCAT
K3 R	CTCCTCGTCCTGGTTATCCC
ORF70 F	ACGCGGATGCTGACTATACA
ORF70 R	CAGCTGACAGGAAAGCTCAC
K4 F	TGTGTGCCGACAAATCGAAA
K4 R	AGCGAGCAGTGACTGGTAAT
K4.1 F	GATATGCGGGTGGTACTGGA
K4.1 R	ATCTCCGTGTGCTTCTCCAT
K4.2 F	GGGTCCTGTTCTGGGATAGC
K4.2 R	ATTTCGTTAGACGCGGGTTC
K5 F	AAACACGGCCTGTCAAATGT
K5 R	GTTAGGATGACCAGGAGCGT
K6 F	TCGTGTCGTACACGCCTAAT
K6 R	ATCAGCTGCCTAACCCAGTT
K7 F	CTTCTTGCCGCTTCTGGTTT
K7 R	TTTGTTCTGCGGGCTTATGG
ORF16 F	GCCCTGGCTATACTGACCTT
ORF16 R	AAACGGCCAAAGCAAAGTCT
ORF17 F	CCCTGGAGACCTTAATGGCA
ORF17 R	TGGCTGGCCTTTAAATACGC
ORF17.5 F	CACCGACCATCACCTACCTT
ORF17.5 R	AGCTGTGGCGAGTAATACCA
ORF18 F	ATGGGCGTGTCAAGTGAGAT
ORF18 R	CGTTCAAGTGCATCCAGAGG
ORF19 F	CCGTGTCCTTCATCTTCCCT
ORF19 R	AATGGTCCGGGTTGTTTGTG
ORF20 F	TTGCCGACTGCGTAATTCTG
ORF20 R	TGGATCGAGTCGGAGAGTTG
ORF21 F	ACCGGTGCACCTCATTAGAA
ORF21 R	TGTAAATGCCCTCGTCCAGT
ORF22 F	GACAACGGCGACGACAATAA
ORF22 R	GGAGGTCCACAACTCTGTCA
ORF23 F	TTTCCCGTTTAGGGAACCCA
ORF23 R	CTTGGCAAGAAATCCGAGCA
ORF24 F	CGAGCAGCCATGAAAGGAAA
ORF24 R	AGCATGTCTGACACTGTGGA
ORF25 F	TTCAAGGACCTGCGGAGAAT
ORF25 R	ACCGATGTGGTGCTTATTGC
ORF26 F	TCCTATCAGCCTTGGTTCCC
ORF26 R	ATGTCATCTGGGACGCTCAA
ORF27 F	CTGAACCCTGGGTGGTAGAG
ORF27 R	ATCCTCAAGCCGTTGTGAGA
ORF28 F	GCCTCCCGTGATTGGTCTTA
ORF28 R	GGGTGCGAAGGACCTGATA
ORF29 F	TGCTTCAGAAAGACGCCAAG
ORF29 R	GCGTTCCTGAGGTTAAGCAG
ORF29a F	TGCTACTGGCATCCGTAGAG
ORF29a R	CGGGTCGCGTGTAGATTATG
ORF29b F	TGCTTCAGAAAGACGCCAAG
ORF29b R	GCGTTCCTGAGGTTAAGCAG
ORF30 F	GACTCTGCCTGCTGATGGA
ORF30 R	ATTTCGCACCGGTGTCTAGG
ORF31 F	TGCTCGGCAACATTCAAGAG
ORF31 R	TAGCATCCCGTGATATGCGT
ORF32 F	CTCGGGTGCTCCCTACTATG
ORF32 R	TCTTCTGGGAAGCTCAGTGG
ORF33 F	TTTGGACGGTTTCTGGAGGA
ORF33 R	CTTGTCTGGTCAGGTCAGGT
ORF34 F	ACGTGGGTGGAATCCTACTG
ORF34 R	TGATGATCGCCGGTATGTCA
ORF35 F	AGGGCAGCTGTATCGCTATT
ORF35 R	TTTCAGCGCCTCAAACCTCT
ORF36 F	TGCGTCCTCTTCCAGTGTTA
ORF36 R	GTCAGCAGAGTGTAGCCCAA
ORF37 F	GGAGATTCCTACGCTGCTAATC
ORF37 R	GGTGTCCTTCGCACTTCTT
ORF38 F	ATCTGCAAACGTCCCTCAC
ORF38 R	CTTTTCTGAAACGCGAATGGG
ORF39 F	GGTTTCCCCTGCTACTTCAA
ORF39 R	CATGCTTGGCCCGATATAC
ORF40 F	AGAACACCCAGACCACTAGC
ORF40 R	ATGCCTCGACTGGTCTTCAA
ORF41 F	CAACCTCTGCGGCTTTGTTA
ORF41 R	AGTGTCGGGAGGCATGTTTA
ORF42 F	CGCACTGGTTGGAAGCAATA
ORF42 R	GTCACCATGTCTTCGTGCTC
ORF43 F	AGGACATCGCGGCCTATTTA
ORF43 R	TCATTGGCACTCCAGTCAGT
ORF44 F	GCCTTCGGATTCAAGAGCAG
ORF44 R	CGCTTTGAGAGAGGGAGCTA
ORF45 F	CTCTCACCTTCAGACGACGA
ORF45 R	CCTTCATCAGGGTCGCTGTA
ORF46 F	GACGACCGGGATCTGTTACT
ORF46 R	CACATCAGCTTGTCCTGTGG
ORF47 F	CTGTGGACCACCCTATTGGT
ORF47 R	CACGGTAATGTCGCCTGTTT
ORF48 F	CACCGGAGCTGGAGGGCACAGATTG
ORF48 R	AAACCAATCTGTGCCCTCCAGCTCC
ORF49 F	GCTCCCTCCTTTCAGTGGAT
ORF49 R	GAGAGTTAGGGACGTGCTGA
ORF50 F	TGTAATGTCAGCGTCCACTC
ORF50 R	ATTGCTGGGCCACTATAACC
K8 F	CGCGTGTCATCGAAAGCATA
k8 R	TCGCCGCTAGGAAACATAGT
k8.1 F	AAAGCGTCCAGGCCACCACAGA
k8.1 R	GGCGAGGGGTGGCACACGGTTAC
ORF52 F	AGAATCGGGAGCTTCGGAAA
ORF52 R	GTAAGCTGCGCTTCCTTCTC
ORF53 F	TCGCATCATCTACAGAGCGT
ORF53 R	AAACTATCCGCGGAACAAGC
ORF54 F	TCATCATGCCCACCGGAATA
ORF54 R	GCAGACAGGCAGATGTTGAG
ORF55 F	TGCACCAGACCTACCTTCTG
ORF55 R	TTGTGTTCCACACGACGTTC
ORF56 F	ACCATGACCTCAGCCTATCG
ORF56 R	ACGGGCAGGTCAAAGTCTAA
ORF57 F	TGGACATTATGAAGGGCATCCTA
ORF57 R	CGGGTTCGGACAATTGCT
k9 F	CGTGTCCTTTGGTGAAACTG
k9 R	TCGGCATTATTTCGAGTACG
K10 F	CTCCAGAAACGCCACTCAAG
K10 R	CTAAAGCTTCGGAGGATGCG
K10.5 F	CAAGGCCATTTGTGGGTGAA
K10.5 R	TCGTCTCCAGAGTCCTCAGA
K11 F	GGGTAGGGTGGTTGGATGAA
K11 R	CGAAGCCTTCTGGCATTCTC
ORF58 F	CGAGGTTGTCGTGTTTGTGA
ORF58 R	GCCAAAGGCAGGAGAACAAA
ORF59 F	TTGGCACTCCAACGAAATATTAGAA
ORF59 R	CGGGAACCTTTTGCGAAGA
ORF60 F	ATTATGCCGAACAGGTTGCC
ORF60 R	CGCCTCGACTGTTGTTGAAA
ORF61 F	GGACCCATCCAAGTTATGGTATT
ORF61 R	CAGGCGCTCGTATTCGTTAT
ORF62 F	ACACCCACGTCCCTGTTTAT
ORF62 R	GGACACTCTGGACCATTGGA
ORF63 F	AGGAGCTCTTCACCCACATC
ORF63 R	CCTGCTGGTGTTTGAGTACG
ORF64 F	ACCAACAAGACCACAAGCAC
ORF64 R	TCTGCCAGCAGTGTATCCAA
ORF65 F	GAAATATGTCGCAGGCCGAA
ORF65 R	CGCGGTTTCTGATCCCTAAG
ORF66 F	CTAGCACGCGTCGTAATCAG
ORF66 R	AACACTTCCCGCAACAGAAC
ORF67 F	GGTTGCGTGTACCACTTAGA
ORF67 R	GGTTGTGGAAAGGCCATTATTC
ORF67A F	TGAACGCCATCAACTACTGTC
ORF67A R	GCTCTCCAACACCAGAGTATG
ORF68 F	CGCCATGCCATATGTCTCAG
ORF68 R	CCTCTGACACCACCTTAGCA
ORF69 F	TCTGGGAGAAACTGCGCTTA
ORF69 R	GAATGTCATCCCGCATCTCG
K12 F	TGGATAGAGGCTTAACGGTGT
K12 R	AGCGCCACCCATTTAGTAAC
ORF71 F	AGCGGAATGTCTGTTTCGTG
ORF71 R	CCGTCTACGTGGAGAACAGT
ORF72 F	ACGAGGTCAACACCCTGATT
ORF72 R	GCATCCCAATATGCTTGCCA
ORF73 F	AGCAGACTACACCTCCACAC
ORF73 R	AGAGTCTGGTGACGACTTGG
K14 F	CTGCCTAAACTCGCTGTGTC
K14 R	CTGACGCACACAACACTGAA
ORF74 F	TAGCACAGAAGACGCAGACA
ORF74 R	TGGGTAGAAGAGGCGTTGTT
ORF75 F	TCTAAACAGGCCCGACACAT
ORF75 R	CCGTACGTGTATGGTGAGGA
K15 F	TGACAAACATGCTGGTCCAC
K15 R	ACGGTGGCAAATGCATACAA
